# Supplementary material for: Genetic diversity and transmission pattern of multidrug-resistant tuberculosis based on whole-genome sequencing in Wuhan, China
Source: Front Public Health. 2025 Jan 28;13:1442987. doi: 10.3389/fpubh.2025.1442987 (PMC11810889; doi:10.3389/fpubh.2025.1442987)
Supplement: Supplementary file 1 [file Data_Sheet_1.ZIP]

Archive with 150 entries (149 files):
- snp_csv-149/
- snp_csv-149/S025.snp_report.csv
- snp_csv-149/S027.snp_report.csv
- snp_csv-149/S028.snp_report.csv
- snp_csv-149/S029.snp_report.csv
- snp_csv-149/S030.snp_report.csv
- snp_csv-149/S031.snp_report.csv
- snp_csv-149/S032.snp_report.csv
- snp_csv-149/S033.snp_report.csv
- snp_csv-149/S034.snp_report.csv
- snp_csv-149/S035.snp_report.csv
- snp_csv-149/S036.snp_report.csv
- snp_csv-149/S037.snp_report.csv
- snp_csv-149/S038.snp_report.csv
- snp_csv-149/S039.snp_report.csv
- snp_csv-149/S040.snp_report.csv
- snp_csv-149/S041.snp_report.csv
- snp_csv-149/S042.snp_report.csv
- snp_csv-149/S043.snp_report.csv
- snp_csv-149/S044.snp_report.csv
- snp_csv-149/S045.snp_report.csv
- snp_csv-149/S046.snp_report.csv
- snp_csv-149/S047.snp_report.csv
- snp_csv-149/S048.snp_report.csv
- snp_csv-149/S049.snp_report.csv
- snp_csv-149/S050.snp_report.csv
- snp_csv-149/S051.snp_report.csv
- snp_csv-149/S052.snp_report.csv
- snp_csv-149/S053.snp_report.csv
- snp_csv-149/S054.snp_report.csv
- snp_csv-149/S055.snp_report.csv
- snp_csv-149/S059.snp_report.csv
- snp_csv-149/S060.snp_report.csv
- snp_csv-149/S061.snp_report.csv
- snp_csv-149/S062.snp_report.csv
- snp_csv-149/S063.snp_report.csv
- snp_csv-149/S064.snp_report.csv
- snp_csv-149/S065.snp_report.csv
- snp_csv-149/S066.snp_report.csv
- snp_csv-149/S067.snp_report.csv
- snp_csv-149/S068.snp_report.csv
- snp_csv-149/S069.snp_report.csv
- snp_csv-149/S070.snp_report.csv
- snp_csv-149/S071.snp_report.csv
- snp_csv-149/S072.snp_report.csv
- snp_csv-149/S074.snp_report.csv
- snp_csv-149/S075.snp_report.csv
- snp_csv-149/S076.snp_report.csv
- snp_csv-149/S078.snp_report.csv
- snp_csv-149/S079.snp_report.csv
- snp_csv-149/S080.snp_report.csv
- snp_csv-149/S081.snp_report.csv
- snp_csv-149/S082.snp_report.csv
- snp_csv-149/S083.snp_report.csv
- snp_csv-149/S084.snp_report.csv
- snp_csv-149/S085.snp_report.csv
- snp_csv-149/S086.snp_report.csv
- snp_csv-149/S087.snp_report.csv
- snp_csv-149/S088.snp_report.csv
- snp_csv-149/S089.snp_report.csv
- snp_csv-149/S090.snp_report.csv
- snp_csv-149/S091.snp_report.csv
- snp_csv-149/S092.snp_report.csv
- snp_csv-149/S093.snp_report.csv
- snp_csv-149/S094.snp_report.csv
- snp_csv-149/S096.snp_report.csv
- snp_csv-149/S097.snp_report.csv
- snp_csv-149/S098.snp_report.csv
- snp_csv-149/S100.snp_report.csv
- snp_csv-149/S101.snp_report.csv
- snp_csv-149/S102.snp_report.csv
- snp_csv-149/S103.snp_report.csv
- snp_csv-149/S104.snp_report.csv
- snp_csv-149/S105.snp_report.csv
- snp_csv-149/S106.snp_report.csv
- snp_csv-149/S109.snp_report.csv
- snp_csv-149/S111.snp_report.csv
- snp_csv-149/S112.snp_report.csv
- snp_csv-149/S113.snp_report.csv
- snp_csv-149/S114.snp_report.csv
- snp_csv-149/S115.snp_report.csv
- snp_csv-149/S117.snp_report.csv
- snp_csv-149/S118.snp_report.csv
- snp_csv-149/S119.snp_report.csv
- snp_csv-149/S120.snp_report.csv
- snp_csv-149/S122.snp_report.csv
- snp_csv-149/S123.snp_report.csv
- snp_csv-149/S124.snp_report.csv
- snp_csv-149/S125.snp_report.csv
- snp_csv-149/S126.snp_report.csv
- snp_csv-149/S127.snp_report.csv
- snp_csv-149/S128.snp_report.csv
- snp_csv-149/S129.snp_report.csv
- snp_csv-149/S130.snp_report.csv
- snp_csv-149/S131.snp_report.csv
- snp_csv-149/S132.snp_report.csv
- snp_csv-149/S133.snp_report.csv
- snp_csv-149/S134.snp_report.csv
- snp_csv-149/S135.snp_report.csv
- snp_csv-149/S136.snp_report.csv
- snp_csv-149/S137.snp_report.csv
- snp_csv-149/S138.snp_report.csv
- snp_csv-149/S139.snp_report.csv
- snp_csv-149/S140.snp_report.csv
- snp_csv-149/S141.snp_report.csv
- snp_csv-149/S142.snp_report.csv
- snp_csv-149/S143.snp_report.csv
- snp_csv-149/S144.snp_report.csv
- snp_csv-149/S145.snp_report.csv
- snp_csv-149/S147.snp_report.csv
- snp_csv-149/S148.snp_report.csv
- snp_csv-149/S149.snp_report.csv
- snp_csv-149/S150.snp_report.csv
- snp_csv-149/S151.snp_report.csv
- snp_csv-149/S152.snp_report.csv
- snp_csv-149/S154.snp_report.csv
- snp_csv-149/S155.snp_report.csv
- snp_csv-149/S156.snp_report.csv
- snp_csv-149/S157.snp_report.csv
- snp_csv-149/S158.snp_report.csv
- snp_csv-149/S159.snp_report.csv
- snp_csv-149/S160.snp_report.csv
- snp_csv-149/S161.snp_report.csv
- snp_csv-149/S162.snp_report.csv
- snp_csv-149/S163.snp_report.csv
- snp_csv-149/S164.snp_report.csv
- snp_csv-149/S165.snp_report.csv
- snp_csv-149/S166.snp_report.csv
- snp_csv-149/S168.snp_report.csv
- snp_csv-149/S169.snp_report.csv
- snp_csv-149/S170.snp_report.csv
- snp_csv-149/S171.snp_report.csv
- snp_csv-149/S173.snp_report.csv
- snp_csv-149/S174.snp_report.csv
- snp_csv-149/S175.snp_report.csv
- snp_csv-149/S176.snp_report.csv
- snp_csv-149/S177.snp_report.csv
- snp_csv-149/S178.snp_report.csv
- snp_csv-149/S179.snp_report.csv
- snp_csv-149/S180.snp_report.csv
- snp_csv-149/S181.snp_report.csv
- snp_csv-149/S182.snp_report.csv
- snp_csv-149/S193.snp_report.csv
- snp_csv-149/S194.snp_report.csv
- snp_csv-149/S195.snp_report.csv
- snp_csv-149/S196.snp_report.csv
- snp_csv-149/S197.snp_report.csv
- snp_csv-149/S198.snp_report.csv
- snp_csv-149/S199.snp_report.csv
- snp_csv-149/S200.snp_report.csv
