# Supplementary material for: Genetic diversity and transmission pattern of multidrug-resistant tuberculosis based on whole-genome sequencing in Wuhan, China
Source: Front Public Health. 2025 Jan 28;13:1442987. doi: 10.3389/fpubh.2025.1442987 (PMC11810889; doi:10.3389/fpubh.2025.1442987)
Supplement: Supplementary file 1 [file Data_Sheet_1.ZIP › snp_csv-149/S087.snp_report.csv]

CHROM	POS	TYPE	REF	ALT	EVIDENCE	FTYPE	STRAND	NT_POS	AA_POS	EFFECT	LOCUS_TAG	GENE	PRODUCT
NC_000962	1977	snp	A	G	G:315 A:0
NC_000962	4013	snp	T	C	C:293 T:0	CDS	+	734/1158	245/385	missense_variant c.734T>C p.Ile245Thr	Rv0003	recF	DNA replication/repair protein RecF
NC_000962	7362	snp	G	C	C:267 G:0	CDS	+	61/2517	21/838	missense_variant c.61G>C p.Glu21Gln	Rv0006	gyrA	DNA gyrase subunit A
NC_000962	7585	snp	G	C	C:243 G:0	CDS	+	284/2517	95/838	missense_variant c.284G>C p.Ser95Thr	Rv0006	gyrA	DNA gyrase subunit A
NC_000962	9304	snp	G	A	A:203 G:0	CDS	+	2003/2517	668/838	missense_variant c.2003G>A p.Gly668Asp	Rv0006	gyrA	DNA gyrase subunit A
NC_000962	9841	snp	C	T	T:218 C:7
NC_000962	9944	snp	A	C	C:204 A:7	CDS	+	31/915	11/304	missense_variant c.31A>C p.Ser11Arg	Rv0007		membrane protein
NC_000962	11879	snp	A	G	G:167 A:0	CDS	-	433/438	145/145	missense_variant c.433T>C p.Ser145Pro	Rv0008c		cell wall synthesis protein CwsA
NC_000962	14785	snp	T	C	C:197 T:0	CDS	+	697/789	233/262	missense_variant c.697T>C p.Cys233Arg	Rv0012		membrane protein
NC_000962	15517	snp	C	G	G:177 C:3	CDS	+	604/699	202/232	missense_variant c.604C>G p.Arg202Gly	Rv0013	trpG	anthranilate synthase component II
NC_000962	18039	snp	G	C	C:217 G:2	CDS	-	724/1296	242/431	missense_variant c.724C>G p.Pro242Ala	Rv0015c	pknA	serine/threonine-protein kinase PknA
NC_000962	21795	snp	G	A	A:220 G:0	CDS	-	1387/1545	463/514	missense_variant c.1387C>T p.Pro463Ser	Rv0018c	pstP	phosphoserine/threonine phosphatase PstP
NC_000962	26959	snp	C	G	G:169 C:1
NC_000962	29338	snp	G	C	C:173 G:4	CDS	+	94/363	32/120	missense_variant c.94G>C p.Glu32Gln	Rv0025		hypothetical protein
NC_000962	33929	snp	C	T	T:217 C:0
NC_000962	34044	snp	T	C	C:214 T:0
NC_000962	37031	snp	C	G	G:198 C:0	CDS	+	165/396	55/131	synonymous_variant c.165C>G p.Ala55Ala	Rv0034		hypothetical protein
NC_000962	42967	snp	G	C	C:178 G:0	CDS	-	399/933	133/310	synonymous_variant c.399C>G p.Pro133Pro	Rv0040c	mtc28	hypothetical protein
NC_000962	43722	snp	C	T	T:158 C:1	CDS	+	161/2910	54/969	missense_variant c.161C>T p.Pro54Leu	Rv0041	leuS	leucine--tRNA ligase
NC_000962	50557	snp	T	C	C:135 T:0	CDS	-	568/1104	190/367	missense_variant c.568A>G p.Arg190Gly	Rv0046c	ino1	inositol-3-phosphate synthase
NC_000962	51949	snp	A	G	G:159 A:0	CDS	-	749/870	250/289	missense_variant c.749T>C p.Val250Ala	Rv0048c		membrane protein
NC_000962	54394	snp	A	G	G:164 A:0	CDS	+	732/2037	244/678	synonymous_variant c.732A>G p.Ala244Ala	Rv0050	ponA1	bifunctional penicillin-insensitive transglycosylase/penicillin-sensitive transpeptidase
NC_000962	62049	snp	A	G	G:198 A:0	CDS	+	1654/2625	552/874	missense_variant c.1654A>G p.Arg552Gly	Rv0058	dnaB	replicative DNA helicase
NC_000962	66435	snp	C	T	T:196 C:1	CDS	+	884/1143	295/380	missense_variant c.884C>T p.Thr295Met	Rv0062	celA1	cellulase CelA
NC_000962	69989	snp	G	A	A:219 G:1	CDS	+	1370/2940	457/979	missense_variant c.1370G>A p.Gly457Asp	Rv0064		transmembrane protein
NC_000962	70816	snp	A	G	G:188 A:0	CDS	+	2197/2940	733/979	missense_variant c.2197A>G p.Asn733Asp	Rv0064		transmembrane protein
NC_000962	71336	snp	G	C	C:173 G:0	CDS	+	2717/2940	906/979	missense_variant c.2717G>C p.Arg906Pro	Rv0064		transmembrane protein
NC_000962	71584	ins	C	CCGAGCGCTGTTCTGGCGCTAATCTGACGCTAGAATAG	CCGAGCGCTGTTCTGGCGCTAATCTGACGCTAGAATAG:30 C:0
NC_000962	74956	snp	T	C	C:181 T:6	CDS	-	243/570	81/189	synonymous_variant c.243A>G p.Lys81Lys	Rv0067c		transcriptional regulator
NC_000962	75940	snp	G	C	C:181 G:0	CDS	+	640/912	214/303	missense_variant c.640G>C p.Val214Leu	Rv0068		oxidoreductase
NC_000962	80616	snp	C	G	G:156 C:0
NC_000962	82437	del	GT	G	G:182 GT:0	CDS	+	765/993	255/330	frameshift_variant c.765delT p.Phe255fs	Rv0073		glutamine ABC transporter ATP-binding protein
NC_000962	84297	snp	T	C	C:188 T:3	CDS	+	302/1173	101/390	missense_variant c.302T>C p.Val101Ala	Rv0075		aminotransferase
NC_000962	84831	complex	CC	T	T:125 CC:1	CDS	+	836/1173	279/390	frameshift_variant&missense_variant c.836_837delCCinsT p.Ala279fs	Rv0075		aminotransferase
NC_000962	92199	snp	T	G	G:232 T:0	CDS	+	1800/1923	600/640	synonymous_variant c.1800T>G p.Thr600Thr	Rv0083		oxidoreductase
NC_000962	96875	snp	G	T	T:149 G:1	CDS	+	1462/1479	488/492	missense_variant c.1462G>T p.Ala488Ser	Rv0087	hycE	formate hydrogenase HycE
NC_000962	103181	snp	A	G	G:134 A:6	CDS	-	483/849	161/282	synonymous_variant c.483T>C p.Gly161Gly	Rv0093c		membrane protein
NC_000962	104712	snp	C	T	T:138 C:0	repeat_region	-			intergenic_region n.104712C>T
NC_000962	104941	complex	TGGG	CCGA	CCGA:164 TGGG:0	CDS	-	275/411	91/136	missense_variant c.272_275delCCCAinsTCGG p.AlaGln91ValGly	Rv0095c		hypothetical protein
NC_000962	105079	snp	T	C	C:158 T:3	CDS	-	137/411	46/136	missense_variant c.137A>G p.Glu46Gly	Rv0095c		hypothetical protein
NC_000962	113684	snp	A	C	C:187 A:1	CDS	+	3684/7539	1228/2512	missense_variant c.3684A>C p.Glu1228Asp	Rv0101	nrp	peptide synthetase Nrp
NC_000962	116000	snp	T	G	G:169 T:0	CDS	+	6000/7539	2000/2512	synonymous_variant c.6000T>G p.Val2000Val	Rv0101	nrp	peptide synthetase Nrp
NC_000962	122109	snp	A	G	G:160 A:0	CDS	-	65/2259	22/752	missense_variant c.65T>C p.Leu22Ser	Rv0103c	ctpB	cation-transporter P-type ATPase B
NC_000962	122283	snp	C	T	T:206 C:1
NC_000962	125830	ins	G	GA	GA:115 G:0	CDS	-	4711/4899	1571/1632	frameshift_variant c.4711dupT p.Ser1571fs	Rv0107c	ctpI	cation-transporter ATPase I
NC_000962	131174	ins	T	TG	TG:139 T:1
NC_000962	132417	snp	C	G	G:315 C:0	CDS	+	1036/1491	346/496	missense_variant c.1036C>G p.Arg346Gly	Rv0109	PE_PGRS1	PE-PGRS family protein PE_PGRS1
NC_000962	133839	snp	C	T	T:180 C:0
NC_000962	137356	snp	A	G	G:290 A:3	CDS	+	38/591	13/196	missense_variant c.38A>G p.Glu13Gly	Rv0113	gmhA	phosphoheptose isomerase
NC_000962	142332	snp	T	A	A:161 T:0	CDS	-	1545/1749	515/582	missense_variant c.1545A>T p.Glu515Asp	Rv0118c	oxcA	oxalyl-CoA decarboxylase OxcA
NC_000962	146087	snp	T	C	C:152 T:0	CDS	-	1685/2145	562/714	missense_variant c.1685A>G p.Asn562Ser	Rv0120c	fusA2	elongation factor G
NC_000962	151199	snp	C	T	T:210 C:1	CDS	+	52/1068	18/355	synonymous_variant c.52C>T p.Leu18Leu	Rv0125	pepA	serine protease PepA
NC_000962	154283	snp	T	C	C:186 T:0	CDS	+	52/1368	18/455	missense_variant c.52T>C p.Ser18Pro	Rv0127	mak	maltokinase
NC_000962	159408	snp	T	C	C:172 T:1	CDS	-	251/1344	84/447	missense_variant c.251A>G p.Gln84Arg	Rv0131c	fadE1	acyl-CoA dehydrogenase FadE1
NC_000962	161514	snp	C	T	T:189 C:2
NC_000962	164960	snp	C	G	G:152 C:1	CDS	-	301/549	101/182	missense_variant c.301G>C p.Glu101Gln	Rv0137c	msrA	peptide methionine sulfoxide reductase MsrA
NC_000962	166493	snp	G	A	A:154 G:1	CDS	+	667/1023	223/340	missense_variant c.667G>A p.Ala223Thr	Rv0139		oxidoreductase
NC_000962	173593	snp	C	A	A:202 C:3	CDS	+	356/1521	119/506	missense_variant c.356C>A p.Ala119Asp	Rv0147		aldehyde dehydrogenase
NC_000962	177333	snp	G	A	A:201 G:2
NC_000962	177857	snp	G	A	A:185 G:0	CDS	-	1453/1767	485/588	synonymous_variant c.1453C>T p.Leu485Leu	Rv0151c	PE1	PE family protein PE1
NC_000962	188800	snp	T	C	C:154 T:0	CDS	-	40/1407	14/468	missense_variant c.40A>G p.Thr14Ala	Rv0159c	PE3	PE family protein PE3
NC_000962	193735	snp	C	G	G:149 C:8	CDS	+	110/486	37/161	missense_variant c.110C>G p.Ala37Gly	Rv0164	TB18.5	hypothetical protein
NC_000962	194681	snp	G	C	C:166 G:0	CDS	-	135/672	45/223	synonymous_variant c.135C>G p.Leu45Leu	Rv0165c	mce1R	transcriptional regulator Mce1R
NC_000962	196642	snp	C	T	T:188 C:0	CDS	+	1650/1665	550/554	synonymous_variant c.1650C>T p.Asn550Asn	Rv0166	fadD5	fatty-acid--CoA ligase FadD5
NC_000962	202675	snp	T	C	C:184 T:2	CDS	+	200/1593	67/530	missense_variant c.200T>C p.Ile67Thr	Rv0172	mce1D	Mce family protein Mce1D
NC_000962	206339	snp	T	C	C:164 T:0	CDS	+	1109/1548	370/515	missense_variant c.1109T>C p.Leu370Pro	Rv0174	mce1F	Mce family protein Mce1F
NC_000962	210929	del	CGAGCTTGGTATT	C	C:125 CGAGCTTGGTATT:0	CDS	-	1321/1359	437/452	disruptive_inframe_deletion c.1310_1321delAATACCAAGCTC p.Gln437_Ala440del	Rv0180c		transmembrane protein
NC_000962	217306	snp	C	G	G:194 C:4	CDS	+	1038/2076	346/691	synonymous_variant c.1038C>G p.Val346Val	Rv0186	bglS	beta-glucosidase BglS
NC_000962	223942	snp	T	C	C:213 T:0	CDS	+	379/1101	127/366	missense_variant c.379T>C p.Ser127Pro	Rv0192		hypothetical protein
NC_000962	225323	snp	T	C	C:158 T:0	CDS	-	1249/1848	417/615	missense_variant c.1249A>G p.Lys417Glu	Rv0193c		hypothetical protein
NC_000962	227098	snp	T	C	C:159 T:0	CDS	+	221/3585	74/1194	missense_variant c.221T>C p.Met74Thr	Rv0194		multidrug ABC transporter ATPase/permease
NC_000962	231114	snp	C	G	G:152 C:0	CDS	+	216/636	72/211	synonymous_variant c.216C>G p.Ala72Ala	Rv0195		two component transcriptional regulator
NC_000962	234496	ins	C	CGT	CGT:192 C:0	CDS	+	2267/2289	756/762	frameshift_variant c.2266_2267insGT p.Pro756fs	Rv0197		oxidoreductase
NC_000962	251332	snp	C	T	T:182 C:9	CDS	+	1213/1479	405/492	missense_variant c.1213C>T p.Arg405Trp	Rv0210		hypothetical protein
NC_000962	261869	snp	T	C	C:221 T:0	CDS	+	946/1329	316/442	missense_variant c.946T>C p.Cys316Arg	Rv0218		transmembrane protein
NC_000962	265554	snp	A	C	C:167 A:0	CDS	+	48/789	16/262	synonymous_variant c.48A>C p.Val16Val	Rv0222	echA1	enoyl-CoA hydratase EchA1
NC_000962	278681	snp	C	G	G:178 C:0	CDS	+	97/945	33/314	missense_variant c.97C>G p.His33Asp	Rv0233	nrdB	ribonucleoside-diphosphate reductase subunit beta NrdB
NC_000962	281926	snp	G	A	A:188 G:4	CDS	-	689/1449	230/482	missense_variant c.689C>T p.Pro230Leu	Rv0235c		transmembrane protein
NC_000962	283614	snp	T	C	C:242 T:0	CDS	-	3238/4203	1080/1400	missense_variant c.3238A>G p.Ser1080Gly	Rv0236c	aftD	alpha-(1->3)-arabinofuranosyltransferase
NC_000962	285772	snp	A	C	C:192 A:0	CDS	-	1080/4203	360/1400	synonymous_variant c.1080T>G p.Pro360Pro	Rv0236c	aftD	alpha-(1->3)-arabinofuranosyltransferase
NC_000962	285871	snp	A	G	G:174 A:1	CDS	-	981/4203	327/1400	synonymous_variant c.981T>C p.Val327Val	Rv0236c	aftD	alpha-(1->3)-arabinofuranosyltransferase
NC_000962	293628	ins	A	AC	AC:115 A:0	ncRNA	+			non_coding_transcript_variant	RVnc0008	F6	Putative small regulatory RNA
NC_000962	295644	snp	C	T	T:136 C:0
NC_000962	304923	snp	A	G	G:172 A:0	CDS	+	2058/2562	686/853	synonymous_variant c.2058A>G p.Lys686Lys	Rv0252	nirB	nitrite reductase large subunit NirB
NC_000962	310973	snp	G	A	A:173 G:0	CDS	-	545/744	182/247	missense_variant c.545C>T p.Ala182Val	Rv0259c		hypothetical protein
NC_000962	311613	snp	G	T	T:179 G:0	CDS	-	1047/1146	349/381	synonymous_variant c.1047C>A p.Val349Val	Rv0260c		transcriptional regulator
NC_000962	317540	snp	G	C	C:172 G:5	CDS	-	3615/3630	1205/1209	synonymous_variant c.3615C>G p.Ala1205Ala	Rv0266c	oplA	5-oxoprolinase OplA
NC_000962	328464	snp	C	T	T:165 C:3
NC_000962	333883	del,snp	CGGCGCCGCG	C,CGGCGCCGCC	C,CGGCGCCGCC:162,14 CGGCGCCGCG:0	CDS	-	2419/2874	807/957	missense_variant c.2419C>G p.Arg807Gly	Rv0278c		PE-PGRS family protein PE_PGRS3
NC_000962	335387	snp	G	A	A:340 G:2	CDS	-	924/2874	308/957	synonymous_variant c.924C>T p.Gly308Gly	Rv0278c		PE-PGRS family protein PE_PGRS3
NC_000962	335810	del	CCCGCCGGCGCCGCCGTTG	C	C:20 CCCGCCGGCGCCGCCGTTG:0	CDS	-	500/2874	161/957	disruptive_inframe_deletion c.483_500delCAACGGCGGCGCCGGCGG p.Asn162_Gly167del	Rv0278c		PE-PGRS family protein PE_PGRS3
NC_000962	337820	snp	G	A	A:344 G:2	CDS	-	1254/2514	418/837	synonymous_variant c.1254C>T p.Gly418Gly	Rv0279c	PE_PGRS4	PE-PGRS family protein PE_PGRS4
NC_000962	337959	snp	A	C	C:341 A:0	CDS	-	1115/2514	372/837	missense_variant c.1115T>G p.Ile372Ser	Rv0279c	PE_PGRS4	PE-PGRS family protein PE_PGRS4
NC_000962	338020	snp	A	C	C:338 A:0	CDS	-	1054/2514	352/837	missense_variant c.1054T>G p.Cys352Gly	Rv0279c	PE_PGRS4	PE-PGRS family protein PE_PGRS4
NC_000962	338100	snp	T	C	C:289 T:2	CDS	-	974/2514	325/837	missense_variant c.974A>G p.Asn325Ser	Rv0279c	PE_PGRS4	PE-PGRS family protein PE_PGRS4
NC_000962	338453	snp	A	G	G:258 A:0	CDS	-	621/2514	207/837	synonymous_variant c.621T>C p.Ala207Ala	Rv0279c	PE_PGRS4	PE-PGRS family protein PE_PGRS4
NC_000962	340372	snp	T	C	C:290 T:0	CDS	+	1009/1611	337/536	missense_variant c.1009T>C p.Ser337Pro	Rv0280	PPE3	PPE family protein PPE3
NC_000962	346275	snp	C	G	G:181 C:0	CDS	+	641/3993	214/1330	missense_variant c.641C>G p.Pro214Arg	Rv0284	eccC3	ESX-3 secretion system protein EccC3
NC_000962	353766	complex	TC	CT	CT:178 TC:9	CDS	+	684/1419	228/472	missense_variant c.684_685delTCinsCT p.Pro229Ser	Rv0290	eccD3	ESX-3 secretion system protein EccD
NC_000962	355803	snp	G	T	T:273 G:1	CDS	+	1306/1386	436/461	missense_variant c.1306G>T p.Ala436Ser	Rv0291	mycP3	membrane-anchored mycosin MycP
NC_000962	356528	snp	A	G	G:200 A:0	CDS	+	649/996	217/331	missense_variant c.649A>G p.Asn217Asp	Rv0292	eccE3	ESX-3 secretion system protein EccE
NC_000962	367824	snp	A	G	G:264 A:8	CDS	-	4941/6615	1647/2204	synonymous_variant c.4941T>C p.Ser1647Ser	Rv0304c	PPE5	PPE family protein PPE5
NC_000962	372913	snp	A	C	C:207 A:0	CDS	-	2799/2892	933/963	synonymous_variant c.2799T>G p.Gly933Gly	Rv0305c	PPE6	PPE family protein PPE6
NC_000962	373282	del	TA	T	T:258 TA:0	CDS	-	2429/2892	810/963	frameshift_variant c.2429delT p.Leu810fs	Rv0305c	PPE6	PPE family protein PPE6
NC_000962	376774	snp	T	C	C:198 T:0	CDS	-	282/483	94/160	synonymous_variant c.282A>G p.Ala94Ala	Rv0307c		hypothetical protein
NC_000962	378407	snp	G	T	T:201 G:3	CDS	+	477/657	159/218	missense_variant c.477G>T p.Gln159His	Rv0309		hypothetical protein
NC_000962	384380	snp	A	C	C:162 A:0	CDS	+	779/885	260/294	missense_variant c.779A>C p.Lys260Thr	Rv0315		beta-1,3-glucanase
NC_000962	386432	snp	C	G	G:196 C:0	CDS	-	668/795	223/264	missense_variant c.668G>C p.Gly223Ala	Rv0318c		integral membrane protein
NC_000962	390828	snp	T	C	C:143 T:0	CDS	-	424/672	142/223	missense_variant c.424A>G p.Ser142Gly	Rv0323c		hypothetical protein
NC_000962	391853	snp	A	G	G:197 A:0	CDS	+	502/681	168/226	missense_variant c.502A>G p.Thr168Ala	Rv0324		transcriptional regulator
NC_000962	396634	snp	A	G	G:203 A:3	CDS	+	434/1167	145/388	missense_variant c.434A>G p.Glu145Gly	Rv0331		dehydrogenase/reductase
NC_000962	401693	snp	C	G	G:176 C:0	CDS	+	1502/1512	501/503	missense_variant c.1502C>G p.Pro501Arg	Rv0336		hypothetical protein
NC_000962	403980	snp	G	A	A:154 G:0	CDS	-	1862/2649	621/882	missense_variant c.1862C>T p.Ala621Val	Rv0338c		iron-sulfur-binding reductase
NC_000962	404326	snp	T	C	C:164 T:0	CDS	-	1516/2649	506/882	missense_variant c.1516A>G p.Arg506Gly	Rv0338c		iron-sulfur-binding reductase
NC_000962	407877	snp	T	C	C:141 T:1	CDS	-	572/2499	191/832	missense_variant c.572A>G p.Glu191Gly	Rv0339c		transcriptional regulator
NC_000962	410848	snp	C	T	T:145 C:2	CDS	+	11/1923	4/640	missense_variant c.11C>T p.Ala4Val	Rv0342	iniA	isoniazid inductible protein IniA
NC_000962	414486	snp	C	T	T:139 C:0	CDS	-	456/561	152/186	synonymous_variant c.456G>A p.Glu152Glu	Rv0344c	lpqJ	lipoprotein LpqJ
NC_000962	420008	snp	A	G	G:166 A:0	CDS	+	174/1878	58/625	synonymous_variant c.174A>G p.Ala58Ala	Rv0350	dnaK	chaperone protein DnaK
NC_000962	423722	snp	C	T	T:147 C:1	CDS	+	84/381	28/126	synonymous_variant c.84C>T p.Thr28Thr	Rv0353	hspR	heat shock protein transcriptional repressor HspR
NC_000962	424320	ins	T	TC	TC:151 T:0	CDS	-	374/426	125/141	frameshift_variant c.374dupG p.Ile126fs	Rv0354c	PPE7	PPE family protein PPE7
NC_000962	433515	snp	G	A	A:271 G:5	CDS	-	1165/9903	389/3300	synonymous_variant c.1165C>T p.Leu389Leu	Rv0355c	PPE8	PPE family protein PPE8
NC_000962	447411	snp	G	T	T:145 G:4	CDS	-	633/897	211/298	synonymous_variant c.633C>A p.Arg211Arg	Rv0370c		oxidoreductase
NC_000962	454295	snp	T	C	C:155 T:0	CDS	-	78/1143	26/380	synonymous_variant c.78A>G p.Pro26Pro	Rv0376c		hypothetical protein
NC_000962	457452	snp	T	G	G:213 T:0	CDS	-	372/909	124/302	synonymous_variant c.372A>C p.Thr124Thr	Rv0381c		hypothetical protein
NC_000962	459399	snp	A	C	C:137 A:0
NC_000962	467497	ins	C	CG	CG:199 C:0
NC_000962	467508	ins	C	CG	CG:205 C:0
NC_000962	467516	snp	G	C	C:221 G:0
NC_000962	467526	snp	C	G	G:217 C:0
NC_000962	467546	snp	G	C	C:204 G:2
NC_000962	467557	snp	A	C	C:204 A:0
NC_000962	467564	snp	A	C	C:200 A:0
NC_000962	467585	snp	G	C	C:205 G:0
NC_000962	467590	snp	T	C	C:200 T:0
NC_000962	467621	snp	T	G	G:189 T:0
NC_000962	467638	snp	G	T	T:187 G:0
NC_000962	475178	snp	T	C	C:171 T:0	CDS	+	239/405	80/134	missense_variant c.239T>C p.Val80Ala	Rv0395		hypothetical protein
NC_000962	483935	snp	T	G	G:280 T:1
NC_000962	489935	snp	G	C	C:188 G:0	CDS	-	4205/4209	1402/1402	missense_variant c.4205G>C p.Arg1402Pro	Rv0406c		beta lactamase-like protein
NC_000962	498557	snp	C	A	A:154 C:0	CDS	-	1063/1320	355/439	missense_variant c.1063G>T p.Asp355Tyr	Rv0412c		membrane protein
NC_000962	500212	snp	C	G	G:183 C:0	CDS	+	500/654	167/217	missense_variant c.500C>G p.Ala167Gly	Rv0413	mutT3	8-oxo-dGTP diphosphatase
NC_000962	502589	snp	C	G	G:166 C:0	CDS	+	224/759	75/252	missense_variant c.224C>G p.Ser75Cys	Rv0417	thiG	thiazole synthase
NC_000962	503213	snp	T	C	C:171 T:1
NC_000962	503354	snp	G	C	C:153 G:0
NC_000962	510675	snp	G	T	T:159 G:6
NC_000962	513257	snp	T	C	C:203 T:0	CDS	-	2065/4620	689/1539	missense_variant c.2065A>G p.Met689Val	Rv0425c	ctpH	metal cation transporting ATPase H
NC_000962	515110	snp	T	G	G:199 T:2	CDS	-	212/4620	71/1539	missense_variant c.212A>C p.Glu71Ala	Rv0425c	ctpH	metal cation transporting ATPase H
NC_000962	523042	snp	G	C	C:175 G:2	CDS	-	1492/2187	498/728	missense_variant c.1492C>G p.Pro498Ala	Rv0435c		ATPase
NC_000962	524891	snp	C	A	A:153 C:0	CDS	-	500/861	167/286	missense_variant c.500G>T p.Gly167Val	Rv0436c	pssA	CDP-diacylglycerol--serine O-phosphatidyltransferase
NC_000962	537578	snp	T	G	G:171 T:4	CDS	-	971/1320	324/439	missense_variant c.971A>C p.Asn324Thr	Rv0449c		hypothetical protein
NC_000962	541201	snp	A	G	G:144 A:0	CDS	-	291/2904	97/967	synonymous_variant c.291T>C p.Leu97Leu	Rv0450c	mmpL4	transmembrane transport protein MmpL4
NC_000962	551525	snp	A	C	C:153 A:0	CDS	+	328/492	110/163	synonymous_variant c.328A>C p.Arg110Arg	Rv0459		hypothetical protein
NC_000962	551601	snp	G	A	A:150 G:2	CDS	+	404/492	135/163	missense_variant c.404G>A p.Cys135Tyr	Rv0459		hypothetical protein
NC_000962	553613	snp	G	T	T:211 G:4	CDS	+	1000/1395	334/464	missense_variant c.1000G>T p.Ala334Ser	Rv0462	lpdC	dihydrolipoamide dehydrogenase
NC_000962	564702	snp	G	C	C:165 G:0	CDS	+	1139/1371	380/456	missense_variant c.1139G>C p.Arg380Pro	Rv0473		transmembrane protein
NC_000962	565655	snp	A	G	G:144 A:0
NC_000962	573262	snp	A	G	G:187 A:0	CDS	-	540/756	180/251	synonymous_variant c.540T>C p.Gly180Gly	Rv0484c		short-chain type oxidoreductase
NC_000962	576077	snp	C	T	T:183 C:1	CDS	+	730/1443	244/480	synonymous_variant c.730C>T p.Leu244Leu	Rv0486	mshA	D-inositol 3-phosphate glycosyltransferase
NC_000962	579065	snp	C	T	T:167 C:5	CDS	+	640/750	214/249	missense_variant c.640C>T p.Arg214Cys	Rv0489	gpm1	2,3-bisphosphoglycerate-dependent phosphoglycerate mutase
NC_000962	580772	complex	TGGGGGCACCACCCGCTTGCGGGGGA	AG	AG:80 TGGGGGCACCACCCGCTTGCGGGGGA:0	repeat_region	+			intergenic_region n.580772_580797delTGGGGGCACCACCCGCTTGCGGGGGAinsAG
NC_000962	585891	snp	C	G	G:155 C:1	CDS	-	424/891	142/296	missense_variant c.424G>C p.Glu142Gln	Rv0495c		hypothetical protein
NC_000962	590436	snp	T	C	C:167 T:0	CDS	+	354/888	118/295	synonymous_variant c.354T>C p.Ala118Ala	Rv0500	proC	pyrroline-5-carboxylate reductase
NC_000962	591505	snp	C	A	A:191 C:4
NC_000962	597816	snp	A	G	G:259 A:0	CDS	+	618/2907	206/968	synonymous_variant c.618A>G p.Ala206Ala	Rv0507	mmpL2	transmembrane transport protein MmpL2
NC_000962	598475	snp	G	A	A:230 G:0	CDS	+	1277/2907	426/968	missense_variant c.1277G>A p.Arg426His	Rv0507	mmpL2	transmembrane transport protein MmpL2
NC_000962	610120	snp	T	G	G:144 T:0
NC_000962	623472	snp	A	G	G:337 A:0	CDS	+	680/1785	227/594	missense_variant c.680A>G p.Asp227Gly	Rv0532	PE_PGRS6	PE-PGRS family protein PE_PGRS6
NC_000962	623508	snp	C	G	G:301 C:0	CDS	+	716/1785	239/594	missense_variant c.716C>G p.Ala239Gly	Rv0532	PE_PGRS6	PE-PGRS family protein PE_PGRS6
NC_000962	623898	ins	G	GC	GC:301 G:2	CDS	+	1108/1785	370/594	frameshift_variant c.1107dupC p.Gly370fs	Rv0532	PE_PGRS6	PE-PGRS family protein PE_PGRS6
NC_000962	624025	snp	C	G	G:348 C:4	CDS	+	1233/1785	411/594	missense_variant c.1233C>G p.Ser411Arg	Rv0532	PE_PGRS6	PE-PGRS family protein PE_PGRS6
NC_000962	625536	snp	A	G	G:187 A:2
NC_000962	630722	snp	G	C	C:172 G:0	CDS	+	683/1647	228/548	missense_variant c.683G>C p.Arg228Pro	Rv0538		membrane protein
NC_000962	636192	snp	T	G	G:144 T:1	CDS	-	22/279	8/92	missense_variant c.22A>C p.Thr8Pro	Rv0544c		transmembrane protein
NC_000962	637319	snp	G	A	A:156 G:0	CDS	-	145/1254	49/417	missense_variant c.145C>T p.Pro49Ser	Rv0545c	pitA	low-affinity inorganic phosphate transporter
NC_000962	648002	snp	T	G	G:184 T:0	CDS	+	44/516	15/171	missense_variant c.44T>G p.Leu15Arg	Rv0556		transmembrane protein
NC_000962	660299	snp	C	T	T:166 C:2	CDS	+	850/1419	284/472	synonymous_variant c.850C>T p.Leu284Leu	Rv0568	cyp135B1	cytochrome P450 Cyp135B1
NC_000962	665293	snp	A	G	G:122 A:0	CDS	-	91/342	31/113	missense_variant c.91T>C p.Phe31Leu	Rv0572c		hypothetical protein
NC_000962	669398	snp	T	C	C:185 T:0	CDS	-	348/1167	116/388	synonymous_variant c.348A>G p.Gln116Gln	Rv0575c		oxidoreductase
NC_000962	671406	ins	A	ATC	ATC:186 A:5	CDS	+	244/786	82/261	frameshift_variant c.242_243dupTC p.Ala82fs	Rv0577	TB27.3	hypothetical protein
NC_000962	672491	snp	C	G	G:244 C:0	CDS	-	3426/3921	1142/1306	synonymous_variant c.3426G>C p.Gly1142Gly	Rv0578c	PE_PGRS7	PE-PGRS family protein PE_PGRS7
NC_000962	672512	del	ACCGGTGCCG	A	A:148 ACCGGTGCCG:0	CDS	-	3404/3921	1132/1306	disruptive_inframe_deletion c.3396_3404delCGGCACCGG p.Gly1133_Gly1135del	Rv0578c	PE_PGRS7	PE-PGRS family protein PE_PGRS7
NC_000962	673238	snp	A	G	G:140 A:0	CDS	-	2679/3921	893/1306	synonymous_variant c.2679T>C p.His893His	Rv0578c	PE_PGRS7	PE-PGRS family protein PE_PGRS7
NC_000962	685461	snp	C	G	G:233 C:0	CDS	+	333/798	111/265	synonymous_variant c.333C>G p.Ala111Ala	Rv0587	yrbE2A	hypothetical protein
NC_000962	685608	snp	T	C	C:213 T:0	CDS	+	480/798	160/265	synonymous_variant c.480T>C p.Leu160Leu	Rv0587	yrbE2A	hypothetical protein
NC_000962	686673	snp	A	G	G:185 A:2	CDS	+	746/888	249/295	missense_variant c.746A>G p.Tyr249Cys	Rv0588		hypothetical protein
NC_000962	686972	snp	T	C	C:175 T:0	CDS	+	152/1215	51/404	missense_variant c.152T>C p.Phe51Ser	Rv0589	mce2A	Mce family protein Mce2A
NC_000962	690465	snp	T	G	G:227 T:0	CDS	+	1407/1446	469/481	synonymous_variant c.1407T>G p.Leu469Leu	Rv0591	mce2C	Mce family protein Mce2C
NC_000962	691537	snp	C	A	A:175 C:4	CDS	+	1037/1527	346/508	missense_variant c.1037C>A p.Ala346Asp	Rv0592	mce2D	Mce family protein Mce2D
NC_000962	698968	snp	G	A	A:203 G:0	CDS	-	27/471	9/156	synonymous_variant c.27C>T p.Gly9Gly	Rv0601c		two component sensor kinase HK2
NC_000962	701804	snp	G	C	C:151 G:4	CDS	+	375/585	125/194	synonymous_variant c.375G>C p.Arg125Arg	Rv0605		IS1536 family serine type transposase
NC_000962	712693	snp	A	G	G:219 A:0
NC_000962	722227	snp	G	T	T:199 G:2	CDS	-	2787/3285	929/1094	missense_variant c.2787C>A p.Asp929Glu	Rv0630c	recB	exonuclease V subunit beta RecB
NC_000962	733512	snp	T	G	G:144 T:1
NC_000962	738902	snp	C	T	T:198 C:1	CDS	-	259/864	87/287	missense_variant c.259G>A p.Asp87Asn	Rv0644c	mmaA2	cyclopropane mycolic acid synthase CmaA
NC_000962	751297	ins	A	AC	AC:170 A:1	CDS	+	1301/1506	434/501	frameshift_variant c.1300dupC p.Leu434fs	Rv0654		carotenoid cleavage oxygenase
NC_000962	753562	snp	A	G	G:131 A:3	CDS	-	56/156	19/51	missense_variant c.56T>C p.Ile19Thr	Rv0657c	vapB6	antitoxin VapB6
NC_000962	754186	snp	A	G	G:174 A:0	CDS	-	224/717	75/238	missense_variant c.224T>C p.Leu75Pro	Rv0658c		integral membrane protein
NC_000962	756216	snp	A	G	G:145 A:2	CDS	+	80/2364	27/787	missense_variant c.80A>G p.Asp27Gly	Rv0663	atsD	arylsulfatase AtsD
NC_000962	758322	snp	A	G	G:189 A:5	CDS	+	2186/2364	729/787	missense_variant c.2186A>G p.Asp729Gly	Rv0663	atsD	arylsulfatase AtsD
NC_000962	761139	snp	C	G	G:161 C:4	CDS	+	1333/3519	445/1172	missense_variant c.1333C>G p.His445Asp	Rv0667	rpoB	DNA-directed RNA polymerase subunit beta
NC_000962	767414	snp	G	A	A:159 G:0
NC_000962	775639	snp	T	C	C:189 T:0	CDS	-	2842/2895	948/964	missense_variant c.2842A>G p.Ile948Val	Rv0676c	mmpL5	transmembrane transport protein MmpL5
NC_000962	781395	snp	T	C	C:169 T:0
NC_000962	792772	snp	C	G	G:193 C:1	CDS	+	616/1176	206/391	missense_variant c.616C>G p.Leu206Val	Rv0693		mycofactocin radical SAM maturase MftC
NC_000962	795991	snp	T	G	G:182 T:3	CDS	+	473/1413	158/470	missense_variant c.473T>G p.Phe158Cys	Rv0696		mycofactocin biosynthesis glycosyltransferase MftF
NC_000962	799136	del	AC	A	A:131 AC:2	CDS	+	311/612	104/203	frameshift_variant c.311delC p.Pro104fs	Rv0698		hypothetical protein
NC_000962	800204	snp	T	C	C:202 T:1
NC_000962	819849	snp	C	T	T:131 C:4	CDS	-	651/657	217/218	synonymous_variant c.651G>A p.Pro217Pro	Rv0727c	fucA	L-fuculose phosphate aldolase FucA
NC_000962	820483	snp	G	T	T:151 G:0	CDS	-	17/657	6/218	missense_variant c.17C>A p.Ala6Asp	Rv0727c	fucA	L-fuculose phosphate aldolase FucA
NC_000962	836247	snp	G	A	A:240 G:0	CDS	+	547/2352	183/783	missense_variant c.547G>A p.Gly183Arg	Rv0746	PE_PGRS9	PE-PGRS family protein PE_PGRS9
NC_000962	836272	snp	A	G	G:206 A:0	CDS	+	572/2352	191/783	missense_variant c.572A>G p.Glu191Gly	Rv0746	PE_PGRS9	PE-PGRS family protein PE_PGRS9
NC_000962	836291	snp	A	G	G:209 A:0	CDS	+	591/2352	197/783	synonymous_variant c.591A>G p.Gly197Gly	Rv0746	PE_PGRS9	PE-PGRS family protein PE_PGRS9
NC_000962	836426	snp	A	C	C:303 A:0	CDS	+	726/2352	242/783	synonymous_variant c.726A>C p.Leu242Leu	Rv0746	PE_PGRS9	PE-PGRS family protein PE_PGRS9
NC_000962	836454	snp	A	G	G:336 A:1	CDS	+	754/2352	252/783	missense_variant c.754A>G p.Thr252Ala	Rv0746	PE_PGRS9	PE-PGRS family protein PE_PGRS9
NC_000962	836538	snp	A	G	G:340 A:0	CDS	+	838/2352	280/783	missense_variant c.838A>G p.Asn280Asp	Rv0746	PE_PGRS9	PE-PGRS family protein PE_PGRS9
NC_000962	836658	snp	A	G	G:384 A:0	CDS	+	958/2352	320/783	missense_variant c.958A>G p.Thr320Ala	Rv0746	PE_PGRS9	PE-PGRS family protein PE_PGRS9
NC_000962	837033	snp	A	G	G:310 A:0	CDS	+	1333/2352	445/783	missense_variant c.1333A>G p.Thr445Ala	Rv0746	PE_PGRS9	PE-PGRS family protein PE_PGRS9
NC_000962	838990	snp	C	G	G:246 C:2	CDS	+	540/2406	180/801	synonymous_variant c.540C>G p.Ala180Ala	Rv0747	PE_PGRS10	PE-PGRS family protein PE_PGRS10
NC_000962	839123	snp	A	G	G:265 A:0	CDS	+	673/2406	225/801	missense_variant c.673A>G p.Arg225Gly	Rv0747	PE_PGRS10	PE-PGRS family protein PE_PGRS10
NC_000962	839129	snp	C	G	G:259 C:0	CDS	+	679/2406	227/801	missense_variant c.679C>G p.Arg227Gly	Rv0747	PE_PGRS10	PE-PGRS family protein PE_PGRS10
NC_000962	839194	snp	A	G	G:235 A:1	CDS	+	744/2406	248/801	synonymous_variant c.744A>G p.Thr248Thr	Rv0747	PE_PGRS10	PE-PGRS family protein PE_PGRS10
NC_000962	839334	snp	A	G	G:274 A:0	CDS	+	884/2406	295/801	missense_variant c.884A>G p.Lys295Arg	Rv0747	PE_PGRS10	PE-PGRS family protein PE_PGRS10
NC_000962	839348	snp	A	G	G:284 A:1	CDS	+	898/2406	300/801	missense_variant c.898A>G p.Ser300Gly	Rv0747	PE_PGRS10	PE-PGRS family protein PE_PGRS10
NC_000962	840165	del	TCGGCGCCGGCGGGACCGGCGGGGCCGGCGGGGGAAGCACCCTCGCCGG	T	T:34 TCGGCGCCGGCGGGACCGGCGGGGCCGGCGGGGGAAGCACCCTCGCCGG:0	CDS	+	1729/2406	577/801	conservative_inframe_deletion c.1729_1776delACCGGCGGGGCCGGCGGGGGAAGCACCCTCGCCGGCGGCGCCGGCGGG p.Thr577_Gly592del	Rv0747	PE_PGRS10	PE-PGRS family protein PE_PGRS10
NC_000962	840496	snp	C	G	G:234 C:1	CDS	+	2046/2406	682/801	synonymous_variant c.2046C>G p.Gly682Gly	Rv0747	PE_PGRS10	PE-PGRS family protein PE_PGRS10
NC_000962	840563	del	TCCGCCACCGGCG	T	T:127 TCCGCCACCGGCG:0	CDS	+	2126/2406	709/801	disruptive_inframe_deletion c.2126_2137delCCGCCACCGGCG p.Ala709_Gly712del	Rv0747	PE_PGRS10	PE-PGRS family protein PE_PGRS10
NC_000962	841764	snp	G	C	C:182 G:0	CDS	-	111/138	37/45	synonymous_variant c.111C>G p.Thr37Thr	Rv0749A		hypothetical protein
NC_000962	849486	snp	G	C	C:204 G:6	CDS	-	555/1938	185/645	missense_variant c.555C>G p.Asn185Lys	Rv0755c	PPE12	PPE family protein PPE12
NC_000962	852910	snp	C	T	T:173 C:0	CDS	+	515/1458	172/485	missense_variant c.515C>T p.Pro172Leu	Rv0758	phoR	two component system response sensor kinase PhoR
NC_000962	854252	del	GC	G	G:126 GC:6
NC_000962	857696	snp	A	G	G:179 A:1	CDS	-	342/1356	114/451	synonymous_variant c.342T>C p.Ala114Ala	Rv0764c	cyp51	lanosterol 14-alpha demethylase
NC_000962	864468	snp	A	G	G:116 A:1	CDS	+	329/435	110/144	missense_variant c.329A>G p.Glu110Gly	Rv0771		4-carboxymuconolactone decarboxylase
NC_000962	874835	ins	C	CCG	CCG:181 C:0
NC_000962	880562	snp	G	T	T:187 G:0	CDS	+	1223/1701	408/566	missense_variant c.1223G>T p.Cys408Phe	Rv0785		KsdD-like steroid dehydrogenase
NC_000962	882257	snp	T	C	C:186 T:0	CDS	+	799/960	267/319	missense_variant c.799T>C p.Tyr267His	Rv0787		hypothetical protein
NC_000962	893733	snp	T	G	G:147 T:0	CDS	+	416/1302	139/433	missense_variant c.416T>G p.Leu139Arg	Rv0800	pepC	M18 family aminopeptidase
NC_000962	893895	snp	C	T	T:162 C:0	CDS	+	578/1302	193/433	missense_variant c.578C>T p.Ala193Val	Rv0800	pepC	M18 family aminopeptidase
NC_000962	898590	snp	G	A	A:182 G:1	CDS	+	510/630	170/209	stop_gained c.510G>A p.Trp170*	Rv0804		hypothetical protein
NC_000962	900221	snp	T	C	C:170 T:0	CDS	-	1110/1599	370/532	synonymous_variant c.1110A>G p.Val370Val	Rv0806c	cpsY	exopolysaccharide phosphotransferase CpsY
NC_000962	903550	snp	T	C	C:192 T:0	CDS	+	1440/1584	480/527	synonymous_variant c.1440T>C p.Ala480Ala	Rv0808	purF	amidophosphoribosyltransferase
NC_000962	903913	snp	T	C	C:162 T:0	CDS	+	189/1095	63/364	synonymous_variant c.189T>C p.Gly63Gly	Rv0809	purM	phosphoribosylformylglycinamidine cyclo-ligase PurM
NC_000962	906857	snp	A	G	G:215 A:0	CDS	+	435/870	145/289	missense_variant c.435A>G p.Ile145Met	Rv0812		4-amino-4-deoxychorismate lyase
NC_000962	917001	snp	C	T	T:158 C:3	CDS	-	646/1170	216/389	missense_variant c.646G>A p.Val216Ile	Rv0823c		tRNA-dihydrouridine synthase
NC_000962	919424	snp	C	G	G:168 C:3	CDS	-	130/642	44/213	missense_variant c.130G>C p.Val44Leu	Rv0825c		hypothetical protein
NC_000962	921813	snp	C	G	G:114 C:1	mobile_element	+			intergenic_region n.921813C>G
NC_000962	926825	snp	G	A	A:236 G:2	CDS	+	1465/2250	489/749	missense_variant c.1465G>A p.Gly489Arg	Rv0833	PE_PGRS13	PE-PGRS family protein PE_PGRS13
NC_000962	927110	snp	A	G	G:381 A:0	CDS	+	1750/2250	584/749	missense_variant c.1750A>G p.Ser584Gly	Rv0833	PE_PGRS13	PE-PGRS family protein PE_PGRS13
NC_000962	927385	snp	A	G	G:334 A:0	CDS	+	2025/2250	675/749	synonymous_variant c.2025A>G p.Gly675Gly	Rv0833	PE_PGRS13	PE-PGRS family protein PE_PGRS13
NC_000962	928228	snp	G	T	T:254 G:3	CDS	-	2258/2649	753/882	missense_variant c.2258C>A p.Ala753Asp	Rv0834c	PE_PGRS14	PE-PGRS family protein PE_PGRS14
NC_000962	928917	mnp	CC	GG	GG:297 CC:3	CDS	-	1569/2649	523/882	missense_variant c.1568_1569delGGinsCC p.Gly523Ala	Rv0834c	PE_PGRS14	PE-PGRS family protein PE_PGRS14
NC_000962	945214	snp	G	A	A:177 G:0	CDS	+	277/1119	93/372	missense_variant c.277G>A p.Gly93Ser	Rv0848	cysK2	cysteine synthase CysK
NC_000962	949535	snp	T	C	C:166 T:0	CDS	-	1584/1683	528/560	synonymous_variant c.1584A>G p.Ala528Ala	Rv0853c	pdc	alpha-keto-acid decarboxylase
NC_000962	954906	snp	C	T	T:150 C:1	CDS	-	15/1194	5/397	synonymous_variant c.15G>A p.Arg5Arg	Rv0858c	dapC	N-succinyldiaminopimelate aminotransferase DapC
NC_000962	955524	snp	A	G	G:150 A:0	CDS	+	448/1212	150/403	missense_variant c.448A>G p.Ser150Gly	Rv0859		acyltransferase
NC_000962	957117	snp	T	C	C:178 T:0	CDS	+	825/2163	275/720	synonymous_variant c.825T>C p.Asp275Asp	Rv0860	fadB	fatty oxidation protein FadB
NC_000962	964924	complex	TA	AG	AG:11 TA:0	CDS	-	612/1224	204/407	missense_variant c.611_612delTAinsCT p.Val204Ala	Rv0867c	rpfA	resuscitation-promoting factor RpfA
NC_000962	968426	ins	A	AGCCGGGTTG	AGCCGGGTTG:193 A:14	CDS	-	1818/1821	606/606	conservative_inframe_insertion c.1810_1818dupCAACCCGGC p.Gly606_Ter607insGlnProGly	Rv0872c	PE_PGRS15	PE-PGRS family protein PE_PGRS15
NC_000962	976889	ins	C	CTT	CTT:83 C:4	CDS	-	1314/1332	438/443	frameshift_variant c.1313_1314dupAA p.Val439fs	Rv0878c	PPE13	PPE family protein PPE13
NC_000962	979704	snp	G	C	C:140 G:0	CDS	+	343/867	115/288	missense_variant c.343G>C p.Gly115Arg	Rv0881		tRNA/rRNA methyltransferase
NC_000962	986463	snp	G	C	C:192 G:0
NC_000962	988438	ins	T	TGC	TGC:181 T:1	CDS	+	1211/1473	404/490	frameshift_variant c.1209_1210dupGC p.Gln404fs	Rv0888		hypothetical protein
NC_000962	990001	snp	G	C	C:205 G:1	CDS	-	2596/2649	866/882	missense_variant c.2596C>G p.Pro866Ala	Rv0890c		HTH-type transcriptional regulator
NC_000962	993346	snp	A	C	C:263 A:0	CDS	-	110/858	37/285	missense_variant c.110T>G p.Val37Gly	Rv0891c		hypothetical protein
NC_000962	1010204	ins	C	CG	CG:127 C:0	CDS	+	72/1599	24/532	frameshift_variant c.71dupG p.Cys25fs	Rv0907		hypothetical protein
NC_000962	1025106	snp	T	C	C:167 T:0	CDS	+	423/501	141/166	synonymous_variant c.423T>C p.Phe141Phe	Rv0919		GCN5-like N-acetyltransferase
NC_000962	1029851	snp	C	T	T:145 C:2	CDS	-	727/1065	243/354	missense_variant c.727G>A p.Val243Ile	Rv0923c		hypothetical protein
NC_000962	1035796	snp	G	A	A:142 G:2	CDS	+	894/1113	298/370	synonymous_variant c.894G>A p.Ser298Ser	Rv0928	pstS3	phosphate ABC transporter substrate-binding lipoprotein PstS
NC_000962	1037012	snp	T	C	C:155 T:0	CDS	+	14/927	5/308	missense_variant c.14T>C p.Met5Thr	Rv0930	pstA1	phosphate ABC transporter permease PstA
NC_000962	1037911	snp	C	T	T:159 C:0	CDS	+	913/927	305/308	stop_gained c.913C>T p.Arg305*	Rv0930	pstA1	phosphate ABC transporter permease PstA
NC_000962	1047165	snp	T	C	C:164 T:0	CDS	+	1030/2280	344/759	missense_variant c.1030T>C p.Cys344Arg	Rv0938	ligD	multifunctional non-homologous end joining DNA repair protein/ATP dependent DNA ligase LigD
NC_000962	1050459	snp	T	G	G:168 T:0
NC_000962	1054840	snp	C	T	T:212 C:0	CDS	+	594/762	198/253	synonymous_variant c.594C>T p.Ala198Ala	Rv0945		oxidoreductase
NC_000962	1057990	snp	G	A	A:155 G:0
NC_000962	1065504	snp	C	G	G:147 C:3	CDS	+	378/912	126/303	missense_variant c.378C>G p.Ser126Arg	Rv0954		transmembrane protein
NC_000962	1068151	snp	T	C	C:161 T:0	CDS	+	591/648	197/215	synonymous_variant c.591T>C p.His197His	Rv0956	purN	phosphoribosylglycinamide formyltransferase PurN
NC_000962	1068432	snp	A	G	G:114 A:0	CDS	+	228/1572	76/523	synonymous_variant c.228A>G p.Pro76Pro	Rv0957	purH	bifunctional phosphoribosylaminoimidazolecarboxamide formyltransferase/inosinemonophosphate cyclohydrolase
NC_000962	1070702	snp	T	C	C:150 T:0	CDS	+	820/1380	274/459	missense_variant c.820T>C p.Ser274Pro	Rv0958		magnesium chelatase
NC_000962	1074558	snp	G	A	A:164 G:0	CDS	-	557/675	186/224	missense_variant c.557C>T p.Pro186Leu	Rv0962c	lprP	lipoprotein LprP
NC_000962	1075147	snp	G	T	T:170 G:2
NC_000962	1075279	snp	T	C	C:201 T:0
NC_000962	1076309	snp	G	T	T:164 G:0	CDS	-	370/483	124/160	missense_variant c.370C>A p.Pro124Thr	Rv0964c		hypothetical protein
NC_000962	1077312	snp	A	G	G:181 A:0	CDS	-	524/603	175/200	missense_variant c.524T>C p.Val175Ala	Rv0966c		hypothetical protein
NC_000962	1079927	snp	C	A	A:173 C:0	CDS	+	1185/2313	395/770	synonymous_variant c.1185C>A p.Thr395Thr	Rv0969	ctpV	copper-exporting ATPase
NC_000962	1081681	snp	T	C	C:151 T:0	CDS	+	630/633	210/210	synonymous_variant c.630T>C p.Val210Val	Rv0970		integral membrane protein
NC_000962	1087193	snp	G	C	C:157 G:0	CDS	-	153/1590	51/529	missense_variant c.153C>G p.Asn51Lys	Rv0974c	accD2	acetyl-/propionyl-CoA carboxylase subunit beta
NC_000962	1093406	snp	A	G	G:195 A:0	CDS	-	951/996	317/331	synonymous_variant c.951T>C p.Val317Val	Rv0978c	PE_PGRS17	PE-PGRS family protein PE_PGRS17
NC_000962	1093928	snp	G	A	A:64 G:1	CDS	-	429/996	143/331	synonymous_variant c.429C>T p.Asn143Asn	Rv0978c	PE_PGRS17	PE-PGRS family protein PE_PGRS17
NC_000962	1095772	snp	C	T	T:277 C:3	CDS	-	680/1374	227/457	missense_variant c.680G>A p.Gly227Asp	Rv0980c	PE_PGRS18	PE-PGRS family protein PE_PGRS18
NC_000962	1096299	snp	C	G	G:96 C:0	CDS	-	153/1374	51/457	synonymous_variant c.153G>C p.Ala51Ala	Rv0980c	PE_PGRS18	PE-PGRS family protein PE_PGRS18
NC_000962	1096633	snp	T	G	G:98 T:0
NC_000962	1100234	snp	T	C	C:163 T:0	CDS	+	1169/1395	390/464	missense_variant c.1169T>C p.Leu390Pro	Rv0983	pepD	serine protease PepD
NC_000962	1106422	snp	T	C	C:234 T:0	CDS	-	961/978	321/325	missense_variant c.961A>G p.Ile321Val	Rv0989c	grcC2	polyprenyl-diphosphate synthase GrcC
NC_000962	1107565	snp	C	T	T:178 C:4	CDS	-	535/657	179/218	missense_variant c.535G>A p.Ala179Thr	Rv0990c		hypothetical protein
NC_000962	1109975	snp	A	G	G:147 A:0	CDS	+	704/921	235/306	missense_variant c.704A>G p.Gln235Arg	Rv0993	galU	UTP--glucose-1-phosphate uridylyltransferase
NC_000962	1117201	snp	G	A	A:170 G:4	CDS	+	17/1209	6/402	missense_variant c.17G>A p.Gly6Glu	Rv1001	arcA	arginine deiminase
NC_000962	1126889	snp	G	C	C:166 G:0	CDS	-	115/1560	39/519	missense_variant c.115C>G p.Arg39Gly	Rv1007c	metS	methionine--tRNA ligase
NC_000962	1127648	snp	C	A	A:150 C:0	CDS	+	560/795	187/264	missense_variant c.560C>A p.Thr187Asn	Rv1008	tatD	deoxyribonuclease TatD
NC_000962	1137885	snp	T	C	C:136 T:1	CDS	-	176/1488	59/495	missense_variant c.176A>G p.Asp59Gly	Rv1018c	glmU	bifunctional UDP-N-acetylglucosamine pyrophosphorylase/glucosamine-1-phosphate N-acetyltransferase
NC_000962	1149551	snp	C	T	T:162 C:0	CDS	-	2136/2583	712/860	synonymous_variant c.2136G>A p.Glu712Glu	Rv1028c	kdpD	sensor protein KdpD
NC_000962	1150585	snp	G	A	A:170 G:0	CDS	-	1102/2583	368/860	missense_variant c.1102C>T p.Pro368Ser	Rv1028c	kdpD	sensor protein KdpD
NC_000962	1161592	snp	G	A	A:189 G:0	CDS	-	881/1176	294/391	missense_variant c.881C>T p.Ala294Val	Rv1039c	PPE15	PPE family protein PPE15
NC_000962	1163134	snp	T	C	C:149 T:0	CDS	-	243/828	81/275	synonymous_variant c.243A>G p.Gly81Gly	Rv1040c	PE8	PE family protein PE8
NC_000962	1164571	snp	A	G	G:145 A:3
NC_000962	1165521	ins	T	TA	TA:130 T:6	mobile_element	-			intergenic_region n.1165521_1165522insA
NC_000962	1168715	ins	C	CT	CT:138 C:0
NC_000962	1178116	snp	T	C	C:166 T:0	CDS	+	489/765	163/254	synonymous_variant c.489T>C p.Thr163Thr	Rv1056		hypothetical protein
NC_000962	1179207	snp	C	A	A:175 C:2
NC_000962	1190093	snp	A	C	C:126 A:2	CDS	-	332/2004	111/667	missense_variant c.332T>G p.Leu111Trp	Rv1067c	PE_PGRS19	PE-PGRS family protein PE_PGRS19
NC_000962	1191497	snp	T	A	A:13 T:0	CDS	-	652/1392	218/463	missense_variant c.652A>T p.Thr218Ser	Rv1068c	PE_PGRS20	PE-PGRS family protein PE_PGRS20
NC_000962	1191741	snp	G	A	A:18 G:1	CDS	-	408/1392	136/463	synonymous_variant c.408C>T p.Tyr136Tyr	Rv1068c	PE_PGRS20	PE-PGRS family protein PE_PGRS20
NC_000962	1200418	snp	A	G	G:170 A:0
NC_000962	1217655	del	TCGGTGGCGCCGGCGGGGCCGGCGGGGA	T	T:44 TCGGTGGCGCCGGCGGGGCCGGCGGGGA:1	CDS	+	1212/2562	404/853	disruptive_inframe_deletion c.1212_1238delGGACGGTGGCGCCGGCGGGGCCGGCGG p.Asp405_Gly413del	Rv1091	PE_PGRS22	PE-PGRS family protein PE_PGRS22
NC_000962	1220680	snp	T	C	C:150 T:0	CDS	+	107/1281	36/426	missense_variant c.107T>C p.Val36Ala	Rv1093	glyA1	serine hydroxymethyltransferase
NC_000962	1224367	snp	T	C	C:135 T:0
NC_000962	1225462	snp	T	C	C:131 T:0	CDS	-	683/882	228/293	missense_variant c.683A>G p.Asp228Gly	Rv1097c		hypothetical protein
NC_000962	1226110	snp	T	C	C:168 T:4	CDS	-	35/882	12/293	missense_variant c.35A>G p.Tyr12Cys	Rv1097c		hypothetical protein
NC_000962	1237536	snp	C	G	G:183 C:4	CDS	-	657/984	219/327	synonymous_variant c.657G>C p.Pro219Pro	Rv1111c		hypothetical protein
NC_000962	1243509	snp	G	T	T:159 G:1
NC_000962	1248978	snp	T	C	C:187 T:0	CDS	+	897/1245	299/414	synonymous_variant c.897T>C p.Ala299Ala	Rv1125		hypothetical protein
NC_000962	1251199	snp	C	T	T:162 C:0	CDS	-	206/1473	69/490	missense_variant c.206G>A p.Gly69Glu	Rv1127c	ppdK	pyruvate, phosphate dikinase PpdK
NC_000962	1252164	snp	T	C	C:155 T:0	repeat_region	+	809/1356	270/451	missense_variant c.809A>G p.Glu270Gly
NC_000962	1257825	del	CG	C	C:121 CG:5	CDS	+	503/1731	168/576	frameshift_variant c.503delG p.Gly168fs	Rv1132		hypothetical protein
NC_000962	1270431	snp	G	A	A:177 G:1	CDS	+	370/1083	124/360	missense_variant c.370G>A p.Ala124Thr	Rv1143	mcr	alpha-methylacyl-CoA racemase
NC_000962	1273915	del	GC	G	G:172 GC:0	CDS	+	563/1413	188/470	frameshift_variant c.563delC p.Pro188fs	Rv1146		transmembrane transport protein
NC_000962	1275957	snp	T	C	C:135 T:0
NC_000962	1281118	snp	T	C	C:159 T:0	CDS	-	367/642	123/213	missense_variant c.367A>G p.Thr123Ala	Rv1154c		hypothetical protein
NC_000962	1292102	snp	A	G	G:158 A:0	CDS	+	1038/1677	346/558	synonymous_variant c.1038A>G p.Pro346Pro	Rv1162	narH	nitrate reductase subunit beta
NC_000962	1306259	snp	A	G	G:173 A:0	CDS	-	1968/2025	656/674	synonymous_variant c.1968T>C p.Ala656Ala	Rv1175c	fadH	NADPH dependent 2,4-dienoyl-CoA reductase FadH
NC_000962	1307598	snp	C	G	G:158 C:0	CDS	-	629/2025	210/674	missense_variant c.629G>C p.Cys210Ser	Rv1175c	fadH	NADPH dependent 2,4-dienoyl-CoA reductase FadH
NC_000962	1313338	complex	A	GC	GC:75 A:0
NC_000962	1315191	snp	A	C	C:163 A:0	CDS	+	1467/1467	489/488	stop_lost&splice_region_variant c.1467A>C p.Ter489Tyrext*?	Rv1180	pks3	polyketide beta-ketoacyl synthase
NC_000962	1315884	snp	G	A	A:115 G:0	CDS	+	651/4749	217/1582	synonymous_variant c.651G>A p.Ala217Ala	Rv1181	pks4	polyketide beta-ketoacyl synthase
NC_000962	1327890	snp	G	A	A:179 G:0	CDS	-	1416/1617	472/538	synonymous_variant c.1416C>T p.Asp472Asp	Rv1186c		hypothetical protein
NC_000962	1328687	snp	G	C	C:174 G:0	CDS	-	619/1617	207/538	missense_variant c.619C>G p.Pro207Ala	Rv1186c		hypothetical protein
NC_000962	1338598	snp	C	T	T:189 C:7
NC_000962	1360209	snp	T	C	C:145 T:0	CDS	-	1593/1647	531/548	synonymous_variant c.1593A>G p.Ala531Ala	Rv1217c		tetronasin ABC transporter integral membrane protein
NC_000962	1362006	snp	T	C	C:143 T:0	CDS	-	728/936	243/311	missense_variant c.728A>G p.Gln243Arg	Rv1218c		tetronasin ABC transporter ATP-binding protein
NC_000962	1365837	ins	C	CG	CG:161 C:0
NC_000962	1374065	snp	T	C	C:172 T:0	CDS	-	133/1236	45/411	missense_variant c.133A>G p.Ser45Gly	Rv1230c		membrane protein
NC_000962	1375446	snp	C	T	T:133 C:3	CDS	-	723/1308	241/435	synonymous_variant c.723G>A p.Leu241Leu	Rv1232c		hypothetical protein
NC_000962	1375724	snp	A	C	C:153 A:0	CDS	-	445/1308	149/435	missense_variant c.445T>G p.Cys149Gly	Rv1232c		hypothetical protein
NC_000962	1379046	snp	G	A	A:195 G:0	CDS	+	120/924	40/307	synonymous_variant c.120G>A p.Val40Val	Rv1236	sugA	sugar ABC transporter permease SugA
NC_000962	1382628	snp	T	C	C:151 T:0	CDS	-	415/1101	139/366	missense_variant c.415A>G p.Lys139Glu	Rv1239c	corA	magnesium and cobalt transport transmembrane protein CorA
NC_000962	1393626	snp	A	G	G:119 A:0	CDS	-	357/789	119/262	synonymous_variant c.357T>C p.Leu119Leu	Rv1249c		membrane protein
NC_000962	1396922	snp	T	C	C:157 T:0	CDS	-	2319/3420	773/1139	synonymous_variant c.2319A>G p.Thr773Thr	Rv1251c		hypothetical protein
NC_000962	1404461	snp	A	G	G:198 A:2	CDS	-	143/1218	48/405	missense_variant c.143T>C p.Val48Ala	Rv1256c	cyp130	cytochrome P450 Cyp130
NC_000962	1409766	snp	C	T	T:162 C:0	CDS	-	168/450	56/149	synonymous_variant c.168G>A p.Thr56Thr	Rv1261c		hypothetical protein
NC_000962	1411210	snp	T	G	G:183 T:0	CDS	+	780/1389	260/462	synonymous_variant c.780T>G p.Val260Val	Rv1263	amiB2	amidase AmiB
NC_000962	1413148	snp	C	T	T:152 C:0	ncRNA	-			non_coding_transcript_variant	RVnc0013	mcr11	Putative small regulatory RNA
NC_000962	1414021	snp	C	T	T:160 C:0	CDS	-	1820/1881	607/626	missense_variant c.1820G>A p.Arg607Gln	Rv1266c	pknH	serine/threonine-protein kinase PknH
NC_000962	1422920	snp	T	C	C:157 T:0	CDS	-	1131/1749	377/582	synonymous_variant c.1131A>G p.Thr377Thr	Rv1273c		drug ABC transporter ATP-binding protein
NC_000962	1426387	snp	C	T	T:139 C:1	CDS	+	224/1254	75/417	missense_variant c.224C>T p.Ala75Val	Rv1277		hypothetical protein
NC_000962	1440469	snp	C	G	G:151 C:0	CDS	+	1563/1845	521/614	synonymous_variant c.1563C>G p.Pro521Pro	Rv1286		adenylyl-sulfate kinase
NC_000962	1441794	snp	A	G	G:131 A:6	CDS	+	447/1371	149/456	synonymous_variant c.447A>G p.Val149Val	Rv1288		hypothetical protein
NC_000962	1442141	snp	C	G	G:147 C:0	CDS	+	794/1371	265/456	missense_variant c.794C>G p.Thr265Arg	Rv1288		hypothetical protein
NC_000962	1445781	snp	A	G	G:189 A:0	CDS	-	54/336	18/111	synonymous_variant c.54T>C p.Ala18Ala	Rv1291c		hypothetical protein
NC_000962	1457144	snp	C	T	T:201 C:0	CDS	+	580/978	194/325	missense_variant c.580C>T p.Arg194Cys	Rv1300	hemK	release factor glutamine methyltransferase
NC_000962	1466779	snp	C	T	T:151 C:4	CDS	+	939/1461	313/486	synonymous_variant c.939C>T p.Ile313Ile	Rv1310	atpD	ATP synthase subunit beta
NC_000962	1468208	snp	A	C	C:106 A:1	CDS	-	1298/1335	433/444	missense_variant c.1298T>G p.Leu433Arg	Rv1313c		insertion sequence element IS1557 transposase
NC_000962	1471659	snp	C	T	T:241 C:0	ncRNA	+			non_coding_transcript_variant	RVnc0021	mcr3	Putative small regulatory RNA
NC_000962	1482627	snp	T	C	C:167 T:0	CDS	-	1591/1704	531/567	missense_variant c.1591A>G p.Thr531Ala	Rv1320c		adenylate cyclase
NC_000962	1484708	snp	A	C	C:184 A:0	CDS	+	430/681	144/226	missense_variant c.430A>C p.Ser144Arg	Rv1321		endonuclease NucS
NC_000962	1487796	snp	C	A	A:176 C:3	CDS	+	636/915	212/304	synonymous_variant c.636C>A p.Ile212Ile	Rv1324		thioredoxin
NC_000962	1488406	complex	GAGT	AGTC	AGTC:40 GAGT:0	CDS	-	1560/1812	519/603	missense_variant c.1557_1560delACTCinsGACT p.Leu520Thr	Rv1325c	PE_PGRS24	PE-PGRS family protein PE_PGRS24
NC_000962	1488421	complex	GCCG	ACCA	ACCA:33 GCCG:1	CDS	-	1545/1812	514/603	synonymous_variant c.1542_1545delCGGCinsTGGT p.516	Rv1325c	PE_PGRS24	PE-PGRS family protein PE_PGRS24
NC_000962	1488433	snp	A	G	G:11 A:0	CDS	-	1533/1812	511/603	synonymous_variant c.1533T>C p.Asp511Asp	Rv1325c	PE_PGRS24	PE-PGRS family protein PE_PGRS24
NC_000962	1489066	snp	C	T	T:225 C:3	CDS	-	900/1812	300/603	synonymous_variant c.900G>A p.Gly300Gly	Rv1325c	PE_PGRS24	PE-PGRS family protein PE_PGRS24
NC_000962	1499274	snp	C	G	G:171 C:0	CDS	-	1286/1347	429/448	missense_variant c.1286G>C p.Gly429Ala	Rv1330c	pncB1	nicotinic acid phosphoribosyltransferase PncB1
NC_000962	1524904	snp	A	G	G:344 A:5
NC_000962	1526819	snp	C	A	A:237 C:0	CDS	+	208/3480	70/1159	synonymous_variant c.208C>A p.Arg70Arg	Rv1358		transcriptional regulator
NC_000962	1532211	snp	C	T	T:158 C:1	CDS	+	864/1023	288/340	synonymous_variant c.864C>T p.Asp288Asp	Rv1360		oxidoreductase
NC_000962	1533159	complex	CCGTG	TCGCC	TCGCC:71 CCGTG:2	CDS	-	475/1191	157/396	missense_variant c.471_475delCACGGinsGGCGA p.ThrAla158AlaThr	Rv1361c	PPE19	PPE family protein PPE19
NC_000962	1533208	snp	C	G	G:45 C:0	CDS	-	426/1191	142/396	synonymous_variant c.426G>C p.Gly142Gly	Rv1361c	PPE19	PPE family protein PPE19
NC_000962	1533583	snp	G	A	A:109 G:7	CDS	-	51/1191	17/396	synonymous_variant c.51C>T p.Tyr17Tyr	Rv1361c	PPE19	PPE family protein PPE19
NC_000962	1533925	snp	A	C	C:185 A:2
NC_000962	1535707	snp	G	A	A:165 G:4	CDS	-	1938/1962	646/653	synonymous_variant c.1938C>T p.Thr646Thr	Rv1364c		sigma factor regulatory protein
NC_000962	1536251	snp	G	T	T:187 G:0	CDS	-	1394/1962	465/653	missense_variant c.1394C>A p.Ala465Glu	Rv1364c		sigma factor regulatory protein
NC_000962	1547125	snp	T	C	C:217 T:0	CDS	-	406/459	136/152	missense_variant c.406A>G p.Thr136Ala	Rv1374c		hypothetical protein
NC_000962	1552547	snp	G	A	A:161 G:0	CDS	-	109/1428	37/475	missense_variant c.109C>T p.Arg37Trp	Rv1378c		hypothetical protein
NC_000962	1555213	snp	C	T	T:176 C:5	CDS	+	1026/1293	342/430	synonymous_variant c.1026C>T p.Gly342Gly	Rv1381	pyrC	dihydroorotase
NC_000962	1561559	snp	C	A	A:165 C:3	CDS	+	96/309	32/102	synonymous_variant c.96C>A p.Ala32Ala	Rv1386	PE15	PE family protein PE15
NC_000962	1563717	snp	C	T	T:149 C:0	CDS	+	24/573	8/190	synonymous_variant c.24C>T p.Val8Val	Rv1388	mihF	integration host factor MihF
NC_000962	1568018	snp	C	T	T:172 C:4	CDS	+	1194/1212	398/403	synonymous_variant c.1194C>T p.Asp398Asp	Rv1392	metK	S-adenosylmethionine synthetase
NC_000962	1570566	snp	C	A	A:190 C:0	CDS	-	404/1386	135/461	missense_variant c.404G>T p.Arg135Leu	Rv1394c	cyp132	cytochrome P450 Cyp132
NC_000962	1573660	snp	T	G	G:256 T:0	CDS	-	198/1731	66/576	missense_variant c.198A>C p.Arg66Ser	Rv1396c	PE_PGRS25	PE-PGRS family protein PE_PGRS25
NC_000962	1574120	snp	G	A	A:172 G:8	CDS	-	394/402	132/133	missense_variant c.394C>T p.Arg132Trp	Rv1397c	vapC10	ribonuclease VapC10
NC_000962	1578056	snp	G	A	A:224 G:6	CDS	+	444/1968	148/655	synonymous_variant c.444G>A p.Ala148Ala	Rv1402	priA	primosomal protein N'
NC_000962	1587961	snp	T	G	G:134 T:0	CDS	-	522/711	174/236	synonymous_variant c.522A>C p.Ala174Ala	Rv1411c	lprG	lipoprotein LprG
NC_000962	1588899	snp	G	T	T:133 G:0	CDS	+	333/606	111/201	synonymous_variant c.333G>T p.Ala111Ala	Rv1412	ribC	riboflavin synthase
NC_000962	1600586	snp	C	T	T:128 C:2	CDS	+	929/1380	310/459	missense_variant c.929C>T p.Ser310Leu	Rv1425		diacyglycerol O-acyltransferase
NC_000962	1605170	snp	C	T	T:140 C:1	CDS	+	293/1269	98/422	missense_variant c.293C>T p.Ala98Val	Rv1429		hypothetical protein
NC_000962	1609840	snp	A	G	G:192 A:0	CDS	+	1758/1770	586/589	synonymous_variant c.1758A>G p.Pro586Pro	Rv1431		hypothetical protein
NC_000962	1613035	snp	T	C	C:164 T:0
NC_000962	1616354	snp	T	G	G:191 T:2
NC_000962	1622092	snp	C	T	T:154 C:4
NC_000962	1624791	snp	C	G	G:180 C:0	CDS	-	575/912	192/303	missense_variant c.575G>C p.Arg192Pro	Rv1446c	opcA	OXPP cycle protein OpcA
NC_000962	1626857	snp	C	T	T:138 C:0	CDS	-	106/1545	36/514	missense_variant c.106G>A p.Val36Ile	Rv1447c	zwf2	glucose-6-phosphate 1-dehydrogenase
NC_000962	1627351	snp	T	C	C:138 T:0	CDS	-	730/1122	244/373	missense_variant c.730A>G p.Thr244Ala	Rv1448c	tal	transaldolase
NC_000962	1630148	snp	A	C	C:175 A:0	CDS	-	52/2103	18/700	missense_variant c.52T>G p.Tyr18Asp	Rv1449c	tkt	transketolase
NC_000962	1632518	ins	T	TGGCGCCGTTGCCGCCGGCCCCACCGTC	TGGCGCCGTTGCCGCCGGCCCCACCGTC:46 T:4	CDS	-	2109/3990	703/1329	conservative_inframe_insertion c.2109_2110insGACGGTGGGGCCGGCGGCAACGGCGCC p.Ala703_Asn704insAspGlyGlyAlaGlyGlyAsnGlyAla	Rv1450c	PE_PGRS27	PE-PGRS family protein PE_PGRS27
NC_000962	1634806	snp	C	T	T:184 C:0
NC_000962	1636826	snp	C	A	A:229 C:3	CDS	-	1404/2226	468/741	synonymous_variant c.1404G>T p.Gly468Gly	Rv1452c	PE_PGRS28	PE-PGRS family protein PE_PGRS28
NC_000962	1639594	snp	C	A	A:168 C:0	CDS	+	1214/1266	405/421	missense_variant c.1214C>A p.Pro405Gln	Rv1453		transcriptional activator protein
NC_000962	1644362	snp	C	T	T:78 C:2	repeat_region	-			intergenic_region n.1644362C>T
NC_000962	1645802	snp	T	C	C:168 T:0	CDS	-	337/1776	113/591	missense_variant c.337A>G p.Lys113Glu	Rv1459c		alpha-(1->6)-mannopyranosyltransferase
NC_000962	1647444	snp	C	T	T:143 C:2	CDS	+	456/2541	152/846	synonymous_variant c.456C>T p.His152His	Rv1461		hypothetical protein
NC_000962	1650072	snp	A	G	G:186 A:0	CDS	+	547/1194	183/397	missense_variant c.547A>G p.Asn183Asp	Rv1462		hypothetical protein
NC_000962	1660349	snp	A	C	C:135 A:1	CDS	+	587/858	196/285	missense_variant c.587A>C p.Glu196Ala	Rv1472	echA12	enoyl-CoA hydratase EchA12
NC_000962	1670814	snp	C	T	T:170 C:5	CDS	+	402/954	134/317	synonymous_variant c.402C>T p.Gly134Gly	Rv1480		hypothetical protein
NC_000962	1676290	snp	C	A	A:177 C:0	CDS	-	594/867	198/288	missense_variant c.594G>T p.Lys198Asn	Rv1486c		hypothetical protein
NC_000962	1677603	snp	G	A	A:156 G:6	CDS	+	207/1146	69/381	synonymous_variant c.207G>A p.Glu69Glu	Rv1488		hypothetical protein
NC_000962	1683430	del	GC	G	G:164 GC:8	CDS	+	1276/1848	426/615	frameshift_variant c.1276delC p.Gln426fs	Rv1492	mutA	methylmalonyl-CoA mutase small subunit
NC_000962	1689349	snp	C	T	T:195 C:0	CDS	-	572/618	191/205	missense_variant c.572G>A p.Arg191His	Rv1498c		methyltransferase
NC_000962	1690587	snp	G	T	T:250 G:8	CDS	+	181/399	61/132	missense_variant c.181G>T p.Gly61Cys	Rv1499		hypothetical protein
NC_000962	1692141	snp	A	C	C:346 A:0	CDS	+	252/822	84/273	synonymous_variant c.252A>C p.Ile84Ile	Rv1501		hypothetical protein
NC_000962	1693561	snp	A	G	G:382 A:0	CDS	+	638/900	213/299	missense_variant c.638A>G p.Tyr213Cys	Rv1502		hypothetical protein
NC_000962	1698911	snp	G	A	A:212 G:0	CDS	-	984/1800	328/599	synonymous_variant c.984C>T p.Gly328Gly	Rv1508c		membrane protein
NC_000962	1699039	snp	G	A	A:228 G:6	CDS	-	856/1800	286/599	stop_gained c.856C>T p.Arg286*	Rv1508c		membrane protein
NC_000962	1706119	snp	T	C	C:173 T:0	CDS	-	477/789	159/262	synonymous_variant c.477A>G p.Ser159Ser	Rv1514c		glycosyltransferase
NC_000962	1706397	snp	G	T	T:173 G:1	CDS	-	199/789	67/262	missense_variant c.199C>A p.Pro67Thr	Rv1514c		glycosyltransferase
NC_000962	1708059	snp	A	C	C:155 A:5	CDS	-	481/1011	161/336	missense_variant c.481T>G p.Phe161Val	Rv1516c		sugar transferase
NC_000962	1709432	snp	C	T	T:210 C:0	CDS	+	562/765	188/254	missense_variant c.562C>T p.Leu188Phe	Rv1517		hypothetical protein
NC_000962	1710354	snp	C	G	G:199 C:1	CDS	+	711/960	237/319	synonymous_variant c.711C>G p.Thr237Thr	Rv1518		hypothetical protein
NC_000962	1713192	snp	A	G	G:148 A:0	CDS	+	891/1752	297/583	synonymous_variant c.891A>G p.Val297Val	Rv1521	fadD25	fatty-acid--CoA ligase FadD25
NC_000962	1719823	snp	A	G	G:155 A:3	CDS	+	1098/1245	366/414	synonymous_variant c.1098A>G p.Lys366Lys	Rv1524		glycosyltransferase
NC_000962	1720444	snp	T	G	G:163 T:2	CDS	+	428/786	143/261	missense_variant c.428T>G p.Val143Gly	Rv1525	wbbL2	rhamnosyl transferase WbbL
NC_000962	1725162	snp	A	G	G:179 A:3	CDS	-	3248/6327	1083/2108	missense_variant c.3248T>C p.Val1083Ala	Rv1527c	pks5	polyketide synthase
NC_000962	1728022	snp	C	G	G:175 C:2	CDS	-	388/6327	130/2108	missense_variant c.388G>C p.Gly130Arg	Rv1527c	pks5	polyketide synthase
NC_000962	1728837	snp	A	G	G:207 A:0
NC_000962	1732204	snp	A	G	G:231 A:6	CDS	+	832/1104	278/367	missense_variant c.832A>G p.Thr278Ala	Rv1530	adh	alcohol dehydrogenase
NC_000962	1733166	del	GA	G	G:135 GA:6	CDS	-	384/435	128/144	frameshift_variant c.384delT p.Asp130fs	Rv1532c		hypothetical protein
NC_000962	1747327	snp	C	T	T:149 C:2	CDS	+	133/432	45/143	synonymous_variant c.133C>T p.Leu45Leu	Rv1546		hypothetical protein
NC_000962	1751588	snp	G	A	A:164 G:1	CDS	-	1746/2037	582/678	synonymous_variant c.1746C>T p.Phe582Phe	Rv1548c	PPE21	PPE family protein PPE21
NC_000962	1752561	snp	T	C	C:202 T:0	CDS	-	773/2037	258/678	missense_variant c.773A>G p.Asp258Gly	Rv1548c	PPE21	PPE family protein PPE21
NC_000962	1753519	ins	G	GC	GC:104 G:0
NC_000962	1759252	snp	G	T	T:156 G:0	CDS	+	1572/1752	524/583	synonymous_variant c.1572G>T p.Ser524Ser	Rv1552	frdA	fumarate reductase flavoprotein subunit
NC_000962	1760292	snp	A	G	G:152 A:0	CDS	+	118/381	40/126	missense_variant c.118A>G p.Met40Val	Rv1554	frdC	fumarate reductase membrane anchor subunit
NC_000962	1778430	snp	T	C	C:211 T:0	CDS	+	572/681	191/226	missense_variant c.572T>C p.Met191Thr	Rv1570	bioD	ATP-dependent dethiobiotin synthetase BioD
NC_000962	1789780	snp	C	G	G:108 C:0	CDS	-	57/669	19/222	missense_variant c.57G>C p.Glu19Asp	Rv1588c		hypothetical protein
NC_000962	1798355	snp	G	A	A:128 G:0	CDS	+	62/759	21/252	missense_variant c.62G>A p.Gly21Asp	Rv1597		hypothetical protein
NC_000962	1803265	snp	G	A	A:149 G:0	CDS	+	602/621	201/206	missense_variant c.602G>A p.Ser201Asn	Rv1602	hisH	imidazole glycerol phosphate synthase subunit HisH
NC_000962	1804409	snp	C	A	A:151 C:0	CDS	+	371/813	124/270	missense_variant c.371C>A p.Pro124Gln	Rv1604	impA	inositol-monophosphatase ImpA
NC_000962	1808795	snp	A	C	C:132 A:0	CDS	+	893/1551	298/516	missense_variant c.893A>C p.Asp298Ala	Rv1609	trpE	anthranilate synthase component I
NC_000962	1817856	snp	A	C	C:164 A:8	CDS	+	242/903	81/300	missense_variant c.242A>C p.Glu81Ala	Rv1618	tesB1	acyl-CoA thioesterase II
NC_000962	1817976	snp	A	T	T:165 A:0	CDS	+	362/903	121/300	missense_variant c.362A>T p.His121Leu	Rv1618	tesB1	acyl-CoA thioesterase II
NC_000962	1836286	snp	G	C	C:190 G:0
NC_000962	1847919	snp	C	G	G:179 C:0	CDS	-	540/1470	180/489	synonymous_variant c.540G>C p.Thr180Thr	Rv1639c		hypothetical protein
NC_000962	1849381	snp	G	A	A:160 G:0	CDS	-	2655/3519	885/1172	synonymous_variant c.2655C>T p.Ile885Ile	Rv1640c	lysX	bifunctional lysine--tRNA ligase/phosphatidylglycerol lysyltransferase
NC_000962	1851878	snp	C	T	T:140 C:2	CDS	-	158/3519	53/1172	missense_variant c.158G>A p.Arg53Gln	Rv1640c	lysX	bifunctional lysine--tRNA ligase/phosphatidylglycerol lysyltransferase
NC_000962	1854300	snp	T	C	C:177 T:0	CDS	+	695/783	232/260	missense_variant c.695T>C p.Leu232Pro	Rv1644	tsnR	23S rRNA methyltransferase TsnR
NC_000962	1855468	snp	C	G	G:170 C:4
NC_000962	1856777	snp	G	C	C:128 G:0	CDS	+	4/951	2/316	missense_variant c.4G>C p.Ala2Pro	Rv1647		adenylate cyclase
NC_000962	1857987	snp	A	T	T:170 A:8	CDS	+	257/807	86/268	missense_variant c.257A>T p.Glu86Val	Rv1648		transmembrane protein
NC_000962	1860528	snp	T	C	C:145 T:2	CDS	+	771/2496	257/831	synonymous_variant c.771T>C p.Cys257Cys	Rv1650	pheT	phenylalanine--tRNA ligase subunit beta
NC_000962	1860613	snp	C	G	G:146 C:0	CDS	+	856/2496	286/831	missense_variant c.856C>G p.Leu286Val	Rv1650	pheT	phenylalanine--tRNA ligase subunit beta
NC_000962	1865803	snp	C	T	T:202 C:3	CDS	+	228/1059	76/352	synonymous_variant c.228C>T p.Ala76Ala	Rv1652	argC	N-acetyl-gamma-glutamyl-phoshate reductase
NC_000962	1867614	snp	C	T	T:195 C:2	CDS	+	984/1215	328/404	synonymous_variant c.984C>T p.Ala328Ala	Rv1653	argJ	bifunctional glutamate N-acetyltransferase/amino-acid acetyltransferase
NC_000962	1867838	snp	G	A	A:156 G:5	CDS	+	1208/1215	403/404	missense_variant c.1208G>A p.Ser403Asn	Rv1653	argJ	bifunctional glutamate N-acetyltransferase/amino-acid acetyltransferase
NC_000962	1872211	snp	G	A	A:152 G:0	CDS	+	849/1197	283/398	synonymous_variant c.849G>A p.Ala283Ala	Rv1658	argG	argininosuccinate synthase
NC_000962	1885772	snp	G	A	A:165 G:0	CDS	+	4069/4809	1357/1602	missense_variant c.4069G>A p.Ala1357Thr	Rv1662	pks8	polyketide synthase
NC_000962	1891101	del	CA	C	C:155 CA:6
NC_000962	1894300	ins	G	GGTCTTGCCGC	GGTCTTGCCGC:119 G:0
NC_000962	1894422	snp	A	G	G:166 A:0
NC_000962	1898127	snp	C	T	T:166 C:6	CDS	-	81/1332	27/443	synonymous_variant c.81G>A p.Leu27Leu	Rv1672c		integral membrane transport protein
NC_000962	1901493	snp	T	C	C:160 T:0	CDS	+	447/705	149/234	synonymous_variant c.447T>C p.Ser149Ser	Rv1676		hypothetical protein
NC_000962	1907296	snp	G	C	C:155 G:0	CDS	+	894/918	298/305	synonymous_variant c.894G>C p.Ala298Ala	Rv1682		hypothetical protein
NC_000962	1916137	snp	A	G	G:174 A:0	CDS	+	189/753	63/250	synonymous_variant c.189A>G p.Leu63Leu	Rv1691		hypothetical protein
NC_000962	1917972	snp	A	G	G:169 A:0	CDS	+	33/807	11/268	synonymous_variant c.33A>G p.Leu11Leu	Rv1694	tlyA	16S/23S rRNA (cytidine-2'-O)-methyltransferase TlyA
NC_000962	1931179	snp	C	A	A:170 C:0	CDS	-	278/1671	93/556	missense_variant c.278G>T p.Arg93Leu	Rv1704c	cycA	D-serine/alanine/glycine transporter protein CycA
NC_000962	1933953	snp	A	G	G:134 A:2
NC_000962	1933988	snp	G	A	A:143 G:0
NC_000962	1942972	snp	C	T	T:103 C:1	CDS	+	314/915	105/304	missense_variant c.314C>T p.Ala105Val	Rv1715	fadB3	3-hydroxybutyryl-CoA dehydrogenase FadB
NC_000962	1944107	snp	A	G	G:164 A:0	CDS	+	532/831	178/276	missense_variant c.532A>G p.Ser178Gly	Rv1716		hypothetical protein
NC_000962	1944402	snp	T	C	C:139 T:0	CDS	+	827/831	276/276	missense_variant c.827T>C p.Val276Ala	Rv1716		hypothetical protein
NC_000962	1945378	ins	G	GC	GC:113 G:5	CDS	+	577/819	193/272	frameshift_variant c.576dupC p.Gly193fs	Rv1718		hypothetical protein
NC_000962	1950767	snp	T	C	C:127 T:0	CDS	-	285/420	95/139	synonymous_variant c.285A>G p.Lys95Lys	Rv1724c		hypothetical protein
NC_000962	1960284	snp	C	A	A:201 C:0	CDS	-	204/633	68/210	missense_variant c.204G>T p.Gln68His	Rv1733c		transmembrane protein
NC_000962	1967237	snp	C	A	A:160 C:0	CDS	-	401/1683	134/560	missense_variant c.401G>T p.Arg134Leu	Rv1739c		sulfate ABC transporter permease
NC_000962	1982901	snp	G	T	T:166 G:6	repeat_region	-	1875/3162	625/1053	synonymous_variant c.1875C>A p.Pro625Pro	Rv1753c	PPE24
NC_000962	1983291	snp	C	T	T:157 C:0	repeat_region	-	1485/3162	495/1053	synonymous_variant c.1485G>A p.Pro495Pro	Rv1753c	PPE24
NC_000962	1983313	snp	T	G	G:206 T:0	repeat_region	-	1463/3162	488/1053	missense_variant c.1463A>C p.Asn488Thr	Rv1753c	PPE24
NC_000962	1987576	snp	C	T	T:148 C:1
NC_000962	1989057	snp	A	G	G:11 A:0	CDS	+	16/525	6/174	missense_variant c.16A>G p.Arg6Gly	Rv1758	cut1	cutinase
NC_000962	1992323	ins,ins	G	GC,GCC	GC,GCC:175,13 G:13	CDS	-	254/2745	85/914	frameshift_variant c.254dupG p.Ala86fs	Rv1759c	wag22	PE-PGRS family protein Wag22
NC_000962	1993808	snp	A	T	T:229 A:0	CDS	+	656/1509	219/502	missense_variant c.656A>T p.Glu219Val	Rv1760		diacylglycerol acyltransferase
NC_000962	2001639	snp	C	T	T:231 C:5	CDS	+	1026/1857	342/618	synonymous_variant c.1026C>T p.His342His	Rv1768	PE_PGRS31	PE-PGRS family protein PE_PGRS31
NC_000962	2003862	snp	T	G	G:171 T:7	CDS	+	1237/1245	413/414	missense_variant c.1237T>G p.Phe413Val	Rv1769		hypothetical protein
NC_000962	2006743	snp	C	T	T:210 C:2	CDS	+	108/312	36/103	synonymous_variant c.108C>T p.Leu36Leu	Rv1772		hypothetical protein
NC_000962	2008217	snp	T	G	G:155 T:1	CDS	+	386/1341	129/446	missense_variant c.386T>G p.Val129Gly	Rv1774		oxidoreductase
NC_000962	2022868	snp	T	C	C:188 T:0	CDS	+	3612/4176	1204/1391	synonymous_variant c.3612T>C p.Ser1204Ser	Rv1783	eccC5	ESX-5 type VII secretion system protein EccC5
NC_000962	2033779	snp	T	C	C:188 T:0	CDS	+	51/1758	17/585	synonymous_variant c.51T>C p.Gly17Gly	Rv1796	mycP5	membrane-anchored mycosin MycP
NC_000962	2045310	snp	A	G	G:249 A:0	CDS	-	1533/1920	511/639	synonymous_variant c.1533T>C p.Ile511Ile	Rv1803c	PE_PGRS32	PE-PGRS family protein PE_PGRS32
NC_000962	2049065	snp	T	C	C:154 T:0
NC_000962	2049097	snp	G	C	C:148 G:0
NC_000962	2051746	snp	T	C	C:158 T:0	CDS	+	465/1407	155/468	synonymous_variant c.465T>C p.Ala155Ala	Rv1809	PPE33	PPE family protein PPE33
NC_000962	2052035	snp	G	T	T:147 G:0	CDS	+	754/1407	252/468	missense_variant c.754G>T p.Val252Leu	Rv1809	PPE33	PPE family protein PPE33
NC_000962	2055271	snp	A	G	G:158 A:0	CDS	-	89/1203	30/400	missense_variant c.89T>C p.Leu30Pro	Rv1812c		dehydrogenase
NC_000962	2057591	snp	C	T	T:148 C:1	CDS	+	64/666	22/221	missense_variant c.64C>T p.Pro22Ser	Rv1815		hypothetical protein
NC_000962	2057774	snp	A	T	T:144 A:0	CDS	+	247/666	83/221	missense_variant c.247A>T p.Ile83Phe	Rv1815		hypothetical protein
NC_000962	2059831	snp	T	G	G:152 T:5	CDS	+	237/1464	79/487	synonymous_variant c.237T>G p.Gly79Gly	Rv1817		flavoprotein
NC_000962	2061433	ins	T	TCCGCCGGCG	TCCGCCGGCG:175 T:0	CDS	-	1241/1497	414/498	disruptive_inframe_insertion c.1233_1241dupCGCCGGCGG p.Gly414_Phe415insAlaGlyGly	Rv1818c	PE_PGRS33	PE-PGRS family protein PE_PGRS33
NC_000962	2061958	snp	A	G	G:277 A:0	CDS	-	717/1497	239/498	synonymous_variant c.717T>C p.Ala239Ala	Rv1818c	PE_PGRS33	PE-PGRS family protein PE_PGRS33
NC_000962	2063685	snp	C	T	T:180 C:5	CDS	-	1044/1920	348/639	synonymous_variant c.1044G>A p.Leu348Leu	Rv1819c	bacA	vitamin B12 transport ATP-binding protein BacA
NC_000962	2063911	snp	A	G	G:159 A:1	CDS	-	818/1920	273/639	missense_variant c.818T>C p.Ile273Thr	Rv1819c	bacA	vitamin B12 transport ATP-binding protein BacA
NC_000962	2066470	snp	G	A	A:180 G:1	CDS	+	14/2427	5/808	missense_variant c.14G>A p.Gly5Asp	Rv1821	secA2	accessory Sec system translocase SecA2
NC_000962	2074458	snp	G	C	C:10 G:0
NC_000962	2074754	snp	C	T	T:124 C:0
NC_000962	2081222	snp	G	A	A:129 G:2	CDS	-	1366/1887	456/628	missense_variant c.1366C>T p.Arg456Cys	Rv1835c		serine esterase
NC_000962	2094911	del	ACAGCGT	A	A:104 ACAGCGT:0	CDS	-	277/1458	91/485	disruptive_inframe_deletion c.272_277delACGCTG p.Asp91_Ala92del	Rv1844c	gnd1	6-phosphogluconate dehydrogenase
NC_000962	2096186	snp	A	G	G:183 A:0	CDS	-	414/417	138/138	synonymous_variant c.414T>C p.Thr138Thr	Rv1846c	blaI	transcriptional repressor BlaI
NC_000962	2100906	snp	C	T	T:164 C:3	CDS	+	567/675	189/224	synonymous_variant c.567C>T p.Asp189Asp	Rv1852	ureG	urease accessory protein UreG
NC_000962	2108141	snp	T	C	C:178 T:0	CDS	+	406/978	136/325	missense_variant c.406T>C p.Phe136Leu	Rv1860	apa	hypothetical protein
NC_000962	2109523	ins	C	CG	CG:156 C:0
NC_000962	2116903	snp	C	T	T:159 C:0	CDS	+	1140/1485	380/494	synonymous_variant c.1140C>T p.Gly380Gly	Rv1867		hypothetical protein
NC_000962	2123169	snp	T	G	G:154 T:0
NC_000962	2123182	snp	A	C	C:144 A:1	CDS	+	9/438	3/145	synonymous_variant c.9A>C p.Ser3Ser	Rv1873		hypothetical protein
NC_000962	2127144	snp	T	C	C:119 T:1	CDS	+	1241/2064	414/687	missense_variant c.1241T>C p.Val414Ala	Rv1877		MFS-type transporter
NC_000962	2128870	snp	A	G	G:139 A:0	CDS	+	849/1353	283/450	synonymous_variant c.849A>G p.Leu283Leu	Rv1878	glnA3	glutamine synthetase GlnA
NC_000962	2133468	ins	T	TTCGCATGCCGTCACC	TTCGCATGCCGTCACC:99 T:3	CDS	-	224/462	75/153	disruptive_inframe_insertion c.224_225insGGTGACGGCATGCGA p.Glu75_Pro76insValThrAlaCysGlu	Rv1883c		hypothetical protein
NC_000962	2135870	snp	T	C	C:151 T:0
NC_000962	2136704	snp	C	G	G:144 C:0	CDS	+	447/1143	149/380	synonymous_variant c.447C>G p.Ala149Ala	Rv1887		hypothetical protein
NC_000962	2137521	ins	A	ACTCCGATCAC	ACTCCGATCAC:88 A:0
NC_000962	2143328	snp	G	C	C:188 G:0	CDS	+	808/1155	270/384	missense_variant c.808G>C p.Val270Leu	Rv1895		zinc-binding alcohol dehydrogenase
NC_000962	2146429	snp	T	C	C:175 T:2	CDS	-	1205/1389	402/462	missense_variant c.1205A>G p.His402Arg	Rv1900c	lipJ	lignin peroxidase LipJ
NC_000962	2147022	snp	A	C	C:171 A:0	CDS	-	612/1389	204/462	missense_variant c.612T>G p.Ile204Met	Rv1900c	lipJ	lignin peroxidase LipJ
NC_000962	2151148	snp	C	G	G:159 C:4	CDS	+	195/432	65/143	missense_variant c.195C>G p.Ile65Met	Rv1904		hypothetical protein
NC_000962	2155168	snp	C	G	G:161 C:0	CDS	-	944/2223	315/740	missense_variant c.944G>C p.Ser315Thr	Rv1908c	katG	catalase-peroxidase
NC_000962	2160998	snp	G	A	A:160 G:0	CDS	+	536/1104	179/367	missense_variant c.536G>A p.Gly179Asp	Rv1915	aceAa	isocitrate lyase AceAa
NC_000962	2161343	ins	G	GT	GT:117 G:0	CDS	+	886/1104	296/367	frameshift_variant c.885dupT p.Thr296fs	Rv1915	aceAa	isocitrate lyase AceAa
NC_000962	2163790	snp	A	C	C:29 A:0	repeat_region	-	3522/4380	1174/1459	synonymous_variant c.3522T>G p.Pro1174Pro	Rv1917c	PPE34
NC_000962	2165286	snp	A	C	C:211 A:0	CDS	-	2026/4380	676/1459	missense_variant c.2026T>G p.Ser676Ala	Rv1917c	PPE34	PPE family protein PPE34
NC_000962	2165503	snp	T	A	A:92 T:7	CDS	-	1809/4380	603/1459	synonymous_variant c.1809A>T p.Ala603Ala	Rv1917c	PPE34	PPE family protein PPE34
NC_000962	2169114	snp	G	A	A:240 G:5	CDS	-	1499/2964	500/987	missense_variant c.1499C>T p.Ala500Val	Rv1918c	PPE35	PPE family protein PPE35
NC_000962	2173033	snp	A	G	G:161 A:2	CDS	-	763/1272	255/423	missense_variant c.763T>C p.Trp255Arg	Rv1921c	lppF	lipoprotein LppF
NC_000962	2173343	snp	A	G	G:206 A:4	CDS	-	453/1272	151/423	synonymous_variant c.453T>C p.Leu151Leu	Rv1921c	lppF	lipoprotein LppF
NC_000962	2180817	del	ATCGCCTTG	A	A:91 ATCGCCTTG:0	CDS	-	400/768	131/255	frameshift_variant c.393_400delCAAGGCGA p.Lys132fs	Rv1928c		short-chain type dehydrogenase/reductase
NC_000962	2181026	snp	G	C	C:174 G:6	CDS	-	192/768	64/255	synonymous_variant c.192C>G p.Pro64Pro	Rv1928c		short-chain type dehydrogenase/reductase
NC_000962	2185174	snp	C	T	T:149 C:0	CDS	-	1015/1230	339/409	missense_variant c.1015G>A p.Gly339Arg	Rv1934c	fadE17	acyl-CoA dehydrogenase FadE17
NC_000962	2185342	snp	C	T	T:157 C:2	CDS	-	847/1230	283/409	missense_variant c.847G>A p.Asp283Asn	Rv1934c	fadE17	acyl-CoA dehydrogenase FadE17
NC_000962	2186785	snp	C	T	T:156 C:3	CDS	-	375/957	125/318	synonymous_variant c.375G>A p.Gln125Gln	Rv1935c	echA13	enoyl-CoA hydratase EchA13
NC_000962	2196715	snp	G	C	C:128 G:2	repeat_region	+	727/1365	243/454	missense_variant c.727G>C p.Val243Leu	Rv1945
NC_000962	2207591	ins	T	TC	TC:164 T:0
NC_000962	2210007	snp	C	T	T:137 C:2	CDS	+	681/1278	227/425	synonymous_variant c.681C>T p.Ile227Ile	Rv1966	mce3A	Mce family protein Mce3A
NC_000962	2211826	snp	A	G	G:154 A:0	CDS	+	201/1233	67/410	synonymous_variant c.201A>G p.Lys67Lys	Rv1968	mce3C	Mce family protein Mce3C
NC_000962	2214455	snp	A	G	G:196 A:8	CDS	+	333/1134	111/377	synonymous_variant c.333A>G p.Pro111Pro	Rv1970	lprM	Mce family lipoprotein LprM
NC_000962	2216035	snp	A	G	G:151 A:2	CDS	+	779/1314	260/437	missense_variant c.779A>G p.Glu260Gly	Rv1971	mce3F	Mce family protein Mce3F
NC_000962	2216443	snp	C	A	A:150 C:0	CDS	+	1187/1314	396/437	missense_variant c.1187C>A p.Ala396Glu	Rv1971	mce3F	Mce family protein Mce3F
NC_000962	2217074	snp	A	G	G:182 A:2	CDS	+	483/576	161/191	synonymous_variant c.483A>G p.Glu161Glu	Rv1972		Mce associated membrane protein
NC_000962	2220512	snp	T	G	G:135 T:0	CDS	+	759/1047	253/348	synonymous_variant c.759T>G p.Ser253Ser	Rv1977		hypothetical protein
NC_000962	2223293	snp	T	C	C:192 T:0
NC_000962	2225237	mnp	TA	CC	CC:149 TA:2
NC_000962	2226757	del	GCCGGGGGAGCCGGCGGACCCAACGCCC	G	G:114 GCCGGGGGAGCCGGCGGACCCAACGCCC:2	CDS	+	531/1677	177/558	disruptive_inframe_deletion c.531_557delACCCAACGCCCCCGGGGGAGCCGGCGG p.Pro178_Gly186del	Rv1983	PE_PGRS35	PE-PGRS family protein PE_PGRS35
NC_000962	2228967	snp	A	G	G:176 A:0
NC_000962	2229915	snp	C	A	A:172 C:1
NC_000962	2234247	ins	C	CG	CG:124 C:3
NC_000962	2237059	snp	G	T	T:137 G:1	CDS	-	248/2316	83/771	missense_variant c.248C>A p.Thr83Asn	Rv1992c	ctpG	cation transporter ATPase G
NC_000962	2244768	snp	G	A	A:186 G:0	CDS	-	371/1323	124/440	missense_variant c.371C>T p.Ala124Val	Rv1999c		transporter
NC_000962	2247677	snp	A	C	C:262 A:0	CDS	+	18/783	6/260	synonymous_variant c.18A>C p.Ile6Ile	Rv2002	fabG3	3-alpha(or 20-beta)-hydroxysteroid dehydrogenase
NC_000962	2251179	snp	C	T	T:149 C:0	CDS	-	705/888	235/295	synonymous_variant c.705G>A p.Pro235Pro	Rv2005c		universal stress protein
NC_000962	2251999	snp	A	G	G:123 A:0
NC_000962	2260525	snp	C	T	T:192 C:0	mobile_element	+			intergenic_region n.2260525C>T
NC_000962	2262026	snp	T	G	G:261 T:5	CDS	-	1047/1257	349/418	synonymous_variant c.1047A>C p.Ala349Ala	Rv2015c		hypothetical protein
NC_000962	2264782	snp	C	A	A:154 C:0	CDS	+	785/1041	262/346	missense_variant c.785C>A p.Ala262Glu	Rv2017		transcriptional regulator
NC_000962	2265059	snp	T	G	G:155 T:0
NC_000962	2269780	snp	T	C	C:188 T:0	CDS	-	461/1548	154/515	missense_variant c.461A>G p.Asp154Gly	Rv2024c		hypothetical protein
NC_000962	2270102	snp	A	G	G:177 A:0	CDS	-	139/1548	47/515	missense_variant c.139T>C p.Trp47Arg	Rv2024c		hypothetical protein
NC_000962	2277272	snp	A	G	G:183 A:8	CDS	-	1215/2046	405/681	synonymous_variant c.1215T>C p.Tyr405Tyr	Rv2030c		hypothetical protein
NC_000962	2280498	snp	G	T	T:183 G:3	CDS	-	585/843	195/280	missense_variant c.585C>A p.His195Gln	Rv2033c		hypothetical protein
NC_000962	2280734	snp	G	A	A:204 G:5	CDS	-	349/843	117/280	missense_variant c.349C>T p.His117Tyr	Rv2033c		hypothetical protein
NC_000962	2282787	snp	C	T	T:182 C:0	CDS	-	935/975	312/324	missense_variant c.935G>A p.Cys312Tyr	Rv2037c		transmembrane protein
NC_000962	2285251	snp	C	A	A:158 C:0	CDS	-	391/843	131/280	missense_variant c.391G>T p.Val131Phe	Rv2039c		sugar ABC transporter permease
NC_000962	2287121	snp	A	G	G:188 A:0	CDS	-	726/1320	242/439	synonymous_variant c.726T>C p.Asp242Asp	Rv2041c		sugar ABC transporter substrate-binding lipoprotein
NC_000962	2296042	snp	G	C	C:179 G:0	CDS	-	10945/12456	3649/4151	missense_variant c.10945C>G p.Pro3649Ala	Rv2048c	pks12	polyketide synthase
NC_000962	2300237	snp	A	G	G:139 A:1	CDS	-	6750/12456	2250/4151	synonymous_variant c.6750T>C p.Ala2250Ala	Rv2048c	pks12	polyketide synthase
NC_000962	2300546	snp	A	T	T:176 A:0	CDS	-	6441/12456	2147/4151	missense_variant c.6441T>A p.His2147Gln	Rv2048c	pks12	polyketide synthase
NC_000962	2300552	complex	TGGA	GGGG	GGGG:158 TGGA:0	CDS	-	6435/12456	2144/4151	synonymous_variant c.6432_6435delTCCAinsCCCC p.2146	Rv2048c	pks12	polyketide synthase
NC_000962	2300664	snp	G	A	A:153 G:0	CDS	-	6323/12456	2108/4151	missense_variant c.6323C>T p.Pro2108Leu	Rv2048c	pks12	polyketide synthase
NC_000962	2303166	snp	G	A	A:159 G:2	CDS	-	3821/12456	1274/4151	missense_variant c.3821C>T p.Ala1274Val	Rv2048c	pks12	polyketide synthase
NC_000962	2311099	snp	C	G	G:213 C:0	CDS	-	1419/1605	473/534	synonymous_variant c.1419G>C p.Pro473Pro	Rv2052c		hypothetical protein
NC_000962	2316510	snp	G	A	A:110 G:1	CDS	+	1337/1536	446/511	missense_variant c.1337G>A p.Gly446Asp	Rv2060		integral membrane protein
NC_000962	2326477	snp	A	C	C:148 A:5	CDS	-	333/924	111/307	missense_variant c.333T>G p.Ser111Arg	Rv2068c	blaC	beta-lactamase
NC_000962	2329533	snp	A	G	G:186 A:0	CDS	-	614/1173	205/390	missense_variant c.614T>C p.Leu205Pro	Rv2072c	cobL	precorrin-6Y C(5,15)-methyltransferase
NC_000962	2334007	snp	A	G	G:145 A:0	CDS	-	288/972	96/323	synonymous_variant c.288T>C p.Ala96Ala	Rv2077c		transmembrane protein
NC_000962	2335075	snp	A	G	G:144 A:0	CDS	+	17/315	6/104	missense_variant c.17A>G p.Glu6Gly	Rv2078		hypothetical protein
NC_000962	2335494	snp	A	G	G:169 A:0	CDS	+	140/1971	47/656	missense_variant c.140A>G p.Tyr47Cys	Rv2079		hypothetical protein
NC_000962	2339948	ins	G	GC	GC:318 G:6	CDS	+	1248/2166	416/721	frameshift_variant c.1247dupC p.Ala417fs	Rv2082		hypothetical protein
NC_000962	2340621	snp	C	G	G:326 C:0	CDS	+	1913/2166	638/721	missense_variant c.1913C>G p.Pro638Arg	Rv2082		hypothetical protein
NC_000962	2341636	snp	C	G	G:195 C:0	CDS	+	766/945	256/314	missense_variant c.766C>G p.Leu256Val	Rv2083		hypothetical protein
NC_000962	2345037	snp	C	A	A:164 C:0	CDS	+	627/1770	209/589	synonymous_variant c.627C>A p.Leu209Leu	Rv2088	pknJ	transmembrane serine/threonine-protein kinase PknJ
NC_000962	2347384	snp	C	T	T:203 C:4	CDS	+	12/1182	4/393	synonymous_variant c.12C>T p.Pro4Pro	Rv2090		5'-3' exonuclease
NC_000962	2348446	snp	C	G	G:144 C:0	CDS	+	1074/1182	358/393	missense_variant c.1074C>G p.Phe358Leu	Rv2090		5'-3' exonuclease
NC_000962	2353688	snp	G	C	C:169 G:2	CDS	-	628/951	210/316	missense_variant c.628C>G p.Pro210Ala	Rv2095c	pafC	proteasome accessory factor C
NC_000962	2356054	snp	G	A	A:142 G:3	CDS	-	624/1359	208/452	synonymous_variant c.624C>T p.Val208Val	Rv2097c	pafA	proteasome accessory factor PafA
NC_000962	2357268	del	TGCC	T	T:197 TGCC:0
NC_000962	2358029	ins	T	TG	TG:172 T:0
NC_000962	2359051	snp	T	C	C:191 T:3	CDS	+	663/1653	221/550	synonymous_variant c.663T>C p.Asp221Asp	Rv2100		hypothetical protein
NC_000962	2359072	complex	GCTG	ACTA	ACTA:190 GCTG:3	CDS	+	684/1653	228/550	synonymous_variant c.684_687delGCTGinsACTA p.230	Rv2100		hypothetical protein
NC_000962	2361492	snp	T	G	G:185 T:1	CDS	+	1253/3042	418/1013	missense_variant c.1253T>G p.Leu418Arg	Rv2101	helZ	helicase HelZ
NC_000962	2361604	snp	C	G	G:165 C:0	CDS	+	1365/3042	455/1013	synonymous_variant c.1365C>G p.Val455Val	Rv2101	helZ	helicase HelZ
NC_000962	2362041	snp	C	A	A:166 C:0	CDS	+	1802/3042	601/1013	missense_variant c.1802C>A p.Pro601Gln	Rv2101	helZ	helicase HelZ
NC_000962	2368564	del	TA	T	T:224 TA:0
NC_000962	2369326	snp	C	G	G:213 C:0	CDS	-	404/747	135/248	missense_variant c.404G>C p.Arg135Pro	Rv2109c	prcA	proteasome subunit alpha
NC_000962	2372550	snp	G	C	C:125 G:3	CDS	-	20/1665	7/554	missense_variant c.20C>G p.Pro7Arg	Rv2112c	dop	pup deamidase/depupylase
NC_000962	2386389	snp	G	A	A:172 G:0	CDS	+	97/879	33/292	missense_variant c.97G>A p.Gly33Ser	Rv2125		hypothetical protein
NC_000962	2387733	snp	T	C	C:247 T:0	CDS	-	240/771	80/256	synonymous_variant c.240A>G p.Glu80Glu	Rv2126c	PE_PGRS37	PE-PGRS family protein PE_PGRS37
NC_000962	2393341	snp	C	A	A:151 C:1
NC_000962	2394922	snp	C	T	T:143 C:6	CDS	-	316/588	106/195	missense_variant c.316G>A p.Val106Met	Rv2134c		hypothetical protein
NC_000962	2396770	snp	G	C	C:126 G:1	CDS	-	69/831	23/276	synonymous_variant c.69C>G p.Ser23Ser	Rv2136c		undecaprenyl-diphosphatase
NC_000962	2404544	snp	C	A	A:121 C:4
NC_000962	2406652	snp	G	A	A:149 G:10	CDS	-	192/726	64/241	synonymous_variant c.192C>T p.Asp64Asp	Rv2147c		cell division protein SepF
NC_000962	2408744	snp	T	C	C:153 T:2	CDS	-	781/1140	261/379	missense_variant c.781A>G p.Ile261Val	Rv2150c	ftsZ	cell division protein FtsZ
NC_000962	2411730	snp	G	C	C:148 G:4	CDS	-	393/1485	131/494	synonymous_variant c.393C>G p.Ser131Ser	Rv2152c	murC	UDP-N-acetylmuramate--alanine ligase
NC_000962	2415656	snp	G	C	C:191 G:0	CDS	-	739/1461	247/486	missense_variant c.739C>G p.Arg247Gly	Rv2155c	murD	UDP-N-acetylmuramoylalanine--D-glutamate ligase
NC_000962	2420503	snp	A	G	G:230 A:0	CDS	-	106/1608	36/535	synonymous_variant c.106T>C p.Leu36Leu	Rv2158c	murE	UDP-N-acetylmuramoylalanyl-D-glutamate--2, 6-diaminopimelate ligase
NC_000962	2424925	snp	A	G	G:179 A:2
NC_000962	2428113	snp	A	G	G:152 A:1	CDS	-	126/1155	42/384	synonymous_variant c.126T>C p.Arg42Arg	Rv2164c		hypothetical protein
NC_000962	2440926	snp	G	T	T:153 G:0	CDS	-	795/1389	265/462	missense_variant c.795C>A p.Asp265Glu	Rv2178c	aroG	phospho-2-dehydro-3-deoxyheptonate aldolase AroG
NC_000962	2441970	snp	G	A	A:144 G:4	CDS	-	348/507	116/168	synonymous_variant c.348C>T p.Phe116Phe	Rv2179c		3'-5' exoribonuclease
NC_000962	2446069	snp	C	T	T:110 C:0	CDS	-	878/1140	293/379	missense_variant c.878G>A p.Gly293Asp	Rv2184c		hypothetical protein
NC_000962	2446461	snp	G	A	A:164 G:4	CDS	-	486/1140	162/379	synonymous_variant c.486C>T p.Arg162Arg	Rv2184c		hypothetical protein
NC_000962	2453960	snp	C	T	T:163 C:2	CDS	+	142/1938	48/645	synonymous_variant c.142C>T p.Leu48Leu	Rv2191		hypothetical protein
NC_000962	2456824	snp	G	A	A:151 G:4
NC_000962	2462871	snp	G	A	A:150 G:0	CDS	-	177/900	59/299	synonymous_variant c.177C>T p.Ala59Ala	Rv2198c	mmpS3	membrane protein MmpS3
NC_000962	2478266	snp	A	C	C:169 A:4	CDS	+	1077/1137	359/378	missense_variant c.1077A>C p.Glu359Asp	Rv2212		adenylyl cyclase
NC_000962	2480676	snp	G	A	A:157 G:3	CDS	-	1026/1779	342/592	synonymous_variant c.1026C>T p.Leu342Leu	Rv2214c	ephD	oxidoreductase EphD
NC_000962	2482888	snp	G	A	A:177 G:1	CDS	+	924/1662	308/553	synonymous_variant c.924G>A p.Ala308Ala	Rv2215	dlaT	pyruvate dehydrogenase E2 component dihydrolipoamide acyltransferase
NC_000962	2494215	snp	G	A	A:175 G:2	CDS	-	1185/1563	395/520	synonymous_variant c.1185C>T p.Pro395Pro	Rv2223c		carboxylesterase B
NC_000962	2499726	snp	G	A	A:140 G:0	CDS	+	895/1542	299/513	missense_variant c.895G>A p.Asp299Asn	Rv2226		hypothetical protein
NC_000962	2507412	snp	G	A	A:156 G:2	CDS	+	267/492	89/163	synonymous_variant c.267G>A p.Leu89Leu	Rv2234	ptpA	protein-tyrosine-phosphatase
NC_000962	2509140	snp	G	C	C:227 G:0	CDS	-	236/942	79/313	missense_variant c.236C>G p.Ser79Cys	Rv2236c	cobD	cobalamin biosynthesis transmembrane protein CobD
NC_000962	2509722	snp	A	G	G:148 A:0	CDS	+	234/768	78/255	synonymous_variant c.234A>G p.Pro78Pro	Rv2237		hypothetical protein
NC_000962	2516567	snp	G	C	C:105 G:0
NC_000962	2521342	snp	T	C	C:161 T:0	CDS	+	600/1422	200/473	synonymous_variant c.600T>C p.Asp200Asp	Rv2247	accD6	acetyl-/propionyl-CoA carboxylase subunit beta
NC_000962	2523205	ins	G	GCGC	GCGC:62 G:0	repeat_region	+			intergenic_region n.2523205_2523206insCGC
NC_000962	2525722	del	CG	C	C:173 CG:0	CDS	+	163/1428	55/475	frameshift_variant c.163delG p.Glu55fs	Rv2251		flavoprotein
NC_000962	2525776	snp	C	T	T:149 C:10	CDS	+	212/1428	71/475	missense_variant c.212C>T p.Ala71Val	Rv2251		flavoprotein
NC_000962	2526974	snp	T	C	C:139 T:0	CDS	+	1410/1428	470/475	synonymous_variant c.1410T>C p.Pro470Pro	Rv2251		flavoprotein
NC_000962	2529680	snp	A	G	G:161 A:0	CDS	-	195/534	65/177	synonymous_variant c.195T>C p.Thr65Thr	Rv2256c		hypothetical protein
NC_000962	2531742	snp	A	G	G:148 A:0	CDS	-	156/1062	52/353	synonymous_variant c.156T>C p.Ala52Ala	Rv2258c		transcriptional regulator
NC_000962	2534562	del	GGA	G	G:127 GGA:0
NC_000962	2540441	snp	T	C	C:188 T:2	CDS	+	338/1287	113/428	missense_variant c.338T>C p.Leu113Pro	Rv2266	cyp124	cytochrome P450 Cyp124
NC_000962	2547673	del	ACGC	A	A:137 ACGC:0	CDS	+	793/870	265/289	conservative_inframe_deletion c.793_795delGCC p.Ala265del	Rv2275		cyclo(L-tyrosyl-L-tyrosyl) synthase
NC_000962	2559151	snp	C	T	T:139 C:2	CDS	-	419/693	140/230	missense_variant c.419G>A p.Gly140Asp	Rv2286c		hypothetical protein
NC_000962	2566682	ins	C	CA	CA:135 C:1
NC_000962	2573756	snp	C	A	A:141 C:0
NC_000962	2578626	snp	A	G	G:190 A:0	CDS	-	71/846	24/281	missense_variant c.71T>C p.Met24Thr	Rv2307c		hypothetical protein
NC_000962	2586127	snp	A	G	G:155 A:3	CDS	-	1164/1374	388/457	synonymous_variant c.1164T>C p.Gly388Gly	Rv2314c		hypothetical protein
NC_000962	2589216	snp	G	C	C:173 G:0	CDS	+	379/873	127/290	missense_variant c.379G>C p.Val127Leu	Rv2316	uspA	sugar ABC transporter permease UspA
NC_000962	2597465	snp	C	A	A:157 C:1	CDS	-	393/849	131/282	synonymous_variant c.393G>T p.Val131Val	Rv2325c		hypothetical protein
NC_000962	2598400	snp	A	G	G:151 A:0	CDS	-	1548/2094	516/697	synonymous_variant c.1548T>C p.Asn516Asn	Rv2326c		ABC transporter ATP-binding protein
NC_000962	2608117	snp	C	A	A:176 C:0	CDS	-	205/1614	69/537	missense_variant c.205G>T p.Asp69Tyr	Rv2333c	stp	multidrug resistance protein
NC_000962	2612632	snp	C	A	A:227 C:0	CDS	-	356/1119	119/372	missense_variant c.356G>T p.Gly119Val	Rv2337c		hypothetical protein
NC_000962	2615585	snp	A	G	G:217 A:1	CDS	+	893/2889	298/962	missense_variant c.893A>G p.Tyr298Cys	Rv2339	mmpL9	transmembrane transport protein MmpL9
NC_000962	2617610	snp	C	T	T:213 C:2
NC_000962	2628556	snp	A	C	C:122 A:1	CDS	-	143/1527	48/508	missense_variant c.143T>G p.Leu48Arg	Rv2349c	plcC	phospholipase C
NC_000962	2631226	snp	C	A	A:139 C:2	CDS	-	850/1539	284/512	missense_variant c.850G>T p.Asp284Tyr	Rv2351c	plcA	membrane-associated phospholipase A
NC_000962	2634150	snp	G	A	A:227 G:3
NC_000962	2637541	snp	C	T	T:214 C:0
NC_000962	2642383	snp	C	T	T:172 C:0	CDS	-	196/429	66/142	missense_variant c.196G>A p.Ala66Thr	Rv2360c		hypothetical protein
NC_000962	2648070	snp	C	T	T:118 C:2	CDS	-	298/1308	100/435	missense_variant c.298G>A p.Val100Ile	Rv2366c		transmembrane protein
NC_000962	2656225	snp	A	G	G:150 A:0	CDS	-	206/216	69/71	missense_variant c.206T>C p.Val69Ala	Rv2377c		hypothetical protein
NC_000962	2660319	snp	C	G	G:150 C:0	CDS	-	1767/4386	589/1461	missense_variant c.1767G>C p.Glu589Asp	Rv2379c	mbtF	peptide synthetase
NC_000962	2680658	snp	T	G	G:136 T:0	CDS	+	201/210	67/69	synonymous_variant c.201T>G p.Thr67Thr	Rv2386a		hypothetical protein
NC_000962	2690081	snp	G	A	A:173 G:5	CDS	+	10/2004	4/667	missense_variant c.10G>A p.Ala4Thr	Rv2395		integral membrane protein
NC_000962	2695378	snp	C	G	G:150 C:0	CDS	-	422/819	141/272	missense_variant c.422G>C p.Gly141Ala	Rv2398c	cysW	sulfate ABC transporter permease CysW
NC_000962	2704884	ins	A	ACAGCGACCATATCGCCGAGCT	ACAGCGACCATATCGCCGAGCT:62 A:0	CDS	+	190/822	64/273	conservative_inframe_insertion c.189_190insAGCGACCATATCGCCGAGCTC p.His63_Gly64insSerAspHisIleAlaGluLeu	Rv2407		ribonuclease Z
NC_000962	2713795	snp	C	T	T:157 C:0
NC_000962	2718852	snp	T	G	G:142 T:0
NC_000962	2721562	snp	C	G	G:146 C:0	mobile_element	-	216/1002	72/333	synonymous_variant c.216G>C p.Ala72Ala
NC_000962	2734074	snp	T	C	C:216 T:0	CDS	+	845/915	282/304	missense_variant c.845T>C p.Val282Ala	Rv2436	rbsK	ribokinase RbsK
NC_000962	2737572	snp	C	A	A:160 C:0	CDS	-	676/1131	226/376	missense_variant c.676G>T p.Ala226Ser	Rv2439c	proB	glutamate 5-kinase protein
NC_000962	2748087	snp	G	A	A:160 G:4	CDS	-	2139/2631	713/876	synonymous_variant c.2139C>T p.Ser713Ser	Rv2448c	valS	valine--tRNA ligase
NC_000962	2751804	snp	C	T	T:189 C:0	CDS	-	377/519	126/172	missense_variant c.377G>A p.Arg126Gln	Rv2450c	rpfE	resuscitation-promoting factor RpfE
NC_000962	2752698	snp	C	A	A:193 C:0
NC_000962	2760152	snp	A	G	G:162 A:0	CDS	+	374/909	125/302	missense_variant c.374A>G p.Tyr125Cys	Rv2458	mmuM	homocysteine S-methyltransferase MmuM
NC_000962	2763892	snp	C	T	T:155 C:1	CDS	-	1400/1401	467/466	splice_region_variant&stop_retained_variant c.1400G>A p.Ter467Ter	Rv2462c	tig	trigger factor
NC_000962	2779136	snp	T	C	C:147 T:0	CDS	-	3127/4875	1043/1624	missense_variant c.3127A>G p.Ser1043Gly	Rv2476c	gdh	NAD-dependent glutamate dehydrogenase
NC_000962	2786952	snp	A	G	G:202 A:0	CDS	-	2332/2370	778/789	missense_variant c.2332T>C p.Cys778Arg	Rv2482c	plsB2	glycerol-3-phosphate acyltransferase
NC_000962	2796214	ins	G	GC	GC:228 G:3	CDS	-	1171/2085	391/694	frameshift_variant c.1171dupG p.Ala391fs	Rv2487c	PE_PGRS42	PE-PGRS family protein PE_PGRS42
NC_000962	2802271	snp	G	A	A:291 G:0	CDS	-	3966/4983	1322/1660	synonymous_variant c.3966C>T p.Gly1322Gly	Rv2490c	PE_PGRS43	PE-PGRS family protein PE_PGRS43
NC_000962	2809621	snp	T	C	C:225 T:0	CDS	-	319/1182	107/393	missense_variant c.319A>G p.Thr107Ala	Rv2495c	bkdC	branched-chain keto acid dehydrogenase E2 component
NC_000962	2818837	snp	A	G	G:149 A:0	CDS	-	291/657	97/218	synonymous_variant c.291T>C p.Gly97Gly	Rv2503c	scoB	succinyl-CoA:3-ketoacid-CoA transferase subunit B
NC_000962	2821342	snp	C	T	T:131 C:0	CDS	-	255/1644	85/547	synonymous_variant c.255G>A p.Ala85Ala	Rv2505c	fadD35	fatty-acid--CoA ligase FadD35
NC_000962	2821465	snp	T	C	C:136 T:2	CDS	-	132/1644	44/547	synonymous_variant c.132A>G p.Ala44Ala	Rv2505c	fadD35	fatty-acid--CoA ligase FadD35
NC_000962	2827984	snp	G	T	T:149 G:0
NC_000962	2828019	snp	T	C	C:147 T:0
NC_000962	2830525	snp	C	A	A:120 C:0	CDS	+	365/423	122/140	missense_variant c.365C>A p.Thr122Lys	Rv2513		hypothetical protein
NC_000962	2838564	snp	C	G	G:163 C:5	CDS	-	978/1413	326/470	synonymous_variant c.978G>C p.Pro326Pro	Rv2522c		hypothetical protein
NC_000962	2851736	snp	C	G	G:150 C:7
NC_000962	2855259	snp	A	G	G:128 A:0	CDS	-	2523/2844	841/947	synonymous_variant c.2523T>C p.Ala841Ala	Rv2531c		amino acid decarboxylase
NC_000962	2865760	snp	A	G	G:153 A:0	CDS	+	631/1212	211/403	missense_variant c.631A>G p.Thr211Ala	Rv2542		hypothetical protein
NC_000962	2865882	snp	T	C	C:168 T:0	CDS	+	753/1212	251/403	synonymous_variant c.753T>C p.Val251Val	Rv2542		hypothetical protein
NC_000962	2868973	snp	G	A	A:200 G:6	CDS	+	114/378	38/125	synonymous_variant c.114G>A p.Leu38Leu	Rv2548	vapC19	ribonuclease VapC19
NC_000962	2873093	ins	G	GCCA	GCCA:110 G:0	CDS	-	172/1254	58/417	conservative_inframe_insertion c.170_172dupTGG p.Val57dup	Rv2553c		membrane protein
NC_000962	2880702	snp	G	C	C:133 G:0	CDS	+	628/978	210/325	missense_variant c.628G>C p.Val210Leu	Rv2560		hypothetical protein
NC_000962	2881597	del	AG	A	A:159 AG:0
NC_000962	2884516	snp	T	C	C:180 T:2
NC_000962	2888201	snp	T	C	C:161 T:0	CDS	+	1829/3423	610/1140	missense_variant c.1829T>C p.Leu610Pro	Rv2566		hypothetical protein
NC_000962	2889633	snp	T	C	C:130 T:0	CDS	+	3261/3423	1087/1140	synonymous_variant c.3261T>C p.Ala1087Ala	Rv2566		hypothetical protein
NC_000962	2891267	snp	C	T	T:142 C:0	CDS	+	1473/2655	491/884	synonymous_variant c.1473C>T p.Gly491Gly	Rv2567		hypothetical protein
NC_000962	2891700	snp	T	G	G:173 T:3	CDS	+	1906/2655	636/884	missense_variant c.1906T>G p.Ser636Ala	Rv2567		hypothetical protein
NC_000962	2891728	snp	A	G	G:186 A:0	CDS	+	1934/2655	645/884	missense_variant c.1934A>G p.Gln645Arg	Rv2567		hypothetical protein
NC_000962	2894208	snp	G	A	A:125 G:0	CDS	-	201/945	67/314	synonymous_variant c.201C>T p.Ser67Ser	Rv2569c		hypothetical protein
NC_000962	2894901	snp	A	C	C:161 A:3	CDS	-	390/390	130/129	stop_lost&splice_region_variant c.390A>C p.Ter130Cysext*?	Rv2571c		transmembrane protein
NC_000962	2910461	snp	G	T	T:180 G:0	CDS	-	440/672	147/223	missense_variant c.440C>A p.Ala147Glu	Rv2584c	apt	adenine phosphoribosyltransferase
NC_000962	2911293	snp	C	G	G:160 C:0	CDS	-	1385/1674	462/557	missense_variant c.1385G>C p.Cys462Ser	Rv2585c		lipoprotein
NC_000962	2912294	snp	T	G	G:130 T:0	CDS	-	384/1674	128/557	synonymous_variant c.384A>C p.Ala128Ala	Rv2585c		lipoprotein
NC_000962	2919985	snp	G	T	T:172 G:6	CDS	+	2115/3507	705/1168	synonymous_variant c.2115G>T p.Pro705Pro	Rv2590	fadD9	fatty-acid--CoA ligase FadD9
NC_000962	2923391	snp	T	C	C:236 T:0	CDS	-	843/1035	281/344	synonymous_variant c.843A>G p.Pro281Pro	Rv2592c	ruvB	Holliday junction ATP-dependent DNA helicase RuvB
NC_000962	2924383	snp	C	T	T:209 C:3	CDS	-	438/591	146/196	synonymous_variant c.438G>A p.Ala146Ala	Rv2593c	ruvA	Holliday junction ATP-dependent DNA helicase RuvA
NC_000962	2927939	snp	T	C	C:150 T:0
NC_000962	2936090	snp	G	A	A:134 G:4	CDS	+	1045/1743	349/580	missense_variant c.1045G>A p.Val349Ile	Rv2608	PPE42	PPE family protein PPE42
NC_000962	2939373	snp	G	C	C:173 G:0	CDS	-	590/951	197/316	missense_variant c.590C>G p.Ser197Cys	Rv2611c		phosphatidylinositol mannoside acyltransferase
NC_000962	2939458	snp	G	T	T:163 G:5	CDS	-	505/951	169/316	missense_variant c.505C>A p.Gln169Lys	Rv2611c		phosphatidylinositol mannoside acyltransferase
NC_000962	2939657	snp	T	C	C:188 T:0	CDS	-	306/951	102/316	missense_variant c.306A>G p.Ile102Met	Rv2611c		phosphatidylinositol mannoside acyltransferase
NC_000962	2942377	snp	G	A	A:145 G:2	CDS	-	891/2079	297/692	synonymous_variant c.891C>T p.Gly297Gly	Rv2614c	thrS	threonine--tRNA ligase
NC_000962	2943878	snp	C	G	G:266 C:4	CDS	-	1108/1386	370/461	missense_variant c.1108G>C p.Gly370Arg	Rv2615c	PE_PGRS45	PE-PGRS family protein PE_PGRS45
NC_000962	2954439	snp	T	C	C:132 T:0	CDS	-	310/1242	104/413	missense_variant c.310A>G p.Arg104Gly	Rv2627c		hypothetical protein
NC_000962	2954571	snp	A	C	C:158 A:2	CDS	-	178/1242	60/413	missense_variant c.178T>G p.Leu60Val	Rv2627c		hypothetical protein
NC_000962	2971229	snp	A	G	G:154 A:1	CDS	+	679/999	227/332	missense_variant c.679A>G p.Lys227Glu	Rv2646		integrase
NC_000962	2971329	snp	A	C	C:136 A:3	CDS	+	779/999	260/332	missense_variant c.779A>C p.His260Pro	Rv2646		integrase
NC_000962	2974933	snp	A	G	G:227 A:0	CDS	-	302/1440	101/479	missense_variant c.302T>C p.Ile101Thr	Rv2650c		prophage protein
NC_000962	2976859	snp	G	A	A:202 G:1	CDS	-	51/324	17/107	synonymous_variant c.51C>T p.Asn17Asn	Rv2653c		toxin
NC_000962	2984740	snp	A	G	G:186 A:0	CDS	+	8/522	3/173	missense_variant c.8A>G p.His3Arg	Rv2668		hypothetical protein
NC_000962	2988815	snp	C	G	G:172 C:2	CDS	+	1134/1587	378/528	missense_variant c.1134C>G p.Asn378Lys	Rv2672		protease
NC_000962	3003084	del	GC	G	G:199 GC:3	CDS	+	1104/1287	368/428	frameshift_variant c.1104delC p.Asp369fs	Rv2685	arsB1	arsenic-transport integral membrane protein ArsB
NC_000962	3005185	snp	G	T	T:140 G:0	CDS	-	466/906	156/301	missense_variant c.466C>A p.Pro156Thr	Rv2688c		antibiotic ABC transporter ATP-binding protein
NC_000962	3009692	snp	A	G	G:146 A:0	CDS	+	349/684	117/227	missense_variant c.349A>G p.Thr117Ala	Rv2691	ceoB	TRK system potassium uptake protein CeoB
NC_000962	3012222	snp	G	A	A:184 G:6	CDS	+	307/708	103/235	missense_variant c.307G>A p.Glu103Lys	Rv2695		hypothetical protein
NC_000962	3016852	snp	G	A	A:150 G:4
NC_000962	3017465	snp	T	C	C:119 T:0	CDS	+	608/798	203/265	missense_variant c.608T>C p.Ile203Thr	Rv2702	ppgK	polyphosphate glucokinase
NC_000962	3020457	snp	C	T	T:164 C:4	CDS	-	1/258	1/85	initiator_codon_variant c.1G>A p.Val1?	Rv2706c		hypothetical protein
NC_000962	3021962	snp	G	A	A:146 G:2	CDS	+	124/447	42/148	missense_variant c.124G>A p.Glu42Lys	Rv2709		transmembrane protein
NC_000962	3030197	complex	GGTCTGCTGTGTGTACGT	A	A:76 GGTCTGCTGTGTGTACGT:7	CDS	-	165/495	50/164	frameshift_variant&synonymous_variant c.148_165delACGTACACACAGCAGACCinsT p.Thr50fs	Rv2717c		hypothetical protein
NC_000962	3037377	snp	T	C	C:116 T:0
NC_000962	3041871	snp	G	T	T:173 G:0	CDS	-	605/906	202/301	missense_variant c.605C>A p.Ala202Glu	Rv2729c		integral membrane protein
NC_000962	3047597	snp	C	A	A:186 C:1	CDS	-	777/855	259/284	missense_variant c.777C>A p.His259Gln	Rv2735c		hypothetical protein
NC_000962	3054081	snp	A	G	G:180 A:0	CDS	+	168/1578	56/525	synonymous_variant c.168A>G p.Gly56Gly	Rv2741	PE_PGRS47	PE-PGRS family protein PE_PGRS47
NC_000962	3054321	snp	A	G	G:271 A:0	CDS	+	408/1578	136/525	synonymous_variant c.408A>G p.Gly136Gly	Rv2741	PE_PGRS47	PE-PGRS family protein PE_PGRS47
NC_000962	3054724	snp	A	G	G:291 A:0	CDS	+	811/1578	271/525	missense_variant c.811A>G p.Ser271Gly	Rv2741	PE_PGRS47	PE-PGRS family protein PE_PGRS47
NC_000962	3056663	snp	G	A	A:199 G:2	CDS	-	570/813	190/270	synonymous_variant c.570C>T p.Cys190Cys	Rv2743c		hypothetical protein
NC_000962	3066280	snp	G	A	A:185 G:0	CDS	-	845/903	282/300	missense_variant c.845C>T p.Thr282Ile	Rv2753c	dapA	4-hydroxy-tetrahydrodipicolinate synthase
NC_000962	3069167	snp	A	G	G:179 A:0	CDS	-	917/1623	306/540	missense_variant c.917T>C p.Leu306Pro	Rv2756c	hsdM	type I restriction/modification system DNA methylase HsdM
NC_000962	3078178	snp	C	T	T:174 C:0	CDS	-	808/828	270/275	missense_variant c.808G>A p.Val270Met	Rv2769c	PE27	PE family protein PE27
NC_000962	3080795	snp	A	G	G:124 A:0	CDS	-	239/453	80/150	missense_variant c.239T>C p.Leu80Pro	Rv2771c		hypothetical protein
NC_000962	3086742	snp	A	C	C:176 A:4	CDS	-	13/540	5/179	missense_variant c.13T>G p.Phe5Val	Rv2779c		Lrp/AsnC family transcriptional regulator
NC_000962	3086788	snp	T	C	C:190 T:0
NC_000962	3088434	snp	G	A	A:186 G:2	CDS	-	551/1035	184/344	missense_variant c.551C>T p.Pro184Leu	Rv2781c		oxidoreductase
NC_000962	3090810	snp	C	T	T:155 C:4	CDS	-	1788/2259	596/752	synonymous_variant c.1788G>A p.Arg596Arg	Rv2783c	gpsI	bifunctional guanosine pentaphosphate synthetase/polyribonucleotide nucleotidyltransferase
NC_000962	3102048	snp	C	A	A:184 C:2	CDS	-	115/582	39/193	missense_variant c.115G>T p.Val39Leu	Rv2792c		resolvase
NC_000962	3103461	snp	G	A	A:162 G:3	CDS	-	480/684	160/227	synonymous_variant c.480C>T p.Tyr160Tyr	Rv2794c	pptT	4'-phosphopantetheinyl transferase
NC_000962	3103587	snp	G	A	A:177 G:0	CDS	-	354/684	118/227	synonymous_variant c.354C>T p.His118His	Rv2794c	pptT	4'-phosphopantetheinyl transferase
NC_000962	3103682	snp	T	C	C:190 T:0	CDS	-	259/684	87/227	missense_variant c.259A>G p.Met87Val	Rv2794c	pptT	4'-phosphopantetheinyl transferase
NC_000962	3104336	snp	T	C	C:145 T:1	CDS	-	576/975	192/324	synonymous_variant c.576A>G p.Glu192Glu	Rv2795c		hypothetical protein
NC_000962	3111535	snp	G	A	A:173 G:0	CDS	-	289/1044	97/347	missense_variant c.289C>T p.Arg97Trp	Rv2802c		arginine/hypothetical protein
NC_000962	3113872	snp	A	T	T:189 A:0	CDS	+	215/1155	72/384	missense_variant c.215A>T p.Glu72Val	Rv2807		hypothetical protein
NC_000962	3118000	snp	A	G	G:140 A:0	CDS	+	1183/1410	395/469	missense_variant c.1183A>G p.Arg395Gly	Rv2812		transposase
NC_000962	3124014	snp	A	C	C:222 A:0	CDS	-	970/1017	324/338	missense_variant c.970T>G p.Ser324Ala	Rv2817c		CRISPR-associated endonuclease Cas1
NC_000962	3133536	snp	T	C	C:166 T:0	CDS	-	4/648	2/215	missense_variant c.4A>G p.Lys2Glu	Rv2825c		hypothetical protein
NC_000962	3137058	snp	G	A	A:159 G:0	CDS	-	167/216	56/71	missense_variant c.167C>T p.Ala56Val	Rv2830c	vapB22	antitoxin VapB22
NC_000962	3143061	ins	A	AG	AG:186 A:3	CDS	-	567/1320	189/439	frameshift_variant c.567dupC p.Trp190fs	Rv2836c	dinF	DNA-damage-inducible protein DinF
NC_000962	3145095	snp	A	G	G:163 A:4	CDS	-	77/552	26/183	missense_variant c.77T>C p.Ile26Thr	Rv2838c	rbfA	ribosome-binding factor RbfA
NC_000962	3160924	snp	G	A	A:180 G:0	CDS	-	1138/1482	380/493	missense_variant c.1138C>T p.Pro380Ser	Rv2852c	mqo	malate:quinone oxidoreductase
NC_000962	3162805	snp	C	G	G:265 C:0	CDS	+	538/1848	180/615	missense_variant c.538C>G p.Arg180Gly	Rv2853	PE_PGRS48	PE-PGRS family protein PE_PGRS48
NC_000962	3167773	snp	T	C	C:192 T:5	CDS	+	1090/1119	364/372	missense_variant c.1090T>C p.Trp364Arg	Rv2856	nicT	nickel-transport integral membrane protein NicT
NC_000962	3177530	del	TG	T	T:138 TG:3
NC_000962	3177884	snp	C	A	A:170 C:0	CDS	+	63/264	21/87	synonymous_variant c.63C>A p.Arg21Arg	Rv2866	relG	toxin RelG
NC_000962	3184867	snp	T	G	G:195 T:4	CDS	+	21/2088	7/695	synonymous_variant c.21T>G p.Ala7Ala	Rv2874	dipZ	integral membrane C-type cytochrome biogenesis protein DipZ
NC_000962	3186588	del	ACGG	A	A:134 ACGG:0	CDS	+	1754/2088	585/695	disruptive_inframe_deletion c.1754_1756delGCG p.Gly585del	Rv2874	dipZ	integral membrane C-type cytochrome biogenesis protein DipZ
NC_000962	3186664	snp	A	C	C:170 A:1	CDS	+	1818/2088	606/695	synonymous_variant c.1818A>C p.Ala606Ala	Rv2874	dipZ	integral membrane C-type cytochrome biogenesis protein DipZ
NC_000962	3186860	snp	T	G	G:143 T:0	CDS	+	2014/2088	672/695	missense_variant c.2014T>G p.Tyr672Asp	Rv2874	dipZ	integral membrane C-type cytochrome biogenesis protein DipZ
NC_000962	3190145	del	TC	T	T:160 TC:0
NC_000962	3198496	snp	G	A	A:196 G:4	CDS	-	612/816	204/271	synonymous_variant c.612C>T p.Ile204Ile	Rv2889c	tsf	elongation factor EF-Ts
NC_000962	3199825	snp	G	A	A:133 G:0	CDS	-	158/864	53/287	missense_variant c.158C>T p.Ala53Val	Rv2890c	rpsB	30S ribosomal protein S2
NC_000962	3203883	snp	G	A	A:167 G:2	CDS	-	408/897	136/298	synonymous_variant c.408C>T p.Asp136Asp	Rv2894c	xerC	tyrosine recombinase XerC
NC_000962	3204345	snp	G	A	A:149 G:5
NC_000962	3218122	snp	A	C	C:130 A:1	CDS	-	149/444	50/147	missense_variant c.149T>G p.Ile50Ser	Rv2910c		hypothetical protein
NC_000962	3218971	snp	G	A	A:162 G:2	CDS	+	633/876	211/291	synonymous_variant c.633G>A p.Gln211Gln	Rv2911	dacB2	penicillin-binding protein DacB2
NC_000962	3226181	snp	A	C	C:138 A:0	CDS	-	105/1578	35/525	synonymous_variant c.105T>G p.Arg35Arg	Rv2916c	ffh	signal recognition particle protein
NC_000962	3228143	snp	G	T	T:190 G:0	CDS	+	1781/1881	594/626	missense_variant c.1781G>T p.Arg594Leu	Rv2917		hypothetical protein
NC_000962	3232759	snp	G	A	A:58 G:0
NC_000962	3233940	snp	G	C	C:192 G:2	CDS	-	200/1269	67/422	missense_variant c.200C>G p.Ala67Gly	Rv2921c	ftsY	signal recognition particle receptor FtsY
NC_000962	3234246	snp	G	T	T:145 G:0	CDS	-	3561/3618	1187/1205	synonymous_variant c.3561C>A p.Val1187Val	Rv2922c	smc	chromosome partition protein Smc
NC_000962	3247316	snp	C	G	G:192 C:0	CDS	+	1872/5631	624/1876	missense_variant c.1872C>G p.Asp624Glu	Rv2931	ppsA	phthiocerol synthesis polyketide synthase type I PpsA
NC_000962	3247851	complex	GCCCGG	ACTCGC	ACTCGC:79 GCCCGG:0	CDS	+	2407/5631	803/1876	missense_variant c.2407_2412delGCCCGGinsACTCGC p.Ala803Thr	Rv2931	ppsA	phthiocerol synthesis polyketide synthase type I PpsA
NC_000962	3247865	complex	GCAAAACCGGTTT	TAGGGACCGATTC	TAGGGACCGATTC:75 GCAAAACCGGTTT:1	CDS	+	2421/5631	807/1876	missense_variant c.2421_2433delGCAAAACCGGTTTinsTAGGGACCGATTC p.GlnAsn808ArgAsp	Rv2931	ppsA	phthiocerol synthesis polyketide synthase type I PpsA
NC_000962	3247883	snp	T	C	C:103 T:1	CDS	+	2439/5631	813/1876	synonymous_variant c.2439T>C p.Ser813Ser	Rv2931	ppsA	phthiocerol synthesis polyketide synthase type I PpsA
NC_000962	3248074	mnp	GC	AT	AT:77 GC:2	CDS	+	2630/5631	877/1876	missense_variant c.2630_2631delGCinsAT p.Arg877His	Rv2931	ppsA	phthiocerol synthesis polyketide synthase type I PpsA
NC_000962	3254076	snp	T	G	G:179 T:6	CDS	+	3005/4617	1002/1538	missense_variant c.3005T>G p.Leu1002Arg	Rv2932	ppsB	phthiocerol synthesis polyketide synthase type I PpsB
NC_000962	3256494	snp	A	G	G:164 A:0	CDS	+	810/6567	270/2188	synonymous_variant c.810A>G p.Gly270Gly	Rv2933	ppsC	phthiocerol synthesis polyketide synthase type I PpsC
NC_000962	3269581	snp	A	G	G:201 A:0	CDS	+	1845/4467	615/1488	synonymous_variant c.1845A>G p.Ala615Ala	Rv2935	ppsE	phthiocerol synthesis polyketide synthase type I PpsE
NC_000962	3270784	snp	A	G	G:169 A:0	CDS	+	3048/4467	1016/1488	synonymous_variant c.3048A>G p.Gln1016Gln	Rv2935	ppsE	phthiocerol synthesis polyketide synthase type I PpsE
NC_000962	3284747	snp	C	T	T:171 C:2	CDS	+	1413/1743	471/580	synonymous_variant c.1413C>T p.Asn471Asn	Rv2941	fadD28	long-chain-fatty-acid--AMP ligase FadD28
NC_000962	3289637	snp	G	A	A:142 G:2	CDS	+	1174/1242	392/413	missense_variant c.1174G>A p.Val392Met	Rv2943		insertion sequence element IS1533 transposase
NC_000962	3290870	snp	G	C	C:132 G:3	CDS	-	456/702	152/233	synonymous_variant c.456C>G p.Ser152Ser	Rv2945c	lppX	lipoprotein LppX
NC_000962	3296843	snp	A	G	G:219 A:0	CDS	-	998/1491	333/496	missense_variant c.998T>C p.Val333Ala	Rv2947c	pks15	polyketide synthase
NC_000962	3308606	snp	G	A	A:181 G:0
NC_000962	3323803	mnp	TC	GA	GA:151 TC:3	CDS	-	674/768	225/255	missense_variant c.673_674delGAinsTC p.Glu225Ser	Rv2969c		hypothetical protein
NC_000962	3336587	snp	T	A	A:35 T:1
NC_000962	3336646	snp	T	A	A:22 T:0
NC_000962	3336825	snp	T	C	C:175 T:0	CDS	-	1093/1122	365/373	missense_variant c.1093A>G p.Thr365Ala	Rv2981c	ddlA	D-alanine--D-alanine ligase
NC_000962	3338603	snp	G	C	C:163 G:0	CDS	-	397/1005	133/334	missense_variant c.397C>G p.Pro133Ala	Rv2982c	gpdA2	glycerol-3-phosphate dehydrogenase
NC_000962	3349465	snp	G	C	C:133 G:1	CDS	-	813/1473	271/490	synonymous_variant c.813C>G p.Arg271Arg	Rv2992c	gltS	glutamate--tRNA ligase
NC_000962	3350045	snp	A	T	T:177 A:2	CDS	-	233/1473	78/490	missense_variant c.233T>A p.Val78Glu	Rv2992c	gltS	glutamate--tRNA ligase
NC_000962	3352932	snp	C	G	G:181 C:0	CDS	-	537/1011	179/336	synonymous_variant c.537G>C p.Thr179Thr	Rv2995c	leuB	3-isopropylmalate dehydrogenase
NC_000962	3358235	snp	A	T	T:169 A:0	CDS	+	634/966	212/321	missense_variant c.634A>T p.Met212Leu	Rv2999	lppY	lipoprotein LppY
NC_000962	3363338	snp	A	G	G:176 A:0
NC_000962	3367765	snp	G	A	A:160 G:0	CDS	-	1029/1530	343/509	synonymous_variant c.1029C>T p.Gly343Gly	Rv3009c	gatB	aspartyl/glutamyl-tRNA(Asn/Gln) amidotransferase subunit B
NC_000962	3376243	snp	C	T	T:154 C:1	CDS	+	486/630	162/209	synonymous_variant c.486C>T p.Gly162Gly	Rv3016	lpqA	lipoprotein LpqA
NC_000962	3379708	complex	GAGCG	CAGCC	CAGCC:47 GAGCG:1
NC_000962	3379718	snp	T	C	C:48 T:1
NC_000962	3379726	complex	CCCCGGCCAAC	ACCCCGTCACA	ACCCCGTCACA:47 CCCCGGCCAAC:2
NC_000962	3379742	snp	T	C	C:69 T:2
NC_000962	3379751	snp	A	C	C:90 A:2
NC_000962	3379757	snp	A	C	C:101 A:2
NC_000962	3379763	snp	G	A	A:109 G:1
NC_000962	3379784	complex	CCCCC	ACCCG	ACCCG:137 CCCCC:0
NC_000962	3383966	snp	G	C	C:188 G:7	CDS	-	1101/1182	367/393	synonymous_variant c.1101C>G p.Val367Val	Rv3025c	iscS	cysteine desulfurase
NC_000962	3391074	snp	G	C	C:136 G:9	CDS	+	1153/1581	385/526	missense_variant c.1153G>C p.Val385Leu	Rv3031		1,4-alpha-glucan-branching protein
NC_000962	3401871	snp	A	G	G:175 A:0	CDS	-	48/864	16/287	synonymous_variant c.48T>C p.Ala16Ala	Rv3041c		ABC transporter ATP-binding protein
NC_000962	3402816	snp	C	T	T:166 C:0	CDS	-	347/1230	116/409	missense_variant c.347G>A p.Gly116Glu	Rv3042c	serB2	phosphoserine phosphatase SerB
NC_000962	3404376	snp	C	G	G:127 C:0	CDS	-	546/1722	182/573	synonymous_variant c.546G>C p.Thr182Thr	Rv3043c	ctaD	cytochrome C oxidase cytochrome 1
NC_000962	3406045	snp	G	A	A:142 G:2	CDS	+	910/1080	304/359	missense_variant c.910G>A p.Ala304Thr	Rv3044	fecB	FeIII-dicitrate-binding periplasmic lipoprotein
NC_000962	3406753	snp	T	C	C:190 T:2	CDS	+	469/1041	157/346	synonymous_variant c.469T>C p.Leu157Leu	Rv3045	adhC	NADP-dependent alcohol dehydrogenase
NC_000962	3408301	del	GC	G	G:150 GC:0	CDS	-	5/285	2/94	frameshift_variant c.5delG p.Gly2fs	Rv3047c		hypothetical protein
NC_000962	3416669	snp	C	T	T:171 C:2	CDS	+	589/615	197/204	synonymous_variant c.589C>T p.Leu197Leu	Rv3055		TetR family transcriptional regulator
NC_000962	3422104	snp	G	A	A:177 G:3	CDS	-	1110/1473	370/490	synonymous_variant c.1110C>T p.Val370Val	Rv3060c		GntR family transcriptional regulator
NC_000962	3422687	snp	G	A	A:173 G:1	CDS	-	527/1473	176/490	missense_variant c.527C>T p.Thr176Ile	Rv3060c		GntR family transcriptional regulator
NC_000962	3425854	snp	C	T	T:204 C:0	CDS	+	271/1524	91/507	missense_variant c.271C>T p.Pro91Ser	Rv3062	ligB	DNA ligase
NC_000962	3428917	snp	C	A	A:163 C:0	CDS	+	1675/2277	559/758	missense_variant c.1675C>A p.Arg559Ser	Rv3063	cstA	carbon starvation protein A
NC_000962	3440464	complex	TGTGG	GGTGC	GGTGC:152 TGTGG:0	CDS	+	924/1812	308/603	missense_variant c.924_928delTGTGGinsGGTGC p.Gly310Arg	Rv3077		hydrolase
NC_000962	3442970	snp	C	T	T:154 C:3	CDS	-	3019/3333	1007/1110	missense_variant c.3019G>A p.Ala1007Thr	Rv3080c	pknK	serine/threonine-protein kinase PknK
NC_000962	3445303	snp	C	T	T:200 C:1	CDS	-	686/3333	229/1110	missense_variant c.686G>A p.Gly229Asp	Rv3080c	pknK	serine/threonine-protein kinase PknK
NC_000962	3445674	snp	G	T	T:183 G:2	CDS	-	315/3333	105/1110	stop_gained c.315C>A p.Tyr105*	Rv3080c	pknK	serine/threonine-protein kinase PknK
NC_000962	3447800	snp	G	T	T:180 G:4	CDS	-	627/1023	209/340	missense_variant c.627C>A p.Asp209Glu	Rv3082c	virS	HTH-type transcriptional regulator VirS
NC_000962	3450725	snp	T	C	C:157 T:0	CDS	+	729/927	243/308	synonymous_variant c.729T>C p.Val243Val	Rv3084	lipR	acetyl-hydrolase LipR
NC_000962	3450780	snp	C	G	G:164 C:3	CDS	+	784/927	262/308	missense_variant c.784C>G p.Arg262Gly	Rv3084	lipR	acetyl-hydrolase LipR
NC_000962	3455686	snp	G	C	C:136 G:0	CDS	+	1347/1425	449/474	synonymous_variant c.1347G>C p.Leu449Leu	Rv3088	tgs4	diacyglycerol O-acyltransferase
NC_000962	3456666	snp	A	G	G:159 A:0	CDS	+	906/1512	302/503	synonymous_variant c.906A>G p.Ala302Ala	Rv3089	fadD13	long chain-fatty-acid--CoA ligase FadD13
NC_000962	3462135	snp	G	C	C:224 G:0	CDS	-	630/1005	210/334	missense_variant c.630C>G p.Cys210Trp	Rv3093c		oxidoreductase
NC_000962	3462145	ins	A	AGGCGC	AGGCGC:157 A:1	CDS	-	619/1005	207/334	frameshift_variant c.615_619dupGCGCC p.Leu207fs	Rv3093c		oxidoreductase
NC_000962	3469694	snp	G	T	T:186 G:7	CDS	-	90/483	30/160	synonymous_variant c.90C>A p.Ala30Ala	Rv3100c	smpB	SsrA-binding protein
NC_000962	3470700	snp	C	T	T:153 C:8	CDS	-	670/690	224/229	missense_variant c.670G>A p.Val224Ile	Rv3102c	ftsE	cell division ATP-binding protein FtsE
NC_000962	3473996	ins	G	GA	GA:148 G:0
NC_000962	3480474	snp	G	A	A:296 G:0	CDS	+	401/669	134/222	missense_variant c.401G>A p.Gly134Glu	Rv3113		phosphatase
NC_000962	3486977	snp	A	G	G:197 A:0	CDS	+	469/1203	157/400	missense_variant c.469A>G p.Lys157Glu	Rv3121	cyp141	cytochrome P450 Cyp141
NC_000962	3503895	snp	C	T	T:202 C:1	CDS	+	503/783	168/260	missense_variant c.503C>T p.Pro168Leu	Rv3137		histidinol-phosphatase
NC_000962	3518167	snp	A	G	G:186 A:0	CDS	+	1422/2421	474/806	missense_variant c.1422A>G p.Ile474Met	Rv3151	nuoG	NADH-quinone oxidoreductase subunit G
NC_000962	3518555	snp	A	G	G:168 A:0	CDS	+	1810/2421	604/806	missense_variant c.1810A>G p.Thr604Ala	Rv3151	nuoG	NADH-quinone oxidoreductase subunit G
NC_000962	3536714	snp	T	G	G:223 T:3	CDS	+	613/1137	205/378	missense_variant c.613T>G p.Trp205Gly	Rv3168		aminoglycoside phosphotransferase
NC_000962	3542947	snp	A	G	G:180 A:3	CDS	+	88/1488	30/495	missense_variant c.88A>G p.Ser30Gly	Rv3175		amidase
NC_000962	3548379	snp	G	A	A:188 G:4	CDS	+	762/1290	254/429	synonymous_variant c.762G>A p.Gly254Gly	Rv3179		hypothetical protein
NC_000962	3549429	snp	T	C	C:163 T:4	CDS	-	260/435	87/144	missense_variant c.260A>G p.Gln87Arg	Rv3180c		ribonuclease VapC45
NC_000962	3556275	snp	A	G	G:168 A:0	CDS	-	413/1266	138/421	missense_variant c.413T>C p.Leu138Pro	Rv3190c		hypothetical protein
NC_000962	3574504	snp	G	A	A:209 G:2	CDS	-	2533/3306	845/1101	missense_variant c.2533C>T p.Arg845Trp	Rv3201c		ATP-dependent DNA helicase
NC_000962	3576538	snp	C	T	T:157 C:1	CDS	-	499/3306	167/1101	missense_variant c.499G>A p.Ala167Thr	Rv3201c		ATP-dependent DNA helicase
NC_000962	3580636	del	CT	C	C:184 CT:0
NC_000962	3581414	snp	A	G	G:146 A:0	CDS	+	100/306	34/101	missense_variant c.100A>G p.Thr34Ala	Rv3204		DNA-methyltransferase
NC_000962	3584990	snp	C	A	A:187 C:3
NC_000962	3585577	snp	T	C	C:201 T:2	CDS	+	574/687	192/228	missense_variant c.574T>C p.Cys192Arg	Rv3208		TetR family transcriptional regulator
NC_000962	3589537	snp	C	T	T:176 C:1	CDS	+	144/1224	48/407	synonymous_variant c.144C>T p.Pro48Pro	Rv3212		hypothetical protein
NC_000962	3590686	ins	G	GC	GC:99 G:0
NC_000962	3591063	snp	T	C	C:184 T:0	CDS	-	430/801	144/266	missense_variant c.430A>G p.Lys144Glu	Rv3213c		SOJ/ParA-like protein
NC_000962	3601357	snp	G	T	T:145 G:3	CDS	-	1084/1425	362/474	missense_variant c.1084C>A p.Pro362Thr	Rv3225c		GCN5-like N-acetyltransferase
NC_000962	3604821	snp	G	C	C:222 G:0	CDS	+	96/993	32/330	synonymous_variant c.96G>C p.Ala32Ala	Rv3228		hypothetical protein
NC_000962	3612469	snp	T	C	C:146 T:0	CDS	-	648/1158	216/385	synonymous_variant c.648A>G p.Glu216Glu	Rv3236c		integral membrane transport protein
NC_000962	3614982	snp	T	C	C:174 T:0	CDS	-	2622/3147	874/1048	synonymous_variant c.2622A>G p.Leu874Leu	Rv3239c		transmembrane transport protein
NC_000962	3621423	snp	A	G	G:163 A:0
NC_000962	3622441	snp	A	C	C:166 A:0	CDS	-	651/843	217/280	synonymous_variant c.651T>G p.Val217Val	Rv3243c		hypothetical protein
NC_000962	3625065	snp	T	G	G:140 T:0	CDS	-	1549/1704	517/567	missense_variant c.1549A>C p.Met517Leu	Rv3245c	mtrB	two component sensory histidine kinase MtrB
NC_000962	3627406	snp	A	C	C:119 A:3
NC_000962	3635110	snp	G	A	A:158 G:6	CDS	-	1158/1227	386/408	synonymous_variant c.1158C>T p.Ala386Ala	Rv3255c	manA	mannose-6-phosphate isomerase
NC_000962	3666905	snp	C	T	T:205 C:0	CDS	+	549/1803	183/600	synonymous_variant c.549C>T p.Thr183Thr	Rv3285	accA3	bifunctional protein acetyl-/propionyl-CoA carboxylase subunit alpha AccA
NC_000962	3689523	snp	G	T	T:169 G:0	CDS	-	1416/1482	472/493	stop_gained c.1416C>A p.Cys472*	Rv3303c	lpdA	NAD(P)H quinone reductase LpdA
NC_000962	3704596	snp	G	C	C:159 G:0	CDS	+	160/435	54/144	missense_variant c.160G>C p.Val54Leu	Rv3317	sdhD	succinate dehydrogenase hydrophobic membrane anchor subunit
NC_000962	3714211	snp	G	T	T:169 G:0	CDS	-	122/939	41/312	missense_variant c.122C>A p.Pro41Gln	Rv3328c	sigJ	ECF RNA polymerase sigma factor SigJ
NC_000962	3714757	snp	A	C	C:189 A:0	CDS	+	366/1317	122/438	missense_variant c.366A>C p.Gln122His	Rv3329		aminotransferase
NC_000962	3715385	snp	C	T	T:132 C:0	CDS	+	994/1317	332/438	missense_variant c.994C>T p.Pro332Ser	Rv3329		aminotransferase
NC_000962	3718357	snp	C	T	T:155 C:0	CDS	+	1268/1509	423/502	missense_variant c.1268C>T p.Pro423Leu	Rv3331	sugI	sugar-transport integral membrane protein SugI
NC_000962	3721806	snp	G	C	C:178 G:0	CDS	-	795/870	265/289	synonymous_variant c.795C>G p.Gly265Gly	Rv3335c		integral membrane protein
NC_000962	3732122	snp	G	A	A:127 G:4	CDS	-	4814/7572	1605/2523	missense_variant c.4814C>T p.Ala1605Val	Rv3343c	PPE54	PPE family protein PPE54
NC_000962	3732154	snp	G	A	A:76 G:5	CDS	-	4782/7572	1594/2523	synonymous_variant c.4782C>T p.Gly1594Gly	Rv3343c	PPE54	PPE family protein PPE54
NC_000962	3732624	snp	A	G	G:240 A:12	CDS	-	4312/7572	1438/2523	synonymous_variant c.4312T>C p.Leu1438Leu	Rv3343c	PPE54	PPE family protein PPE54
NC_000962	3735207	snp	C	T	T:192 C:1	CDS	-	1729/7572	577/2523	missense_variant c.1729G>A p.Gly577Ser	Rv3343c	PPE54	PPE family protein PPE54
NC_000962	3736179	snp	G	A	A:65 G:4	CDS	-	757/7572	253/2523	synonymous_variant c.757C>T p.Leu253Leu	Rv3343c	PPE54	PPE family protein PPE54
NC_000962	3736628	snp	T	G	G:304 T:0	CDS	-	308/7572	103/2523	missense_variant c.308A>C p.Glu103Ala	Rv3343c	PPE54	PPE family protein PPE54
NC_000962	3737775	snp	C	A	A:302 C:5	CDS	-	226/1017	76/338	missense_variant c.226G>T p.Gly76Cys	Rv3344c	PE_PGRS49	PE-PGRS family protein PE_PGRS49
NC_000962	3738535	snp	G	T	T:17 G:0	CDS	-	4240/4617	1414/1538	missense_variant c.4240C>A p.His1414Asn	Rv3345c	PE_PGRS50	PE-PGRS family protein PE_PGRS50
NC_000962	3738690	snp	G	C	C:34 G:1	CDS	-	4085/4617	1362/1538	missense_variant c.4085C>G p.Ala1362Gly	Rv3345c	PE_PGRS50	PE-PGRS family protein PE_PGRS50
NC_000962	3738701	del	GGCACCGCCC	G	G:30 GGCACCGCCC:1	CDS	-	4073/4617	1355/1538	disruptive_inframe_deletion c.4065_4073delGGGCGGTGC p.Gln1355_Ala1358delinsHis	Rv3345c	PE_PGRS50	PE-PGRS family protein PE_PGRS50
NC_000962	3739630	snp	C	T	T:310 C:1	CDS	-	3145/4617	1049/1538	missense_variant c.3145G>A p.Asp1049Asn	Rv3345c	PE_PGRS50	PE-PGRS family protein PE_PGRS50
NC_000962	3744931	snp	C	A	A:182 C:3	CDS	-	8254/9474	2752/3157	missense_variant c.8254G>T p.Ala2752Ser	Rv3347c	PPE55	PPE family protein PPE55
NC_000962	3744937	snp	C	A	A:176 C:2	CDS	-	8248/9474	2750/3157	missense_variant c.8248G>T p.Val2750Phe	Rv3347c	PPE55	PPE family protein PPE55
NC_000962	3744945	complex	GTGC	AAGT	AAGT:146 GTGC:2	CDS	-	8240/9474	2746/3157	missense_variant c.8237_8240delGCACinsACTT p.SerThr2746AsnPhe	Rv3347c	PPE55	PPE family protein PPE55
NC_000962	3744953	complex	CAC	AGT	AGT:145 CAC:2	CDS	-	8232/9474	2744/3157	missense_variant c.8230_8232delGTGinsACT p.Val2744Thr	Rv3347c	PPE55	PPE family protein PPE55
NC_000962	3746409	snp	A	G	G:206 A:0	CDS	-	6776/9474	2259/3157	missense_variant c.6776T>C p.Leu2259Pro	Rv3347c	PPE55	PPE family protein PPE55
NC_000962	3750163	snp	A	G	G:256 A:3	CDS	-	3022/9474	1008/3157	synonymous_variant c.3022T>C p.Leu1008Leu	Rv3347c	PPE55	PPE family protein PPE55
NC_000962	3752207	snp	A	G	G:247 A:0	CDS	-	978/9474	326/3157	synonymous_variant c.978T>C p.Ile326Ile	Rv3347c	PPE55	PPE family protein PPE55
NC_000962	3752489	complex	GTTGGCAGC	ATTCCCGAA	ATTCCCGAA:114 GTTGGCAGC:4	CDS	-	696/9474	230/3157	missense_variant c.688_696delGCTGCCAACinsTTCGGGAAT p.AlaAla230PheGly	Rv3347c	PPE55	PPE family protein PPE55
NC_000962	3752503	snp	A	G	G:149 A:5	CDS	-	682/9474	228/3157	synonymous_variant c.682T>C p.Leu228Leu	Rv3347c	PPE55	PPE family protein PPE55
NC_000962	3752573	snp	A	G	G:166 A:5	CDS	-	612/9474	204/3157	synonymous_variant c.612T>C p.Gly204Gly	Rv3347c	PPE55	PPE family protein PPE55
NC_000962	3752588	snp	G	A	A:172 G:4	CDS	-	597/9474	199/3157	synonymous_variant c.597C>T p.Gly199Gly	Rv3347c	PPE55	PPE family protein PPE55
NC_000962	3753116	snp	C	T	T:141 C:1	CDS	-	69/9474	23/3157	synonymous_variant c.69G>A p.Pro23Pro	Rv3347c	PPE55	PPE family protein PPE55
NC_000962	3753164	snp	T	G	G:228 T:0	CDS	-	21/9474	7/3157	synonymous_variant c.21A>C p.Pro7Pro	Rv3347c	PPE55	PPE family protein PPE55
NC_000962	3776378	snp	G	C	C:176 G:5	CDS	-	1124/2631	375/876	missense_variant c.1124C>G p.Pro375Arg	Rv3365c		hypothetical protein
NC_000962	3779671	ins	C	CGGCAACGGT	CGGCAACGGT:166 C:6	CDS	+	1133/1767	378/588	disruptive_inframe_insertion c.1124_1132dupGCAACGGTG p.Gly375_Gly377dup	Rv3367	PE_PGRS51	PE-PGRS family protein PE_PGRS51
NC_000962	3793953	del	TA	T	T:245 TA:6	CDS	-	914/1611	305/536	frameshift_variant c.914delT p.Leu305fs	Rv3379c	dxs2	1-deoxy-D-xylulose-5-phosphate synthase
NC_000962	3798095	snp	A	C	C:302 A:0	CDS	-	395/1053	132/350	missense_variant c.395T>G p.Val132Gly	Rv3383c	idsB	polyprenyl synthetase IdsB
NC_000962	3803517	del	TCGG	T	T:240 TCGG:5	CDS	+	1878/2196	626/731	disruptive_inframe_deletion c.1878_1880delCGG p.Gly627del	Rv3388	PE_PGRS52	PE-PGRS family protein PE_PGRS52
NC_000962	3806286	snp	C	T	T:206 C:0	CDS	+	666/1953	222/650	synonymous_variant c.666C>T p.Leu222Leu	Rv3391	acrA1	acyl-CoA-reductase AcrA
NC_000962	3810839	snp	C	T	T:220 C:6	CDS	-	187/1584	63/527	missense_variant c.187G>A p.Ala63Thr	Rv3394c		hypothetical protein
NC_000962	3815257	snp	G	A	A:177 G:5	CDS	-	850/1080	284/359	missense_variant c.850C>T p.Arg284Cys	Rv3398c	idsA1	multifunctional dimethylallyltransferase/geranyltranstransferase/farnesylt ranstransferase
NC_000962	3815477	snp	G	T	T:179 G:1	CDS	-	630/1080	210/359	synonymous_variant c.630C>A p.Ala210Ala	Rv3398c	idsA1	multifunctional dimethylallyltransferase/geranyltranstransferase/farnesylt ranstransferase
NC_000962	3817117	snp	C	A	A:179 C:0	CDS	+	989/1047	330/348	missense_variant c.989C>A p.Ala330Glu	Rv3399		S-adenosylmethionine-dependent methyltransferase
NC_000962	3823159	snp	A	T	T:140 A:0	CDS	-	705/1602	235/533	synonymous_variant c.705T>A p.Val235Val	Rv3403c		hypothetical protein
NC_000962	3826684	snp	C	T	T:172 C:0	CDS	+	137/411	46/136	missense_variant c.137C>T p.Ser46Leu	Rv3408	vapC47	ribonuclease VapC47
NC_000962	3827645	snp	C	T	T:172 C:0	CDS	-	1083/1737	361/578	synonymous_variant c.1083G>A p.Pro361Pro	Rv3409c	choD	cholesterol oxidase
NC_000962	3829770	snp	T	C	C:175 T:1	CDS	-	141/1128	47/375	synonymous_variant c.141A>G p.Pro47Pro	Rv3410c	guaB3	oxidoreductase
NC_000962	3833407	snp	G	C	C:180 G:3	CDS	-	270/639	90/212	synonymous_variant c.270C>G p.Arg90Arg	Rv3414c	sigD	ECF RNA polymerase sigma factor SigD
NC_000962	3838871	snp	A	G	G:181 A:0	CDS	-	192/477	64/158	synonymous_variant c.192T>C p.Ala64Ala	Rv3420c	rimI	ribosomal-protein-alanine acetyltransferase RimI
NC_000962	3842438	complex	TTGA	CTGG	CTGG:50 TTGA:1	CDS	+	200/531	67/176	missense_variant c.200_203delTTGAinsCTGG p.ValGlu67AlaGly	Rv3425	PPE57	PPE family protein PPE57
NC_000962	3842452	complex	CAA	GAC	GAC:27 CAA:1	CDS	+	214/531	72/176	missense_variant c.214_216delCAAinsGAC p.Gln72Asp	Rv3425	PPE57	PPE family protein PPE57
NC_000962	3842461	snp	T	A	A:26 T:1	CDS	+	223/531	75/176	missense_variant c.223T>A p.Ser75Thr	Rv3425	PPE57	PPE family protein PPE57
NC_000962	3847318	complex	CAG	GAT	GAT:22 CAG:1	CDS	+	154/537	52/178	missense_variant c.154_156delCAGinsGAT p.Gln52Asp	Rv3429	PPE59	PPE family protein PPE59
NC_000962	3847351	snp	A	T	T:65 A:2	CDS	+	187/537	63/178	missense_variant c.187A>T p.Met63Leu	Rv3429	PPE59	PPE family protein PPE59
NC_000962	3849183	snp	G	A	A:150 G:3
NC_000962	3859893	snp	C	T	T:177 C:0	CDS	-	84/312	28/103	synonymous_variant c.84G>A p.Glu28Glu	Rv3440c		hypothetical protein
NC_000962	3862472	del	GA	G	G:173 GA:0
NC_000962	3864995	snp	T	C	C:155 T:0	CDS	-	3244/3711	1082/1236	missense_variant c.3244A>G p.Ser1082Gly	Rv3447c	eccC4	ESX-4 secretion system protein EccC4
NC_000962	3866514	snp	C	T	T:122 C:1	CDS	-	1725/3711	575/1236	synonymous_variant c.1725G>A p.Leu575Leu	Rv3447c	eccC4	ESX-4 secretion system protein EccC4
NC_000962	3867404	snp	C	A	A:194 C:9	CDS	-	835/3711	279/1236	stop_gained c.835G>T p.Glu279*	Rv3447c	eccC4	ESX-4 secretion system protein EccC4
NC_000962	3868379	snp	C	T	T:177 C:1	CDS	+	28/1404	10/467	missense_variant c.28C>T p.Arg10Trp	Rv3448	eccD4	ESX-4 secretion system protein EccD4
NC_000962	3874722	del	AT	A	A:165 AT:0
NC_000962	3875230	snp	A	G	G:166 A:2
NC_000962	3877421	snp	A	G	G:170 A:1	CDS	-	12/543	4/180	synonymous_variant c.12T>C p.Pro4Pro	Rv3456c	rplQ	50S ribosomal protein L17
NC_000962	3884871	snp	C	A	A:117 C:7	CDS	+	908/954	303/317	missense_variant c.908C>A p.Pro303His	Rv3467		hypothetical protein
NC_000962	3884906	snp	A	G	G:170 A:5	CDS	+	943/954	315/317	missense_variant c.943A>G p.Lys315Glu	Rv3467		hypothetical protein
NC_000962	3885886	snp	T	C	C:227 T:0	CDS	-	184/1095	62/364	missense_variant c.184A>G p.Ile62Val	Rv3468c		dTDP-glucose 4,6-dehydratase
NC_000962	3888351	del	GC	G	G:132 GC:0	CDS	-	451/1659	151/552	frameshift_variant c.451delG p.Ala151fs	Rv3470c	ilvB2	acetolactate synthase large subunit
NC_000962	3892671	snp	A	G	G:161 A:0
NC_000962	3896340	snp	T	G	G:177 T:0	CDS	+	521/3066	174/1021	missense_variant c.521T>G p.Leu174Arg	Rv3479		transmembrane protein
NC_000962	3898408	snp	A	G	G:198 A:2	CDS	+	2589/3066	863/1021	synonymous_variant c.2589A>G p.Ala863Ala	Rv3479		transmembrane protein
NC_000962	3928207	del	CCCGGCGGGG	C	C:99 CCCGGCGGGG:0	CDS	+	1670/4146	557/1381	disruptive_inframe_deletion c.1670_1678delGCGGGGCCG p.Gly557_Ala559del	Rv3507	PE_PGRS53	PE-PGRS family protein PE_PGRS53
NC_000962	3929843	snp	C	T	T:179 C:3	CDS	+	3275/4146	1092/1381	missense_variant c.3275C>T p.Ala1092Val	Rv3507	PE_PGRS53	PE-PGRS family protein PE_PGRS53
NC_000962	3930440	snp	C	A	A:235 C:5	CDS	+	3872/4146	1291/1381	missense_variant c.3872C>A p.Ala1291Asp	Rv3507	PE_PGRS53	PE-PGRS family protein PE_PGRS53
NC_000962	3930448	snp	G	A	A:221 G:5	CDS	+	3880/4146	1294/1381	missense_variant c.3880G>A p.Asp1294Asn	Rv3507	PE_PGRS53	PE-PGRS family protein PE_PGRS53
NC_000962	3934542	snp	T	G	G:314 T:0	CDS	+	3538/5706	1180/1901	missense_variant c.3538T>G p.Ser1180Ala	Rv3508	PE_PGRS54	PE-PGRS family protein PE_PGRS54
NC_000962	3934733	mnp	GG	CA	CA:361 GG:13	CDS	+	3729/5706	1243/1901	missense_variant c.3729_3730delGGinsCA p.Ala1244Thr	Rv3508	PE_PGRS54	PE-PGRS family protein PE_PGRS54
NC_000962	3940073	snp	G	T	T:262 G:4	CDS	+	457/2145	153/714	missense_variant c.457G>T p.Ala153Ser	Rv3511	PE_PGRS55	PE-PGRS family protein PE_PGRS55
NC_000962	3940802	snp	A	G	G:283 A:1	CDS	+	1186/2145	396/714	missense_variant c.1186A>G p.Asn396Asp	Rv3511	PE_PGRS55	PE-PGRS family protein PE_PGRS55
NC_000962	3941515	complex	GG	AA	AA:19 GG:0	CDS	+	1899/2145	633/714	missense_variant c.1899_1900delGGinsAA p.Ala634Thr	Rv3511	PE_PGRS55	PE-PGRS family protein PE_PGRS55
NC_000962	3942481	snp	C	G	G:307 C:0
NC_000962	3942640	snp	T	C	C:367 T:0
NC_000962	3943019	snp	C	G	G:321 C:0
NC_000962	3948612	ins	A	ACGGCGGCAC	ACGGCGGCAC:92 A:6	CDS	+	2855/4470	952/1489	disruptive_inframe_insertion c.2846_2854dupCCGGCGGCA p.Thr949_Gly951dup	Rv3514	PE_PGRS57	PE-PGRS family protein PE_PGRS57
NC_000962	3952800	snp	G	A	A:155 G:0	CDS	+	257/792	86/263	missense_variant c.257G>A p.Gly86Asp	Rv3516	echA19	enoyl-CoA hydratase EchA19
NC_000962	3957567	snp	G	A	A:178 G:0	CDS	+	47/912	16/303	missense_variant c.47G>A p.Arg16His	Rv3521		hypothetical protein
NC_000962	3958403	snp	A	G	G:169 A:1	CDS	+	883/912	295/303	missense_variant c.883A>G p.Asn295Asp	Rv3521		hypothetical protein
NC_000962	3959418	snp	C	T	T:204 C:0	CDS	+	971/1065	324/354	missense_variant c.971C>T p.Thr324Ile	Rv3522	ltp4	lipid transfer protein
NC_000962	3971125	snp	C	T	T:181 C:2	CDS	-	1329/1749	443/582	synonymous_variant c.1329G>A p.Thr443Thr	Rv3533c	PPE62	PPE family protein PPE62
NC_000962	3978498	snp	A	G	G:176 A:2	CDS	+	440/1440	147/479	missense_variant c.440A>G p.Gln147Arg	Rv3539	PPE63	PPE family protein PPE63
NC_000962	3995746	snp	G	T	T:232 G:8
NC_000962	3999707	snp	G	A	A:172 G:1	CDS	-	729/789	243/262	synonymous_variant c.729C>T p.Ala243Ala	Rv3559c		oxidoreductase
NC_000962	4005607	snp	T	C	C:199 T:0	CDS	+	361/957	121/318	synonymous_variant c.361T>C p.Leu121Leu	Rv3564	fadE33	acyl-CoA dehydrogenase FadE33
NC_000962	4009226	snp	C	G	G:162 C:2	CDS	-	57/564	19/187	synonymous_variant c.57G>C p.Thr19Thr	Rv3567c	hsaB	flavin-dependent monooxygenase reductase subunit HsaB
NC_000962	4024273	snp	T	C	C:144 T:0	CDS	-	75/480	25/159	synonymous_variant c.75A>G p.Val25Val	Rv3581c	ispF	2C-methyl-D-erythritol 2,4-cyclodiphosphate synthase
NC_000962	4026899	snp	G	A	A:142 G:0	CDS	+	456/1443	152/480	synonymous_variant c.456G>A p.Gln152Gln	Rv3585	radA	DNA repair protein RadA
NC_000962	4032090	snp	T	C	C:304 T:3	CDS	-	1069/1755	357/584	missense_variant c.1069A>G p.Ile357Val	Rv3590c	PE_PGRS58	PE-PGRS family protein PE_PGRS58
NC_000962	4034827	snp	C	T	T:157 C:0	CDS	+	476/1359	159/452	missense_variant c.476C>T p.Ala159Val	Rv3593	lpqF	lipoprotein LpqF
NC_000962	4037283	snp	T	G	G:329 T:0	CDS	-	768/1320	256/439	synonymous_variant c.768A>C p.Gly256Gly	Rv3595c	PE_PGRS59	PE-PGRS family protein PE_PGRS59
NC_000962	4048038	snp	G	T	T:164 G:0	CDS	-	144/477	48/158	synonymous_variant c.144C>A p.Ala48Ala	Rv3605c		hypothetical protein
NC_000962	4055801	snp	G	A	A:173 G:0	CDS	-	575/1179	192/392	missense_variant c.575C>T p.Thr192Ile	Rv3616c	espA	ESX-1 secretion-associated protein EspA
NC_000962	4059904	snp	A	G	G:187 A:0
NC_000962	4060100	snp	G	A	A:13 G:1	CDS	-	169/285	57/94	synonymous_variant c.169C>T p.Leu57Leu	Rv3619c	esxV	ESAT-6 like protein EsxV
NC_000962	4069292	snp	G	A	A:168 G:0	CDS	+	118/1296	40/431	missense_variant c.118G>A p.Ala40Thr	Rv3630		integral membrane protein
NC_000962	4073918	snp	G	A	A:173 G:4	CDS	+	285/1776	95/591	synonymous_variant c.285G>A p.Leu95Leu	Rv3635		transmembrane protein
NC_000962	4076750	snp	G	C	C:155 G:0	mobile_element	+			intergenic_region n.4076750G>C
NC_000962	4095001	del	CG	C	C:145 CG:0	CDS	-	299/378	100/125	frameshift_variant c.299delC p.Ser100fs	Rv3655c		hypothetical protein
NC_000962	4095320	snp	G	A	A:222 G:2
NC_000962	4100109	snp	C	G	G:181 C:2	CDS	+	463/864	155/287	missense_variant c.463C>G p.His155Asp	Rv3661		hypothetical protein
NC_000962	4100975	snp	T	C	C:156 T:0
NC_000962	4102143	snp	C	T	T:184 C:2	CDS	-	1536/1647	512/548	synonymous_variant c.1536G>A p.Glu512Glu	Rv3663c	dppD	dipeptide ABC transporter ATP-binding protein DppD
NC_000962	4102357	snp	G	A	A:187 G:9	CDS	-	1322/1647	441/548	missense_variant c.1322C>T p.Ala441Val	Rv3663c	dppD	dipeptide ABC transporter ATP-binding protein DppD
NC_000962	4111303	snp	G	C	C:167 G:0	CDS	+	477/519	159/172	synonymous_variant c.477G>C p.Val159Val	Rv3669		transmembrane protein
NC_000962	4124218	snp	C	T	T:175 C:3	CDS	+	2303/2433	768/810	missense_variant c.2303C>T p.Pro768Leu	Rv3682	ponA2	bifunctional penicillin-insensitive transglycosylase/penicillin-sensitive transpeptidase
NC_000962	4129917	snp	C	A	A:166 C:0	CDS	-	441/465	147/154	synonymous_variant c.441G>T p.Ser147Ser	Rv3688c		hypothetical protein
NC_000962	4151855	snp	A	G	G:184 A:0	CDS	-	363/1038	121/345	synonymous_variant c.363T>C p.Pro121Pro	Rv3708c	asd	aspartate-semialdehyde dehydrogenase
NC_000962	4154189	snp	G	T	T:144 G:4	CDS	+	450/1935	150/644	synonymous_variant c.450G>T p.Leu150Leu	Rv3710	leuA	2-isopropylmalate synthase
NC_000962	4156099	snp	C	A	A:178 C:0	CDS	-	631/990	211/329	missense_variant c.631G>T p.Val211Leu	Rv3711c	dnaQ	DNA polymerase III subunit epsilon
NC_000962	4159195	snp	T	C	C:164 T:0	CDS	-	627/891	209/296	synonymous_variant c.627A>G p.Pro209Pro	Rv3714c		hypothetical protein
NC_000962	4162260	snp	A	G	G:119 A:2
NC_000962	4162339	snp	A	G	G:122 A:0	CDS	+	34/1413	12/470	missense_variant c.34A>G p.Thr12Ala	Rv3719		hypothetical protein
NC_000962	4165453	snp	C	T	T:224 C:6	CDS	-	1279/1737	427/578	missense_variant c.1279G>A p.Ala427Thr	Rv3721c	dnaZX	DNA polymerase III subunit gamma/tau
NC_000962	4168330	snp	G	A	A:140 G:2
NC_000962	4168445	del	GCGCGGACGGGAA	G	G:100 GCGCGGACGGGAA:0
NC_000962	4168771	snp	C	T	T:156 C:2	CDS	+	236/765	79/254	missense_variant c.236C>T p.Ser79Leu	Rv3723		transmembrane protein
NC_000962	4182695	snp	G	A	A:163 G:0	CDS	+	938/1077	313/358	missense_variant c.938G>A p.Arg313His	Rv3731	ligC	DNA ligase C
NC_000962	4185089	snp	C	G	G:171 C:0	CDS	-	802/1365	268/454	missense_variant c.802G>C p.Gly268Arg	Rv3734c	tgs2	diacyglycerol O-acyltransferase
NC_000962	4187485	snp	T	C	C:159 T:0	CDS	+	852/1062	284/353	synonymous_variant c.852T>C p.Ala284Ala	Rv3736		AraC/XylS family transcriptional regulator
NC_000962	4187817	snp	A	G	G:163 A:0	CDS	+	119/1590	40/529	missense_variant c.119A>G p.Asp40Gly	Rv3737		transmembrane protein
NC_000962	4197138	ins	C	CT	CT:122 C:0
NC_000962	4198611	del	CG	C	C:153 CG:0
NC_000962	4204441	snp	A	G	G:191 A:0	CDS	-	933/948	311/315	synonymous_variant c.933T>C p.His311His	Rv3759c	proX	glycine betaine/carnitine/choline/L-proline ABC transporter substrate-binding lipoprotein ProX
NC_000962	4205120	snp	A	G	G:170 A:0	CDS	-	254/948	85/315	missense_variant c.254T>C p.Leu85Pro	Rv3759c	proX	glycine betaine/carnitine/choline/L-proline ABC transporter substrate-binding lipoprotein ProX
NC_000962	4210274	snp	A	G	G:179 A:1	CDS	-	736/1428	246/475	missense_variant c.736T>C p.Cys246Arg	Rv3764c	tcrY	two component sensor kinase TcrY
NC_000962	4212976	snp	G	A	A:184 G:3	CDS	+	684/690	228/229	synonymous_variant c.684G>A p.Ala228Ala	Rv3766		hypothetical protein
NC_000962	4216554	snp	C	T	T:205 C:3	CDS	-	177/327	59/108	missense_variant c.177G>A p.Met59Ile	Rv3771c		hypothetical protein
NC_000962	4221490	snp	C	G	G:153 C:0	CDS	+	402/1560	134/519	synonymous_variant c.402C>G p.Leu134Leu	Rv3776		hypothetical protein
NC_000962	4222073	snp	A	G	G:255 A:0	CDS	+	985/1560	329/519	missense_variant c.985A>G p.Met329Val	Rv3776		hypothetical protein
NC_000962	4222195	snp	C	G	G:214 C:3	CDS	+	1107/1560	369/519	missense_variant c.1107C>G p.Phe369Leu	Rv3776		hypothetical protein
NC_000962	4222882	snp	A	G	G:163 A:0	CDS	+	189/987	63/328	synonymous_variant c.189A>G p.Leu63Leu	Rv3777		oxidoreductase
NC_000962	4223172	snp	T	C	C:176 T:0	CDS	+	479/987	160/328	missense_variant c.479T>C p.Val160Ala	Rv3777		oxidoreductase
NC_000962	4227572	snp	G	C	C:135 G:2	CDS	+	44/822	15/273	missense_variant c.44G>C p.Trp15Ser	Rv3781	rfbE	O-antigen/lipopolysaccharide ABC transporter ATP-binding protein RfbE
NC_000962	4230033	snp	T	C	C:190 T:1	CDS	+	776/843	259/280	missense_variant c.776T>C p.Val259Ala	Rv3783	rfbD	O-antigen/lipopolysaccharide ABC transporter permease RfbD
NC_000962	4242643	snp	C	T	T:195 C:0	CDS	+	2781/3285	927/1094	synonymous_variant c.2781C>T p.Arg927Arg	Rv3793	embC	arabinosyltransferase C
NC_000962	4247431	snp	G	A	A:176 G:2	CDS	+	918/3297	306/1098	missense_variant c.918G>A p.Met306Ile	Rv3795	embB	arabinosyltransferase B
NC_000962	4255922	snp	A	G	G:173 A:0	CDS	-	27/1569	9/522	synonymous_variant c.27T>C p.His9His	Rv3799c	accD4	propionyl-CoA carboxylase subunit beta AccD
NC_000962	4257220	snp	A	G	G:158 A:0	CDS	-	3927/5202	1309/1733	synonymous_variant c.3927T>C p.Arg1309Arg	Rv3800c	pks13	polyketide synthase
NC_000962	4269309	snp	C	A	A:165 C:2	CDS	-	525/909	175/302	missense_variant c.525G>T p.Trp175Cys	Rv3806c	ubiA	decaprenyl-phosphate phosphoribosyltransferase
NC_000962	4273360	snp	C	T	T:150 C:1	CDS	-	116/1200	39/399	missense_variant c.116G>A p.Arg39Gln	Rv3809c	glf	UDP-galactopyranose mutase
NC_000962	4280072	snp	C	A	A:180 C:5	CDS	-	717/756	239/251	synonymous_variant c.717G>T p.Ala239Ala	Rv3815c		acyltransferase
NC_000962	4290040	snp	G	A	A:176 G:3	CDS	-	1490/3270	497/1089	missense_variant c.1490C>T p.Ala497Val	Rv3823c	mmpL8	integral membrane transport protein MmpL8
NC_000962	4291449	snp	A	C	C:206 A:6	CDS	-	81/3270	27/1089	synonymous_variant c.81T>G p.Gly27Gly	Rv3823c	mmpL8	integral membrane transport protein MmpL8
NC_000962	4291857	snp	C	A	A:251 C:2	CDS	-	1318/1536	440/511	missense_variant c.1318G>T p.Ala440Ser	Rv3824c	papA1	acyltransferase
NC_000962	4296015	snp	G	A	A:142 G:0	CDS	-	3591/6381	1197/2126	synonymous_variant c.3591C>T p.Asp1197Asp	Rv3825c	pks2	phthioceranic/hydroxyphthioceranic acid synthase
NC_000962	4302036	snp	T	C	C:162 T:1	CDS	-	754/1227	252/408	missense_variant c.754A>G p.Thr252Ala	Rv3827c		transposase
NC_000962	4303901	snp	G	C	C:170 G:6	CDS	-	1108/1611	370/536	missense_variant c.1108C>G p.Arg370Gly	Rv3829c		dehydrogenase
NC_000962	4306155	snp	C	T	T:209 C:0	CDS	+	399/483	133/160	synonymous_variant c.399C>T p.Ser133Ser	Rv3831		hypothetical protein
NC_000962	4307179	snp	G	A	A:185 G:0	CDS	+	313/792	105/263	missense_variant c.313G>A p.Val105Ile	Rv3833		AraC family transcriptional regulator
NC_000962	4309617	snp	G	T	T:158 G:1	CDS	+	571/1350	191/449	missense_variant c.571G>T p.Ala191Ser	Rv3835		hypothetical protein
NC_000962	4309818	snp	A	G	G:193 A:2	CDS	+	772/1350	258/449	missense_variant c.772A>G p.Thr258Ala	Rv3835		hypothetical protein
NC_000962	4310449	snp	G	A	A:154 G:0	CDS	+	49/414	17/137	missense_variant c.49G>A p.Ala17Thr	Rv3836		hypothetical protein
NC_000962	4314645	snp	A	G	G:185 A:0	CDS	+	468/546	156/181	synonymous_variant c.468A>G p.Leu156Leu	Rv3841	bfrB	bacterioferritin BfrB
NC_000962	4320934	snp	C	A	A:208 C:5	CDS	+	231/624	77/207	synonymous_variant c.231C>A p.Thr77Thr	Rv3846	sodA	superoxide dismutase
NC_000962	4324042	snp	C	T	T:186 C:5	CDS	+	28/657	10/218	missense_variant c.28C>T p.Arg10Cys	Rv3850		hypothetical protein
NC_000962	4324358	snp	T	C	C:165 T:1	CDS	+	344/657	115/218	missense_variant c.344T>C p.Ile115Thr	Rv3850		hypothetical protein
NC_000962	4338595	del	GC	G	G:174 GC:0
NC_000962	4338732	snp	G	A	A:182 G:0
NC_000962	4341354	snp	A	G	G:191 A:1	CDS	+	1085/1209	362/402	missense_variant c.1085A>G p.Gln362Arg	Rv3864	espE	ESX-1 secretion-associated protein EspE
NC_000962	4350748	del	GA	G	G:166 GA:3	CDS	+	10/300	4/99	frameshift_variant c.10delA p.Met4fs	Rv3872	PE35	PE family protein PE35
NC_000962	4351039	snp	G	T	T:153 G:0	CDS	+	295/300	99/99	stop_gained c.295G>T p.Glu99*	Rv3872	PE35	PE family protein PE35
NC_000962	4355141	snp	A	C	C:161 A:2	CDS	+	135/1536	45/511	missense_variant c.135A>C p.Glu45Asp	Rv3877	eccD1	ESX-1 secretion system protein EccD1
NC_000962	4356110	snp	G	C	C:171 G:0	CDS	+	1104/1536	368/511	synonymous_variant c.1104G>C p.Leu368Leu	Rv3877	eccD1	ESX-1 secretion system protein EccD1
NC_000962	4357597	snp	C	G	G:177 C:0	CDS	-	2186/2190	729/729	missense_variant c.2186G>C p.Cys729Ser	Rv3879c	espK	ESX-1 secretion-associated protein EspK
NC_000962	4359165	snp	G	C	C:103 G:2	CDS	-	618/2190	206/729	synonymous_variant c.618C>G p.Thr206Thr	Rv3879c	espK	ESX-1 secretion-associated protein EspK
NC_000962	4359228	del	TG	T	T:128 TG:1	CDS	-	554/2190	185/729	frameshift_variant c.554delC p.Pro185fs	Rv3879c	espK	ESX-1 secretion-associated protein EspK
NC_000962	4362735	snp	T	C	C:205 T:3	CDS	-	686/1389	229/462	missense_variant c.686A>G p.Asp229Gly	Rv3882c	eccE1	ESX-1 secretion system protein EccE1
NC_000962	4364826	snp	G	C	C:173 G:2
NC_000962	4364964	snp	G	A	A:204 G:6
NC_000962	4366195	snp	T	C	C:173 T:0	CDS	-	644/1860	215/619	missense_variant c.644A>G p.Glu215Gly	Rv3884c	eccA2	ESX-2 secretion system protein EccA
NC_000962	4366272	snp	G	C	C:190 G:0	CDS	-	567/1860	189/619	synonymous_variant c.567C>G p.Ala189Ala	Rv3884c	eccA2	ESX-2 secretion system protein EccA
NC_000962	4375628	snp	G	T	T:193 G:0	CDS	-	56/1200	19/399	missense_variant c.56C>A p.Thr19Lys	Rv3892c	PPE69	PPE family protein PPE69
NC_000962	4376445	snp	G	A	A:172 G:5	CDS	-	4008/4191	1336/1396	synonymous_variant c.4008C>T p.Pro1336Pro	Rv3894c	eccC2	ESX-2 type VII secretion system protein EccC
NC_000962	4376601	snp	G	A	A:183 G:0	CDS	-	3852/4191	1284/1396	synonymous_variant c.3852C>T p.Ile1284Ile	Rv3894c	eccC2	ESX-2 type VII secretion system protein EccC
NC_000962	4378127	snp	C	T	T:126 C:4	CDS	-	2326/4191	776/1396	missense_variant c.2326G>A p.Ala776Thr	Rv3894c	eccC2	ESX-2 type VII secretion system protein EccC
NC_000962	4379680	snp	C	G	G:155 C:0	CDS	-	773/4191	258/1396	missense_variant c.773G>C p.Arg258Pro	Rv3894c	eccC2	ESX-2 type VII secretion system protein EccC
NC_000962	4382054	snp	T	C	C:167 T:0	CDS	-	798/909	266/302	synonymous_variant c.798A>G p.Ala266Ala	Rv3896c		hypothetical protein
NC_000962	4382275	snp	G	T	T:149 G:0	CDS	-	577/909	193/302	missense_variant c.577C>A p.Gln193Lys	Rv3896c		hypothetical protein
NC_000962	4383144	ins	C	CCGGGG	CCGGGG:175 C:0	CDS	-	496/633	166/210	frameshift_variant c.496_497insCCCCG p.Gly166fs	Rv3897c		hypothetical protein
NC_000962	4386228	snp	T	C	C:151 T:0	CDS	-	81/936	27/311	synonymous_variant c.81A>G p.Leu27Leu	Rv3900c		hypothetical protein
NC_000962	4388730	snp	T	C	C:212 T:6	CDS	-	1703/2541	568/846	missense_variant c.1703A>G p.Gln568Arg	Rv3903c		hypothetical protein
NC_000962	4390391	snp	C	G	G:244 C:3	CDS	-	42/2541	14/846	synonymous_variant c.42G>C p.Ala14Ala	Rv3903c		hypothetical protein
NC_000962	4393178	snp	A	G	G:158 A:0
NC_000962	4394744	snp	G	C	C:179 G:3	CDS	+	553/2409	185/802	missense_variant c.553G>C p.Val185Leu	Rv3909		hypothetical protein
NC_000962	4400660	del	AC	A	A:180 AC:0	CDS	+	478/669	160/222	frameshift_variant c.478delC p.Arg160fs	Rv3911	sigM	ECF RNA polymerase sigma factor SigM
NC_000962	4406116	snp	C	A	A:192 C:1	CDS	-	376/1035	126/344	missense_variant c.376G>T p.Ala126Ser	Rv3917c	parB	chromosome partitioning protein ParB
NC_000962	4407934	snp	A	G	G:178 A:2	CDS	-	269/675	90/224	missense_variant c.269T>C p.Leu90Pro	Rv3919c	gid	16S rRNA (guanine(527)-N(7))-methyltransferase RsmG
NC_000962	4410426	snp	C	T	T:295 C:3	CDS	-	364/378	122/125	missense_variant c.364G>A p.Gly122Ser	Rv3923c	rnpA	ribonuclease P protein component
