# Supplementary material for: Genetic diversity and transmission pattern of multidrug-resistant tuberculosis based on whole-genome sequencing in Wuhan, China
Source: Front Public Health. 2025 Jan 28;13:1442987. doi: 10.3389/fpubh.2025.1442987 (PMC11810889; doi:10.3389/fpubh.2025.1442987)
Supplement: Supplementary file 1 [file Data_Sheet_1.ZIP › snp_csv-149/S109.snp_report.csv]

CHROM	POS	TYPE	REF	ALT	EVIDENCE	FTYPE	STRAND	NT_POS	AA_POS	EFFECT	LOCUS_TAG	GENE	PRODUCT
NC_000962	1977	snp	A	G	G:272 A:0
NC_000962	4013	snp	T	C	C:266 T:0	CDS	+	734/1158	245/385	missense_variant c.734T>C p.Ile245Thr	Rv0003	recF	DNA replication/repair protein RecF
NC_000962	7362	snp	G	C	C:284 G:0	CDS	+	61/2517	21/838	missense_variant c.61G>C p.Glu21Gln	Rv0006	gyrA	DNA gyrase subunit A
NC_000962	7585	snp	G	C	C:197 G:0	CDS	+	284/2517	95/838	missense_variant c.284G>C p.Ser95Thr	Rv0006	gyrA	DNA gyrase subunit A
NC_000962	9304	snp	G	A	A:171 G:0	CDS	+	2003/2517	668/838	missense_variant c.2003G>A p.Gly668Asp	Rv0006	gyrA	DNA gyrase subunit A
NC_000962	9841	snp	C	T	T:208 C:1
NC_000962	9944	snp	A	C	C:195 A:0	CDS	+	31/915	11/304	missense_variant c.31A>C p.Ser11Arg	Rv0007		membrane protein
NC_000962	11879	snp	A	G	G:158 A:0	CDS	-	433/438	145/145	missense_variant c.433T>C p.Ser145Pro	Rv0008c		cell wall synthesis protein CwsA
NC_000962	14785	snp	T	C	C:198 T:0	CDS	+	697/789	233/262	missense_variant c.697T>C p.Cys233Arg	Rv0012		membrane protein
NC_000962	15517	snp	C	G	G:159 C:2	CDS	+	604/699	202/232	missense_variant c.604C>G p.Arg202Gly	Rv0013	trpG	anthranilate synthase component II
NC_000962	16226	snp	C	T	T:153 C:0	CDS	-	1245/1881	415/626	synonymous_variant c.1245G>A p.Glu415Glu	Rv0014c	pknB	serine/threonine-protein kinase PknB
NC_000962	21795	snp	G	A	A:237 G:0	CDS	-	1387/1545	463/514	missense_variant c.1387C>T p.Pro463Ser	Rv0018c	pstP	phosphoserine/threonine phosphatase PstP
NC_000962	23998	snp	C	T	T:139 C:1	CDS	-	1447/1584	483/527	missense_variant c.1447G>A p.Gly483Arg	Rv0020c	fhaA	FHA domain-containing protein FhaA
NC_000962	26959	snp	C	G	G:151 C:0
NC_000962	29338	snp	G	C	C:169 G:0	CDS	+	94/363	32/120	missense_variant c.94G>C p.Glu32Gln	Rv0025		hypothetical protein
NC_000962	33929	snp	C	T	T:151 C:2
NC_000962	34044	snp	T	C	C:153 T:0
NC_000962	37031	snp	C	G	G:177 C:0	CDS	+	165/396	55/131	synonymous_variant c.165C>G p.Ala55Ala	Rv0034		hypothetical protein
NC_000962	37636	snp	C	T	T:148 C:1	CDS	+	378/1689	126/562	synonymous_variant c.378C>T p.Ala126Ala	Rv0035	fadD34	fatty-acid--CoA ligase FadD34
NC_000962	42967	snp	G	C	C:147 G:0	CDS	-	399/933	133/310	synonymous_variant c.399C>G p.Pro133Pro	Rv0040c	mtc28	hypothetical protein
NC_000962	43722	snp	C	T	T:152 C:0	CDS	+	161/2910	54/969	missense_variant c.161C>T p.Pro54Leu	Rv0041	leuS	leucine--tRNA ligase
NC_000962	50557	snp	T	C	C:139 T:0	CDS	-	568/1104	190/367	missense_variant c.568A>G p.Arg190Gly	Rv0046c	ino1	inositol-3-phosphate synthase
NC_000962	51949	snp	A	G	G:120 A:0	CDS	-	749/870	250/289	missense_variant c.749T>C p.Val250Ala	Rv0048c		membrane protein
NC_000962	54394	snp	A	G	G:145 A:0	CDS	+	732/2037	244/678	synonymous_variant c.732A>G p.Ala244Ala	Rv0050	ponA1	bifunctional penicillin-insensitive transglycosylase/penicillin-sensitive transpeptidase
NC_000962	55553	snp	C	T	T:156 C:1	CDS	+	1891/2037	631/678	missense_variant c.1891C>T p.Pro631Ser	Rv0050	ponA1	bifunctional penicillin-insensitive transglycosylase/penicillin-sensitive transpeptidase
NC_000962	62049	snp	A	G	G:221 A:0	CDS	+	1654/2625	552/874	missense_variant c.1654A>G p.Arg552Gly	Rv0058	dnaB	replicative DNA helicase
NC_000962	69989	snp	G	A	A:211 G:0	CDS	+	1370/2940	457/979	missense_variant c.1370G>A p.Gly457Asp	Rv0064		transmembrane protein
NC_000962	70816	snp	A	G	G:147 A:0	CDS	+	2197/2940	733/979	missense_variant c.2197A>G p.Asn733Asp	Rv0064		transmembrane protein
NC_000962	71336	snp	G	C	C:210 G:0	CDS	+	2717/2940	906/979	missense_variant c.2717G>C p.Arg906Pro	Rv0064		transmembrane protein
NC_000962	71584	ins	C	CCGAGCGCTGTTCTGGCGCTAATCTGACGCTAGAATAG	CCGAGCGCTGTTCTGGCGCTAATCTGACGCTAGAATAG:27 C:0
NC_000962	74956	snp	T	C	C:174 T:0	CDS	-	243/570	81/189	synonymous_variant c.243A>G p.Lys81Lys	Rv0067c		transcriptional regulator
NC_000962	75940	snp	G	C	C:198 G:0	CDS	+	640/912	214/303	missense_variant c.640G>C p.Val214Leu	Rv0068		oxidoreductase
NC_000962	79504	del	TCGGTGGACC	T	T:61 TCGGTGGACC:0	CDS	+	64/708	22/235	conservative_inframe_deletion c.64_72delCCGGTGGAC p.Pro22_Asp24del	Rv0071		maturase
NC_000962	80616	snp	C	G	G:132 C:0
NC_000962	81689	snp	G	A	A:153 G:0	CDS	+	14/993	5/330	missense_variant c.14G>A p.Ser5Asn	Rv0073		glutamine ABC transporter ATP-binding protein
NC_000962	82437	del	GT	G	G:158 GT:0	CDS	+	765/993	255/330	frameshift_variant c.765delT p.Phe255fs	Rv0073		glutamine ABC transporter ATP-binding protein
NC_000962	84831	complex	CC	T	T:102 CC:2	CDS	+	836/1173	279/390	frameshift_variant&missense_variant c.836_837delCCinsT p.Ala279fs	Rv0075		aminotransferase
NC_000962	92199	snp	T	G	G:206 T:0	CDS	+	1800/1923	600/640	synonymous_variant c.1800T>G p.Thr600Thr	Rv0083		oxidoreductase
NC_000962	103181	snp	A	G	G:144 A:0	CDS	-	483/849	161/282	synonymous_variant c.483T>C p.Gly161Gly	Rv0093c		membrane protein
NC_000962	104712	snp	C	T	T:120 C:0	repeat_region	-			intergenic_region n.104712C>T
NC_000962	112394	snp	A	G	G:145 A:1	CDS	+	2394/7539	798/2512	synonymous_variant c.2394A>G p.Arg798Arg	Rv0101	nrp	peptide synthetase Nrp
NC_000962	116000	snp	T	G	G:152 T:0	CDS	+	6000/7539	2000/2512	synonymous_variant c.6000T>G p.Val2000Val	Rv0101	nrp	peptide synthetase Nrp
NC_000962	122109	snp	A	G	G:158 A:0	CDS	-	65/2259	22/752	missense_variant c.65T>C p.Leu22Ser	Rv0103c	ctpB	cation-transporter P-type ATPase B
NC_000962	125830	ins	G	GA	GA:138 G:0	CDS	-	4711/4899	1571/1632	frameshift_variant c.4711dupT p.Ser1571fs	Rv0107c	ctpI	cation-transporter ATPase I
NC_000962	131174	ins	T	TG	TG:142 T:0
NC_000962	132417	snp	C	G	G:367 C:0	CDS	+	1036/1491	346/496	missense_variant c.1036C>G p.Arg346Gly	Rv0109	PE_PGRS1	PE-PGRS family protein PE_PGRS1
NC_000962	133839	snp	C	T	T:145 C:0
NC_000962	146087	snp	T	C	C:133 T:0	CDS	-	1685/2145	562/714	missense_variant c.1685A>G p.Asn562Ser	Rv0120c	fusA2	elongation factor G
NC_000962	154283	snp	T	C	C:198 T:0	CDS	+	52/1368	18/455	missense_variant c.52T>C p.Ser18Pro	Rv0127	mak	maltokinase
NC_000962	161514	snp	C	T	T:151 C:2
NC_000962	169417	snp	C	T	T:150 C:4	CDS	-	766/1479	256/492	missense_variant c.766G>A p.Gly256Ser	Rv0143c		transmembrane protein
NC_000962	174626	snp	C	T	T:142 C:3	CDS	+	1389/1521	463/506	synonymous_variant c.1389C>T p.His463His	Rv0147		aldehyde dehydrogenase
NC_000962	177404	snp	G	T	T:194 G:6
NC_000962	177857	snp	G	A	A:172 G:0	CDS	-	1453/1767	485/588	synonymous_variant c.1453C>T p.Leu485Leu	Rv0151c	PE1	PE family protein PE1
NC_000962	181770	snp	G	A	A:168 G:7	CDS	-	216/831	72/276	synonymous_variant c.216C>T p.Gly72Gly	Rv0153c	ptbB	phosphotyrosine protein phosphatase
NC_000962	188800	snp	T	C	C:170 T:0	CDS	-	40/1407	14/468	missense_variant c.40A>G p.Thr14Ala	Rv0159c	PE3	PE family protein PE3
NC_000962	193735	snp	C	G	G:160 C:0	CDS	+	110/486	37/161	missense_variant c.110C>G p.Ala37Gly	Rv0164	TB18.5	hypothetical protein
NC_000962	194681	snp	G	C	C:158 G:1	CDS	-	135/672	45/223	synonymous_variant c.135C>G p.Leu45Leu	Rv0165c	mce1R	transcriptional regulator Mce1R
NC_000962	196629	snp	A	C	C:176 A:2	CDS	+	1637/1665	546/554	missense_variant c.1637A>C p.Glu546Ala	Rv0166	fadD5	fatty-acid--CoA ligase FadD5
NC_000962	196642	snp	C	T	T:177 C:0	CDS	+	1650/1665	550/554	synonymous_variant c.1650C>T p.Asn550Asn	Rv0166	fadD5	fatty-acid--CoA ligase FadD5
NC_000962	197989	snp	G	A	A:187 G:2	CDS	+	330/870	110/289	synonymous_variant c.330G>A p.Gly110Gly	Rv0168	yrbE1B	membrane protein
NC_000962	200925	snp	C	T	T:148 C:0	CDS	+	1031/1041	344/346	missense_variant c.1031C>T p.Thr344Met	Rv0170	mce1B	Mce family protein Mce1B
NC_000962	202675	snp	T	C	C:177 T:0	CDS	+	200/1593	67/530	missense_variant c.200T>C p.Ile67Thr	Rv0172	mce1D	Mce family protein Mce1D
NC_000962	206339	snp	T	C	C:145 T:0	CDS	+	1109/1548	370/515	missense_variant c.1109T>C p.Leu370Pro	Rv0174	mce1F	Mce family protein Mce1F
NC_000962	210929	del	CGAGCTTGGTATT	C	C:97 CGAGCTTGGTATT:0	CDS	-	1321/1359	437/452	disruptive_inframe_deletion c.1310_1321delAATACCAAGCTC p.Gln437_Ala440del	Rv0180c		transmembrane protein
NC_000962	217306	snp	C	G	G:173 C:2	CDS	+	1038/2076	346/691	synonymous_variant c.1038C>G p.Val346Val	Rv0186	bglS	beta-glucosidase BglS
NC_000962	223942	snp	T	C	C:231 T:0	CDS	+	379/1101	127/366	missense_variant c.379T>C p.Ser127Pro	Rv0192		hypothetical protein
NC_000962	225323	snp	T	C	C:114 T:0	CDS	-	1249/1848	417/615	missense_variant c.1249A>G p.Lys417Glu	Rv0193c		hypothetical protein
NC_000962	227098	snp	T	C	C:157 T:0	CDS	+	221/3585	74/1194	missense_variant c.221T>C p.Met74Thr	Rv0194		multidrug ABC transporter ATPase/permease
NC_000962	230277	snp	G	A	A:155 G:1	CDS	+	3400/3585	1134/1194	missense_variant c.3400G>A p.Val1134Met	Rv0194		multidrug ABC transporter ATPase/permease
NC_000962	231114	snp	C	G	G:128 C:0	CDS	+	216/636	72/211	synonymous_variant c.216C>G p.Ala72Ala	Rv0195		two component transcriptional regulator
NC_000962	234496	ins	C	CGT	CGT:193 C:0	CDS	+	2267/2289	756/762	frameshift_variant c.2266_2267insGT p.Pro756fs	Rv0197		oxidoreductase
NC_000962	244087	ins	C	CGGTGATG	CGGTGATG:108 C:7	CDS	+	716/1104	239/367	frameshift_variant c.709_715dupATGGGTG p.Val239fs	Rv0205		transmembrane protein
NC_000962	251332	snp	C	T	T:162 C:2	CDS	+	1213/1479	405/492	missense_variant c.1213C>T p.Arg405Trp	Rv0210		hypothetical protein
NC_000962	261869	snp	T	C	C:271 T:0	CDS	+	946/1329	316/442	missense_variant c.946T>C p.Cys316Arg	Rv0218		transmembrane protein
NC_000962	265554	snp	A	C	C:141 A:0	CDS	+	48/789	16/262	synonymous_variant c.48A>C p.Val16Val	Rv0222	echA1	enoyl-CoA hydratase EchA1
NC_000962	278681	snp	C	G	G:140 C:0	CDS	+	97/945	33/314	missense_variant c.97C>G p.His33Asp	Rv0233	nrdB	ribonucleoside-diphosphate reductase subunit beta NrdB
NC_000962	281926	snp	G	A	A:168 G:0	CDS	-	689/1449	230/482	missense_variant c.689C>T p.Pro230Leu	Rv0235c		transmembrane protein
NC_000962	283614	snp	T	C	C:252 T:0	CDS	-	3238/4203	1080/1400	missense_variant c.3238A>G p.Ser1080Gly	Rv0236c	aftD	alpha-(1->3)-arabinofuranosyltransferase
NC_000962	285772	snp	A	C	C:239 A:0	CDS	-	1080/4203	360/1400	synonymous_variant c.1080T>G p.Pro360Pro	Rv0236c	aftD	alpha-(1->3)-arabinofuranosyltransferase
NC_000962	285871	snp	A	G	G:237 A:0	CDS	-	981/4203	327/1400	synonymous_variant c.981T>C p.Val327Val	Rv0236c	aftD	alpha-(1->3)-arabinofuranosyltransferase
NC_000962	291405	snp	T	G	G:193 T:6	CDS	-	625/1365	209/454	missense_variant c.625A>C p.Lys209Gln	Rv0242c	fabG4	3-oxoacyl-ACP reductase FabG
NC_000962	293628	ins	A	AC	AC:126 A:0	ncRNA	+			non_coding_transcript_variant	RVnc0008	F6	Putative small regulatory RNA
NC_000962	295644	snp	C	T	T:140 C:2
NC_000962	304923	snp	A	G	G:127 A:0	CDS	+	2058/2562	686/853	synonymous_variant c.2058A>G p.Lys686Lys	Rv0252	nirB	nitrite reductase large subunit NirB
NC_000962	306861	snp	A	T	T:184 A:3	CDS	-	998/1485	333/494	missense_variant c.998T>A p.Ile333Asn	Rv0255c	cobQ1	cobyric acid synthase
NC_000962	310973	snp	G	A	A:146 G:0	CDS	-	545/744	182/247	missense_variant c.545C>T p.Ala182Val	Rv0259c		hypothetical protein
NC_000962	311613	snp	G	T	T:196 G:0	CDS	-	1047/1146	349/381	synonymous_variant c.1047C>A p.Val349Val	Rv0260c		transcriptional regulator
NC_000962	315775	snp	C	T	T:135 C:0
NC_000962	317540	snp	G	C	C:179 G:0	CDS	-	3615/3630	1205/1209	synonymous_variant c.3615C>G p.Ala1205Ala	Rv0266c	oplA	5-oxoprolinase OplA
NC_000962	318446	snp	C	G	G:157 C:0	CDS	-	2709/3630	903/1209	synonymous_variant c.2709G>C p.Val903Val	Rv0266c	oplA	5-oxoprolinase OplA
NC_000962	328464	snp	C	T	T:158 C:2
NC_000962	332236	snp	C	A	A:165 C:2	CDS	+	489/921	163/306	synonymous_variant c.489C>A p.Ala163Ala	Rv0276		hypothetical protein
NC_000962	335387	snp	G	A	A:461 G:3	CDS	-	924/2874	308/957	synonymous_variant c.924C>T p.Gly308Gly	Rv0278c		PE-PGRS family protein PE_PGRS3
NC_000962	335685	ins	C	CCGCCGCCGGCGCCGCCGG	CCGCCGCCGGCGCCGCCGG:46 C:2	CDS	-	625/2874	209/957	conservative_inframe_insertion c.608_625dupCCGGCGGCGCCGGCGGCG p.Ala203_Gly208dup	Rv0278c		PE-PGRS family protein PE_PGRS3
NC_000962	335810	del	CCCGCCGGCGCCGCCGTTG	C	C:34 CCCGCCGGCGCCGCCGTTG:0	CDS	-	500/2874	161/957	disruptive_inframe_deletion c.483_500delCAACGGCGGCGCCGGCGG p.Asn162_Gly167del	Rv0278c		PE-PGRS family protein PE_PGRS3
NC_000962	337820	snp	G	A	A:518 G:6	CDS	-	1254/2514	418/837	synonymous_variant c.1254C>T p.Gly418Gly	Rv0279c	PE_PGRS4	PE-PGRS family protein PE_PGRS4
NC_000962	337959	snp	A	C	C:515 A:0	CDS	-	1115/2514	372/837	missense_variant c.1115T>G p.Ile372Ser	Rv0279c	PE_PGRS4	PE-PGRS family protein PE_PGRS4
NC_000962	338020	snp	A	C	C:477 A:0	CDS	-	1054/2514	352/837	missense_variant c.1054T>G p.Cys352Gly	Rv0279c	PE_PGRS4	PE-PGRS family protein PE_PGRS4
NC_000962	338100	snp	T	C	C:447 T:0	CDS	-	974/2514	325/837	missense_variant c.974A>G p.Asn325Ser	Rv0279c	PE_PGRS4	PE-PGRS family protein PE_PGRS4
NC_000962	338453	snp	A	G	G:455 A:0	CDS	-	621/2514	207/837	synonymous_variant c.621T>C p.Ala207Ala	Rv0279c	PE_PGRS4	PE-PGRS family protein PE_PGRS4
NC_000962	340372	snp	T	C	C:413 T:0	CDS	+	1009/1611	337/536	missense_variant c.1009T>C p.Ser337Pro	Rv0280	PPE3	PPE family protein PPE3
NC_000962	346275	snp	C	G	G:172 C:0	CDS	+	641/3993	214/1330	missense_variant c.641C>G p.Pro214Arg	Rv0284	eccC3	ESX-3 secretion system protein EccC3
NC_000962	349310	snp	C	T	T:160 C:4	CDS	+	3676/3993	1226/1330	synonymous_variant c.3676C>T p.Leu1226Leu	Rv0284	eccC3	ESX-3 secretion system protein EccC3
NC_000962	353766	mnp	TC	CT	CT:175 TC:1	CDS	+	684/1419	228/472	missense_variant c.684_685delTCinsCT p.Pro229Ser	Rv0290	eccD3	ESX-3 secretion system protein EccD
NC_000962	355803	snp	G	T	T:240 G:6	CDS	+	1306/1386	436/461	missense_variant c.1306G>T p.Ala436Ser	Rv0291	mycP3	membrane-anchored mycosin MycP
NC_000962	356528	snp	A	G	G:179 A:0	CDS	+	649/996	217/331	missense_variant c.649A>G p.Asn217Asp	Rv0292	eccE3	ESX-3 secretion system protein EccE
NC_000962	367824	snp	A	G	G:212 A:3	CDS	-	4941/6615	1647/2204	synonymous_variant c.4941T>C p.Ser1647Ser	Rv0304c	PPE5	PPE family protein PPE5
NC_000962	372589	snp	C	T	T:241 C:1	CDS	-	176/6615	59/2204	missense_variant c.176G>A p.Gly59Asp	Rv0304c	PPE5	PPE family protein PPE5
NC_000962	372913	snp	A	C	C:171 A:0	CDS	-	2799/2892	933/963	synonymous_variant c.2799T>G p.Gly933Gly	Rv0305c	PPE6	PPE family protein PPE6
NC_000962	373282	del	TA	T	T:261 TA:0	CDS	-	2429/2892	810/963	frameshift_variant c.2429delT p.Leu810fs	Rv0305c	PPE6	PPE family protein PPE6
NC_000962	376774	snp	T	C	C:167 T:0	CDS	-	282/483	94/160	synonymous_variant c.282A>G p.Ala94Ala	Rv0307c		hypothetical protein
NC_000962	378407	snp	G	T	T:163 G:3	CDS	+	477/657	159/218	missense_variant c.477G>T p.Gln159His	Rv0309		hypothetical protein
NC_000962	382157	snp	A	C	C:255 A:1	CDS	+	1602/1863	534/620	synonymous_variant c.1602A>C p.Thr534Thr	Rv0312		hypothetical protein
NC_000962	384380	snp	A	C	C:160 A:0	CDS	+	779/885	260/294	missense_variant c.779A>C p.Lys260Thr	Rv0315		beta-1,3-glucanase
NC_000962	386432	snp	C	G	G:174 C:0	CDS	-	668/795	223/264	missense_variant c.668G>C p.Gly223Ala	Rv0318c		integral membrane protein
NC_000962	388139	snp	T	G	G:124 T:1	CDS	+	252/663	84/220	synonymous_variant c.252T>G p.Ala84Ala	Rv0320		hypothetical protein
NC_000962	390828	snp	T	C	C:152 T:0	CDS	-	424/672	142/223	missense_variant c.424A>G p.Ser142Gly	Rv0323c		hypothetical protein
NC_000962	391853	snp	A	G	G:188 A:0	CDS	+	502/681	168/226	missense_variant c.502A>G p.Thr168Ala	Rv0324		transcriptional regulator
NC_000962	396634	snp	A	G	G:155 A:2	CDS	+	434/1167	145/388	missense_variant c.434A>G p.Glu145Gly	Rv0331		dehydrogenase/reductase
NC_000962	401693	snp	C	G	G:126 C:3	CDS	+	1502/1512	501/503	missense_variant c.1502C>G p.Pro501Arg	Rv0336		hypothetical protein
NC_000962	403980	snp	G	A	A:148 G:0	CDS	-	1862/2649	621/882	missense_variant c.1862C>T p.Ala621Val	Rv0338c		iron-sulfur-binding reductase
NC_000962	404326	snp	T	C	C:135 T:0	CDS	-	1516/2649	506/882	missense_variant c.1516A>G p.Arg506Gly	Rv0338c		iron-sulfur-binding reductase
NC_000962	407877	snp	T	C	C:163 T:1	CDS	-	572/2499	191/832	missense_variant c.572A>G p.Glu191Gly	Rv0339c		transcriptional regulator
NC_000962	411797	snp	G	A	A:129 G:3	CDS	+	960/1923	320/640	synonymous_variant c.960G>A p.Leu320Leu	Rv0342	iniA	isoniazid inductible protein IniA
NC_000962	414486	snp	C	T	T:119 C:0	CDS	-	456/561	152/186	synonymous_variant c.456G>A p.Glu152Glu	Rv0344c	lpqJ	lipoprotein LpqJ
NC_000962	420008	snp	A	G	G:136 A:0	CDS	+	174/1878	58/625	synonymous_variant c.174A>G p.Ala58Ala	Rv0350	dnaK	chaperone protein DnaK
NC_000962	423722	snp	C	T	T:150 C:3	CDS	+	84/381	28/126	synonymous_variant c.84C>T p.Thr28Thr	Rv0353	hspR	heat shock protein transcriptional repressor HspR
NC_000962	424320	ins	T	TC	TC:133 T:0	CDS	-	374/426	125/141	frameshift_variant c.374dupG p.Ile126fs	Rv0354c	PPE7	PPE family protein PPE7
NC_000962	433515	snp	G	A	A:270 G:1	CDS	-	1165/9903	389/3300	synonymous_variant c.1165C>T p.Leu389Leu	Rv0355c	PPE8	PPE family protein PPE8
NC_000962	447411	snp	G	T	T:150 G:1	CDS	-	633/897	211/298	synonymous_variant c.633C>A p.Arg211Arg	Rv0370c		oxidoreductase
NC_000962	454295	snp	T	C	C:149 T:0	CDS	-	78/1143	26/380	synonymous_variant c.78A>G p.Pro26Pro	Rv0376c		hypothetical protein
NC_000962	457452	snp	T	G	G:209 T:1	CDS	-	372/909	124/302	synonymous_variant c.372A>C p.Thr124Thr	Rv0381c		hypothetical protein
NC_000962	459399	snp	A	C	C:145 A:0
NC_000962	467497	ins	C	CG	CG:198 C:0
NC_000962	467508	ins	C	CG	CG:201 C:0
NC_000962	467516	snp	G	C	C:212 G:0
NC_000962	467526	snp	C	G	G:210 C:0
NC_000962	467546	snp	G	C	C:213 G:2
NC_000962	467557	snp	A	C	C:211 A:0
NC_000962	467564	snp	A	C	C:209 A:0
NC_000962	467585	snp	G	C	C:209 G:0
NC_000962	467590	snp	T	C	C:210 T:0
NC_000962	467621	snp	T	G	G:209 T:0
NC_000962	467638	snp	G	T	T:216 G:0
NC_000962	475178	snp	T	C	C:156 T:0	CDS	+	239/405	80/134	missense_variant c.239T>C p.Val80Ala	Rv0395		hypothetical protein
NC_000962	483935	snp	T	G	G:266 T:0
NC_000962	486089	snp	G	A	A:288 G:4	CDS	+	359/4209	120/1402	missense_variant c.359G>A p.Gly120Glu	Rv0405	pks6	membrane bound polyketide synthase
NC_000962	489935	snp	G	C	C:203 G:0	CDS	-	4205/4209	1402/1402	missense_variant c.4205G>C p.Arg1402Pro	Rv0406c		beta lactamase-like protein
NC_000962	498557	snp	C	A	A:133 C:0	CDS	-	1063/1320	355/439	missense_variant c.1063G>T p.Asp355Tyr	Rv0412c		membrane protein
NC_000962	500212	snp	C	G	G:182 C:1	CDS	+	500/654	167/217	missense_variant c.500C>G p.Ala167Gly	Rv0413	mutT3	8-oxo-dGTP diphosphatase
NC_000962	502589	snp	C	G	G:148 C:1	CDS	+	224/759	75/252	missense_variant c.224C>G p.Ser75Cys	Rv0417	thiG	thiazole synthase
NC_000962	503213	snp	T	C	C:175 T:4
NC_000962	503354	snp	G	C	C:161 G:0
NC_000962	510675	snp	G	T	T:155 G:1
NC_000962	513257	snp	T	C	C:186 T:0	CDS	-	2065/4620	689/1539	missense_variant c.2065A>G p.Met689Val	Rv0425c	ctpH	metal cation transporting ATPase H
NC_000962	515110	snp	T	G	G:191 T:1	CDS	-	212/4620	71/1539	missense_variant c.212A>C p.Glu71Ala	Rv0425c	ctpH	metal cation transporting ATPase H
NC_000962	524303	snp	C	T	T:163 C:3	CDS	-	231/2187	77/728	synonymous_variant c.231G>A p.Leu77Leu	Rv0435c		ATPase
NC_000962	524891	snp	C	A	A:148 C:0	CDS	-	500/861	167/286	missense_variant c.500G>T p.Gly167Val	Rv0436c	pssA	CDP-diacylglycerol--serine O-phosphatidyltransferase
NC_000962	541201	snp	A	G	G:167 A:0	CDS	-	291/2904	97/967	synonymous_variant c.291T>C p.Leu97Leu	Rv0450c	mmpL4	transmembrane transport protein MmpL4
NC_000962	551525	snp	A	C	C:162 A:0	CDS	+	328/492	110/163	synonymous_variant c.328A>C p.Arg110Arg	Rv0459		hypothetical protein
NC_000962	553613	snp	G	T	T:167 G:2	CDS	+	1000/1395	334/464	missense_variant c.1000G>T p.Ala334Ser	Rv0462	lpdC	dihydrolipoamide dehydrogenase
NC_000962	559415	snp	C	T	T:158 C:4	CDS	+	521/861	174/286	missense_variant c.521C>T p.Ala174Val	Rv0468	fadB2	3-hydroxybutyryl-CoA dehydrogenase
NC_000962	559557	snp	C	T	T:185 C:6	CDS	+	663/861	221/286	synonymous_variant c.663C>T p.Ala221Ala	Rv0468	fadB2	3-hydroxybutyryl-CoA dehydrogenase
NC_000962	565655	snp	A	G	G:132 A:0
NC_000962	573262	snp	A	G	G:166 A:0	CDS	-	540/756	180/251	synonymous_variant c.540T>C p.Gly180Gly	Rv0484c		short-chain type oxidoreductase
NC_000962	576077	snp	C	T	T:153 C:1	CDS	+	730/1443	244/480	synonymous_variant c.730C>T p.Leu244Leu	Rv0486	mshA	D-inositol 3-phosphate glycosyltransferase
NC_000962	580772	complex	TGGGGGCACCACCCGCTTGCGGGGGA	AG	AG:67 TGGGGGCACCACCCGCTTGCGGGGGA:1	repeat_region	+			intergenic_region n.580772_580797delTGGGGGCACCACCCGCTTGCGGGGGAinsAG
NC_000962	585891	snp	C	G	G:150 C:3	CDS	-	424/891	142/296	missense_variant c.424G>C p.Glu142Gln	Rv0495c		hypothetical protein
NC_000962	590436	snp	T	C	C:166 T:0	CDS	+	354/888	118/295	synonymous_variant c.354T>C p.Ala118Ala	Rv0500	proC	pyrroline-5-carboxylate reductase
NC_000962	591505	snp	C	A	A:171 C:5
NC_000962	597816	snp	A	G	G:276 A:0	CDS	+	618/2907	206/968	synonymous_variant c.618A>G p.Ala206Ala	Rv0507	mmpL2	transmembrane transport protein MmpL2
NC_000962	598475	snp	G	A	A:249 G:0	CDS	+	1277/2907	426/968	missense_variant c.1277G>A p.Arg426His	Rv0507	mmpL2	transmembrane transport protein MmpL2
NC_000962	602887	snp	C	T	T:214 C:2	CDS	+	69/1698	23/565	synonymous_variant c.69C>T p.Gly23Gly	Rv0511	hemD	uroporphyrin-III C-methyltransferase
NC_000962	609290	snp	G	A	A:150 G:4	CDS	+	545/1311	182/436	stop_gained c.545G>A p.Trp182*	Rv0517		acyltransferase
NC_000962	610120	snp	T	G	G:148 T:0
NC_000962	623472	snp	A	G	G:375 A:0	CDS	+	680/1785	227/594	missense_variant c.680A>G p.Asp227Gly	Rv0532	PE_PGRS6	PE-PGRS family protein PE_PGRS6
NC_000962	623508	snp	C	G	G:355 C:0	CDS	+	716/1785	239/594	missense_variant c.716C>G p.Ala239Gly	Rv0532	PE_PGRS6	PE-PGRS family protein PE_PGRS6
NC_000962	624025	snp	C	G	G:423 C:4	CDS	+	1233/1785	411/594	missense_variant c.1233C>G p.Ser411Arg	Rv0532	PE_PGRS6	PE-PGRS family protein PE_PGRS6
NC_000962	625536	snp	A	G	G:161 A:3
NC_000962	630722	snp	G	C	C:179 G:0	CDS	+	683/1647	228/548	missense_variant c.683G>C p.Arg228Pro	Rv0538		membrane protein
NC_000962	636192	snp	T	G	G:155 T:0	CDS	-	22/279	8/92	missense_variant c.22A>C p.Thr8Pro	Rv0544c		transmembrane protein
NC_000962	637319	snp	G	A	A:148 G:0	CDS	-	145/1254	49/417	missense_variant c.145C>T p.Pro49Ser	Rv0545c	pitA	low-affinity inorganic phosphate transporter
NC_000962	648002	snp	T	G	G:167 T:0	CDS	+	44/516	15/171	missense_variant c.44T>G p.Leu15Arg	Rv0556		transmembrane protein
NC_000962	665293	snp	A	G	G:131 A:0	CDS	-	91/342	31/113	missense_variant c.91T>C p.Phe31Leu	Rv0572c		hypothetical protein
NC_000962	669398	snp	T	C	C:185 T:0	CDS	-	348/1167	116/388	synonymous_variant c.348A>G p.Gln116Gln	Rv0575c		oxidoreductase
NC_000962	671406	ins	A	ATC	ATC:173 A:1	CDS	+	244/786	82/261	frameshift_variant c.242_243dupTC p.Ala82fs	Rv0577	TB27.3	hypothetical protein
NC_000962	672491	snp	C	G	G:295 C:0	CDS	-	3426/3921	1142/1306	synonymous_variant c.3426G>C p.Gly1142Gly	Rv0578c	PE_PGRS7	PE-PGRS family protein PE_PGRS7
NC_000962	673238	snp	A	G	G:374 A:1	CDS	-	2679/3921	893/1306	synonymous_variant c.2679T>C p.His893His	Rv0578c	PE_PGRS7	PE-PGRS family protein PE_PGRS7
NC_000962	677736	snp	G	A	A:183 G:4	CDS	+	27/216	9/71	synonymous_variant c.27G>A p.Pro9Pro	Rv0581	vapB26	antitoxin VapB26
NC_000962	685461	snp	C	G	G:198 C:0	CDS	+	333/798	111/265	synonymous_variant c.333C>G p.Ala111Ala	Rv0587	yrbE2A	hypothetical protein
NC_000962	685608	snp	T	C	C:175 T:0	CDS	+	480/798	160/265	synonymous_variant c.480T>C p.Leu160Leu	Rv0587	yrbE2A	hypothetical protein
NC_000962	686972	snp	T	C	C:161 T:0	CDS	+	152/1215	51/404	missense_variant c.152T>C p.Phe51Ser	Rv0589	mce2A	Mce family protein Mce2A
NC_000962	690465	snp	T	G	G:181 T:0	CDS	+	1407/1446	469/481	synonymous_variant c.1407T>G p.Leu469Leu	Rv0591	mce2C	Mce family protein Mce2C
NC_000962	698968	snp	G	A	A:191 G:0	CDS	-	27/471	9/156	synonymous_variant c.27C>T p.Gly9Gly	Rv0601c		two component sensor kinase HK2
NC_000962	701804	snp	G	C	C:153 G:6	CDS	+	375/585	125/194	synonymous_variant c.375G>C p.Arg125Arg	Rv0605		IS1536 family serine type transposase
NC_000962	712693	snp	A	G	G:214 A:1
NC_000962	718879	snp	T	G	G:214 T:2	CDS	-	1034/1152	345/383	missense_variant c.1034A>C p.Glu345Ala	Rv0628c		hypothetical protein
NC_000962	727642	del	GC	G	G:264 GC:2	CDS	-	664/3294	222/1097	frameshift_variant c.664delG p.Ala222fs	Rv0631c	recC	exonuclease V subunit gamma RecC
NC_000962	733512	snp	T	G	G:106 T:1
NC_000962	738902	snp	C	T	T:208 C:1	CDS	-	259/864	87/287	missense_variant c.259G>A p.Asp87Asn	Rv0644c	mmaA2	cyclopropane mycolic acid synthase CmaA
NC_000962	743347	del	ACACCGGCAAGGACGTCTC	A	A:109 ACACCGGCAAGGACGTCTC:4	CDS	+	631/3648	211/1215	conservative_inframe_deletion c.631_648delACCGGCAAGGACGTCTCC p.Thr211_Ser216del	Rv0648		alpha-mannosidase
NC_000962	751297	ins	A	AC	AC:135 A:5	CDS	+	1301/1506	434/501	frameshift_variant c.1300dupC p.Leu434fs	Rv0654		carotenoid cleavage oxygenase
NC_000962	753562	snp	A	G	G:118 A:0	CDS	-	56/156	19/51	missense_variant c.56T>C p.Ile19Thr	Rv0657c	vapB6	antitoxin VapB6
NC_000962	754186	snp	A	G	G:157 A:0	CDS	-	224/717	75/238	missense_variant c.224T>C p.Leu75Pro	Rv0658c		integral membrane protein
NC_000962	756216	snp	A	G	G:155 A:3	CDS	+	80/2364	27/787	missense_variant c.80A>G p.Asp27Gly	Rv0663	atsD	arylsulfatase AtsD
NC_000962	758322	snp	A	G	G:200 A:5	CDS	+	2186/2364	729/787	missense_variant c.2186A>G p.Asp729Gly	Rv0663	atsD	arylsulfatase AtsD
NC_000962	761139	snp	C	G	G:135 C:3	CDS	+	1333/3519	445/1172	missense_variant c.1333C>G p.His445Asp	Rv0667	rpoB	DNA-directed RNA polymerase subunit beta
NC_000962	767414	snp	G	A	A:139 G:0
NC_000962	775639	snp	T	C	C:203 T:0	CDS	-	2842/2895	948/964	missense_variant c.2842A>G p.Ile948Val	Rv0676c	mmpL5	transmembrane transport protein MmpL5
NC_000962	781395	snp	T	C	C:133 T:0
NC_000962	795991	snp	T	G	G:153 T:0	CDS	+	473/1413	158/470	missense_variant c.473T>G p.Phe158Cys	Rv0696		mycofactocin biosynthesis glycosyltransferase MftF
NC_000962	799136	del	AC	A	A:139 AC:2	CDS	+	311/612	104/203	frameshift_variant c.311delC p.Pro104fs	Rv0698		hypothetical protein
NC_000962	800204	snp	T	C	C:167 T:1
NC_000962	807296	snp	C	T	T:94 C:3	CDS	+	962/2364	321/787	missense_variant c.962C>T p.Ala321Val	Rv0711	atsA	arylsulfatase AtsA
NC_000962	820483	snp	G	T	T:155 G:0	CDS	-	17/657	6/218	missense_variant c.17C>A p.Ala6Asp	Rv0727c	fucA	L-fuculose phosphate aldolase FucA
NC_000962	833019	snp	A	G	G:198 A:0	CDS	+	39/528	13/175	synonymous_variant c.39A>G p.Ala13Ala	Rv0742		hypothetical protein
NC_000962	836272	snp	A	G	G:289 A:0	CDS	+	572/2352	191/783	missense_variant c.572A>G p.Glu191Gly	Rv0746	PE_PGRS9	PE-PGRS family protein PE_PGRS9
NC_000962	836291	snp	A	G	G:282 A:0	CDS	+	591/2352	197/783	synonymous_variant c.591A>G p.Gly197Gly	Rv0746	PE_PGRS9	PE-PGRS family protein PE_PGRS9
NC_000962	836426	snp	A	C	C:383 A:1	CDS	+	726/2352	242/783	synonymous_variant c.726A>C p.Leu242Leu	Rv0746	PE_PGRS9	PE-PGRS family protein PE_PGRS9
NC_000962	836454	snp	A	G	G:407 A:0	CDS	+	754/2352	252/783	missense_variant c.754A>G p.Thr252Ala	Rv0746	PE_PGRS9	PE-PGRS family protein PE_PGRS9
NC_000962	836538	snp	A	G	G:451 A:0	CDS	+	838/2352	280/783	missense_variant c.838A>G p.Asn280Asp	Rv0746	PE_PGRS9	PE-PGRS family protein PE_PGRS9
NC_000962	836658	snp	A	G	G:449 A:0	CDS	+	958/2352	320/783	missense_variant c.958A>G p.Thr320Ala	Rv0746	PE_PGRS9	PE-PGRS family protein PE_PGRS9
NC_000962	837033	snp	A	G	G:516 A:1	CDS	+	1333/2352	445/783	missense_variant c.1333A>G p.Thr445Ala	Rv0746	PE_PGRS9	PE-PGRS family protein PE_PGRS9
NC_000962	838990	snp	C	G	G:366 C:2	CDS	+	540/2406	180/801	synonymous_variant c.540C>G p.Ala180Ala	Rv0747	PE_PGRS10	PE-PGRS family protein PE_PGRS10
NC_000962	839123	snp	A	G	G:380 A:0	CDS	+	673/2406	225/801	missense_variant c.673A>G p.Arg225Gly	Rv0747	PE_PGRS10	PE-PGRS family protein PE_PGRS10
NC_000962	839129	snp	C	G	G:381 C:0	CDS	+	679/2406	227/801	missense_variant c.679C>G p.Arg227Gly	Rv0747	PE_PGRS10	PE-PGRS family protein PE_PGRS10
NC_000962	839194	snp	A	G	G:377 A:0	CDS	+	744/2406	248/801	synonymous_variant c.744A>G p.Thr248Thr	Rv0747	PE_PGRS10	PE-PGRS family protein PE_PGRS10
NC_000962	839200	snp	C	T	T:362 C:2	CDS	+	750/2406	250/801	synonymous_variant c.750C>T p.Ala250Ala	Rv0747	PE_PGRS10	PE-PGRS family protein PE_PGRS10
NC_000962	839334	snp	A	G	G:367 A:0	CDS	+	884/2406	295/801	missense_variant c.884A>G p.Lys295Arg	Rv0747	PE_PGRS10	PE-PGRS family protein PE_PGRS10
NC_000962	839348	snp	A	G	G:381 A:0	CDS	+	898/2406	300/801	missense_variant c.898A>G p.Ser300Gly	Rv0747	PE_PGRS10	PE-PGRS family protein PE_PGRS10
NC_000962	839781	del	ACGGCGGGGCCGGCGGGGC	A	A:205 ACGGCGGGGCCGGCGGGGC:1	CDS	+	1348/2406	450/801	conservative_inframe_deletion c.1348_1365delGCCGGCGGGGCCGGCGGG p.Ala450_Gly455del	Rv0747	PE_PGRS10	PE-PGRS family protein PE_PGRS10
NC_000962	840165	del	TCGGCGCCGGCGGGACCGGCGGGGCCGGCGGGGGAAGCACCCTCGCCGG	T	T:47 TCGGCGCCGGCGGGACCGGCGGGGCCGGCGGGGGAAGCACCCTCGCCGG:0	CDS	+	1729/2406	577/801	conservative_inframe_deletion c.1729_1776delACCGGCGGGGCCGGCGGGGGAAGCACCCTCGCCGGCGGCGCCGGCGGG p.Thr577_Gly592del	Rv0747	PE_PGRS10	PE-PGRS family protein PE_PGRS10
NC_000962	840496	snp	C	G	G:319 C:2	CDS	+	2046/2406	682/801	synonymous_variant c.2046C>G p.Gly682Gly	Rv0747	PE_PGRS10	PE-PGRS family protein PE_PGRS10
NC_000962	841764	snp	G	C	C:180 G:1	CDS	-	111/138	37/45	synonymous_variant c.111C>G p.Thr37Thr	Rv0749A		hypothetical protein
NC_000962	849486	snp	G	C	C:211 G:4	CDS	-	555/1938	185/645	missense_variant c.555C>G p.Asn185Lys	Rv0755c	PPE12	PPE family protein PPE12
NC_000962	852499	snp	C	T	T:127 C:4	CDS	+	104/1458	35/485	missense_variant c.104C>T p.Thr35Ile	Rv0758	phoR	two component system response sensor kinase PhoR
NC_000962	852910	snp	C	T	T:139 C:0	CDS	+	515/1458	172/485	missense_variant c.515C>T p.Pro172Leu	Rv0758	phoR	two component system response sensor kinase PhoR
NC_000962	854252	del	GC	G	G:123 GC:2
NC_000962	857696	snp	A	G	G:133 A:0	CDS	-	342/1356	114/451	synonymous_variant c.342T>C p.Ala114Ala	Rv0764c	cyp51	lanosterol 14-alpha demethylase
NC_000962	864468	snp	A	G	G:134 A:0	CDS	+	329/435	110/144	missense_variant c.329A>G p.Glu110Gly	Rv0771		4-carboxymuconolactone decarboxylase
NC_000962	874835	ins	C	CCG	CCG:145 C:0
NC_000962	880562	snp	G	T	T:173 G:0	CDS	+	1223/1701	408/566	missense_variant c.1223G>T p.Cys408Phe	Rv0785		KsdD-like steroid dehydrogenase
NC_000962	882257	snp	T	C	C:151 T:0	CDS	+	799/960	267/319	missense_variant c.799T>C p.Tyr267His	Rv0787		hypothetical protein
NC_000962	893733	snp	T	G	G:146 T:0	CDS	+	416/1302	139/433	missense_variant c.416T>G p.Leu139Arg	Rv0800	pepC	M18 family aminopeptidase
NC_000962	893895	snp	C	T	T:145 C:3	CDS	+	578/1302	193/433	missense_variant c.578C>T p.Ala193Val	Rv0800	pepC	M18 family aminopeptidase
NC_000962	900221	snp	T	C	C:167 T:0	CDS	-	1110/1599	370/532	synonymous_variant c.1110A>G p.Val370Val	Rv0806c	cpsY	exopolysaccharide phosphotransferase CpsY
NC_000962	903550	snp	T	C	C:161 T:0	CDS	+	1440/1584	480/527	synonymous_variant c.1440T>C p.Ala480Ala	Rv0808	purF	amidophosphoribosyltransferase
NC_000962	903913	snp	T	C	C:129 T:0	CDS	+	189/1095	63/364	synonymous_variant c.189T>C p.Gly63Gly	Rv0809	purM	phosphoribosylformylglycinamidine cyclo-ligase PurM
NC_000962	906857	snp	A	G	G:181 A:0	CDS	+	435/870	145/289	missense_variant c.435A>G p.Ile145Met	Rv0812		4-amino-4-deoxychorismate lyase
NC_000962	919424	snp	C	G	G:177 C:0	CDS	-	130/642	44/213	missense_variant c.130G>C p.Val44Leu	Rv0825c		hypothetical protein
NC_000962	921813	snp	C	G	G:115 C:2	mobile_element	+			intergenic_region n.921813C>G
NC_000962	926825	snp	G	A	A:329 G:2	CDS	+	1465/2250	489/749	missense_variant c.1465G>A p.Gly489Arg	Rv0833	PE_PGRS13	PE-PGRS family protein PE_PGRS13
NC_000962	927110	snp	A	G	G:529 A:0	CDS	+	1750/2250	584/749	missense_variant c.1750A>G p.Ser584Gly	Rv0833	PE_PGRS13	PE-PGRS family protein PE_PGRS13
NC_000962	927385	snp	A	G	G:441 A:0	CDS	+	2025/2250	675/749	synonymous_variant c.2025A>G p.Gly675Gly	Rv0833	PE_PGRS13	PE-PGRS family protein PE_PGRS13
NC_000962	928228	snp	G	T	T:301 G:5	CDS	-	2258/2649	753/882	missense_variant c.2258C>A p.Ala753Asp	Rv0834c	PE_PGRS14	PE-PGRS family protein PE_PGRS14
NC_000962	928917	mnp	CC	GG	GG:368 CC:2	CDS	-	1569/2649	523/882	missense_variant c.1568_1569delGGinsCC p.Gly523Ala	Rv0834c	PE_PGRS14	PE-PGRS family protein PE_PGRS14
NC_000962	945214	snp	G	A	A:145 G:0	CDS	+	277/1119	93/372	missense_variant c.277G>A p.Gly93Ser	Rv0848	cysK2	cysteine synthase CysK
NC_000962	947093	snp	G	A	A:125 G:3	CDS	+	1038/1260	346/419	synonymous_variant c.1038G>A p.Ala346Ala	Rv0849		MFS-type transporter
NC_000962	949535	snp	T	C	C:149 T:0	CDS	-	1584/1683	528/560	synonymous_variant c.1584A>G p.Ala528Ala	Rv0853c	pdc	alpha-keto-acid decarboxylase
NC_000962	954906	snp	C	T	T:152 C:2	CDS	-	15/1194	5/397	synonymous_variant c.15G>A p.Arg5Arg	Rv0858c	dapC	N-succinyldiaminopimelate aminotransferase DapC
NC_000962	955524	snp	A	G	G:176 A:2	CDS	+	448/1212	150/403	missense_variant c.448A>G p.Ser150Gly	Rv0859		acyltransferase
NC_000962	957117	snp	T	C	C:180 T:0	CDS	+	825/2163	275/720	synonymous_variant c.825T>C p.Asp275Asp	Rv0860	fadB	fatty oxidation protein FadB
NC_000962	968426	ins	A	AGCCGGGTTG	AGCCGGGTTG:206 A:15	CDS	-	1818/1821	606/606	conservative_inframe_insertion c.1810_1818dupCAACCCGGC p.Gly606_Ter607insGlnProGly	Rv0872c	PE_PGRS15	PE-PGRS family protein PE_PGRS15
NC_000962	976897	del	TGG	T	T:122 TGG:1	CDS	-	1306/1332	435/443	frameshift_variant c.1305_1306delCC p.Gln436fs	Rv0878c	PPE13	PPE family protein PPE13
NC_000962	979704	snp	G	C	C:143 G:0	CDS	+	343/867	115/288	missense_variant c.343G>C p.Gly115Arg	Rv0881		tRNA/rRNA methyltransferase
NC_000962	986463	snp	G	C	C:197 G:0
NC_000962	988438	ins	T	TGC	TGC:141 T:3	CDS	+	1211/1473	404/490	frameshift_variant c.1209_1210dupGC p.Gln404fs	Rv0888		hypothetical protein
NC_000962	990001	snp	G	C	C:188 G:0	CDS	-	2596/2649	866/882	missense_variant c.2596C>G p.Pro866Ala	Rv0890c		HTH-type transcriptional regulator
NC_000962	993346	snp	A	C	C:235 A:0	CDS	-	110/858	37/285	missense_variant c.110T>G p.Val37Gly	Rv0891c		hypothetical protein
NC_000962	1001048	snp	C	T	T:164 C:2	CDS	-	1368/1608	456/535	synonymous_variant c.1368G>A p.Leu456Leu	Rv0897c		oxidoreductase
NC_000962	1007074	snp	C	T	T:211 C:0	CDS	-	1107/1488	369/495	synonymous_variant c.1107G>A p.Pro369Pro	Rv0904c	accD3	acetyl-CoAcarboxylase carboxyl transferase subunit beta
NC_000962	1008821	snp	C	T	T:160 C:0	CDS	+	615/732	205/243	synonymous_variant c.615C>T p.Ile205Ile	Rv0905	echA6	enoyl-CoA hydratase EchA6
NC_000962	1010204	ins	C	CG	CG:145 C:0	CDS	+	72/1599	24/532	frameshift_variant c.71dupG p.Cys25fs	Rv0907		hypothetical protein
NC_000962	1025106	snp	T	C	C:178 T:0	CDS	+	423/501	141/166	synonymous_variant c.423T>C p.Phe141Phe	Rv0919		GCN5-like N-acetyltransferase
NC_000962	1037012	snp	T	C	C:156 T:0	CDS	+	14/927	5/308	missense_variant c.14T>C p.Met5Thr	Rv0930	pstA1	phosphate ABC transporter permease PstA
NC_000962	1037911	snp	C	T	T:159 C:2	CDS	+	913/927	305/308	stop_gained c.913C>T p.Arg305*	Rv0930	pstA1	phosphate ABC transporter permease PstA
NC_000962	1047165	snp	T	C	C:149 T:0	CDS	+	1030/2280	344/759	missense_variant c.1030T>C p.Cys344Arg	Rv0938	ligD	multifunctional non-homologous end joining DNA repair protein/ATP dependent DNA ligase LigD
NC_000962	1057990	snp	G	A	A:132 G:3
NC_000962	1068151	snp	T	C	C:142 T:1	CDS	+	591/648	197/215	synonymous_variant c.591T>C p.His197His	Rv0956	purN	phosphoribosylglycinamide formyltransferase PurN
NC_000962	1068432	snp	A	G	G:145 A:0	CDS	+	228/1572	76/523	synonymous_variant c.228A>G p.Pro76Pro	Rv0957	purH	bifunctional phosphoribosylaminoimidazolecarboxamide formyltransferase/inosinemonophosphate cyclohydrolase
NC_000962	1070702	snp	T	C	C:153 T:0	CDS	+	820/1380	274/459	missense_variant c.820T>C p.Ser274Pro	Rv0958		magnesium chelatase
NC_000962	1074558	snp	G	A	A:178 G:0	CDS	-	557/675	186/224	missense_variant c.557C>T p.Pro186Leu	Rv0962c	lprP	lipoprotein LprP
NC_000962	1075279	snp	T	C	C:168 T:0
NC_000962	1076309	snp	G	T	T:156 G:0	CDS	-	370/483	124/160	missense_variant c.370C>A p.Pro124Thr	Rv0964c		hypothetical protein
NC_000962	1077312	snp	A	G	G:169 A:0	CDS	-	524/603	175/200	missense_variant c.524T>C p.Val175Ala	Rv0966c		hypothetical protein
NC_000962	1079927	snp	C	A	A:248 C:0	CDS	+	1185/2313	395/770	synonymous_variant c.1185C>A p.Thr395Thr	Rv0969	ctpV	copper-exporting ATPase
NC_000962	1081681	snp	T	C	C:148 T:0	CDS	+	630/633	210/210	synonymous_variant c.630T>C p.Val210Val	Rv0970		integral membrane protein
NC_000962	1085790	snp	T	C	C:169 T:2	CDS	-	1556/1590	519/529	missense_variant c.1556A>G p.Lys519Arg	Rv0974c	accD2	acetyl-/propionyl-CoA carboxylase subunit beta
NC_000962	1087193	snp	G	C	C:148 G:0	CDS	-	153/1590	51/529	missense_variant c.153C>G p.Asn51Lys	Rv0974c	accD2	acetyl-/propionyl-CoA carboxylase subunit beta
NC_000962	1093406	snp	A	G	G:199 A:0	CDS	-	951/996	317/331	synonymous_variant c.951T>C p.Val317Val	Rv0978c	PE_PGRS17	PE-PGRS family protein PE_PGRS17
NC_000962	1093928	snp	G	A	A:80 G:6	CDS	-	429/996	143/331	synonymous_variant c.429C>T p.Asn143Asn	Rv0978c	PE_PGRS17	PE-PGRS family protein PE_PGRS17
NC_000962	1096299	snp	C	G	G:98 C:0	CDS	-	153/1374	51/457	synonymous_variant c.153G>C p.Ala51Ala	Rv0980c	PE_PGRS18	PE-PGRS family protein PE_PGRS18
NC_000962	1096633	snp	T	G	G:105 T:1
NC_000962	1100234	snp	T	C	C:170 T:1	CDS	+	1169/1395	390/464	missense_variant c.1169T>C p.Leu390Pro	Rv0983	pepD	serine protease PepD
NC_000962	1106422	snp	T	C	C:240 T:0	CDS	-	961/978	321/325	missense_variant c.961A>G p.Ile321Val	Rv0989c	grcC2	polyprenyl-diphosphate synthase GrcC
NC_000962	1109975	snp	A	G	G:141 A:0	CDS	+	704/921	235/306	missense_variant c.704A>G p.Gln235Arg	Rv0993	galU	UTP--glucose-1-phosphate uridylyltransferase
NC_000962	1110507	snp	A	G	G:185 A:1	CDS	+	239/1281	80/426	missense_variant c.239A>G p.Asp80Gly	Rv0994	moeA1	molybdopterin molybdenumtransferase 1
NC_000962	1117201	snp	G	A	A:151 G:3	CDS	+	17/1209	6/402	missense_variant c.17G>A p.Gly6Glu	Rv1001	arcA	arginine deiminase
NC_000962	1118024	snp	G	T	T:174 G:2	CDS	+	840/1209	280/402	synonymous_variant c.840G>T p.Thr280Thr	Rv1001	arcA	arginine deiminase
NC_000962	1126889	snp	G	C	C:158 G:0	CDS	-	115/1560	39/519	missense_variant c.115C>G p.Arg39Gly	Rv1007c	metS	methionine--tRNA ligase
NC_000962	1127648	snp	C	A	A:134 C:0	CDS	+	560/795	187/264	missense_variant c.560C>A p.Thr187Asn	Rv1008	tatD	deoxyribonuclease TatD
NC_000962	1141528	snp	G	A	A:177 G:1	CDS	+	2562/3705	854/1234	synonymous_variant c.2562G>A p.Leu854Leu	Rv1020	mfd	transcription-repair coupling factor
NC_000962	1149551	snp	C	T	T:165 C:0	CDS	-	2136/2583	712/860	synonymous_variant c.2136G>A p.Glu712Glu	Rv1028c	kdpD	sensor protein KdpD
NC_000962	1150585	snp	G	A	A:190 G:0	CDS	-	1102/2583	368/860	missense_variant c.1102C>T p.Pro368Ser	Rv1028c	kdpD	sensor protein KdpD
NC_000962	1160351	snp	C	G	G:193 C:4	mobile_element	-			intergenic_region n.1160351C>G
NC_000962	1163134	snp	T	C	C:177 T:0	CDS	-	243/828	81/275	synonymous_variant c.243A>G p.Gly81Gly	Rv1040c	PE8	PE family protein PE8
NC_000962	1164571	snp	A	G	G:138 A:0
NC_000962	1165521	ins	T	TA	TA:108 T:5	mobile_element	-			intergenic_region n.1165521_1165522insA
NC_000962	1168715	ins	C	CT	CT:124 C:0
NC_000962	1178116	snp	T	C	C:174 T:0	CDS	+	489/765	163/254	synonymous_variant c.489T>C p.Thr163Thr	Rv1056		hypothetical protein
NC_000962	1190093	snp	A	C	C:153 A:2	CDS	-	332/2004	111/667	missense_variant c.332T>G p.Leu111Trp	Rv1067c	PE_PGRS19	PE-PGRS family protein PE_PGRS19
NC_000962	1191497	snp	T	A	A:27 T:0	CDS	-	652/1392	218/463	missense_variant c.652A>T p.Thr218Ser	Rv1068c	PE_PGRS20	PE-PGRS family protein PE_PGRS20
NC_000962	1200051	snp	C	T	T:154 C:2	CDS	-	320/945	107/314	missense_variant c.320G>A p.Gly107Asp	Rv1075c		hypothetical protein
NC_000962	1200418	snp	A	G	G:145 A:0
NC_000962	1203669	snp	T	G	G:165 T:2	CDS	+	357/723	119/240	synonymous_variant c.357T>G p.Thr119Thr	Rv1078		hypothetical protein
NC_000962	1215854	snp	G	A	A:141 G:1
NC_000962	1216648	snp	G	A	A:282 G:0	CDS	+	180/2562	60/853	synonymous_variant c.180G>A p.Gln60Gln	Rv1091	PE_PGRS22	PE-PGRS family protein PE_PGRS22
NC_000962	1217655	del	TCGGTGGCGCCGGCGGGGCCGGCGGGGA	T	T:67 TCGGTGGCGCCGGCGGGGCCGGCGGGGA:0	CDS	+	1212/2562	404/853	disruptive_inframe_deletion c.1212_1238delGGACGGTGGCGCCGGCGGGGCCGGCGG p.Asp405_Gly413del	Rv1091	PE_PGRS22	PE-PGRS family protein PE_PGRS22
NC_000962	1220680	snp	T	C	C:139 T:0	CDS	+	107/1281	36/426	missense_variant c.107T>C p.Val36Ala	Rv1093	glyA1	serine hydroxymethyltransferase
NC_000962	1224367	snp	T	C	C:197 T:0
NC_000962	1225462	snp	T	C	C:128 T:2	CDS	-	683/882	228/293	missense_variant c.683A>G p.Asp228Gly	Rv1097c		hypothetical protein
NC_000962	1231576	snp	G	A	A:137 G:2
NC_000962	1236148	snp	T	C	C:118 T:1
NC_000962	1237536	snp	C	G	G:149 C:2	CDS	-	657/984	219/327	synonymous_variant c.657G>C p.Pro219Pro	Rv1111c		hypothetical protein
NC_000962	1243509	snp	G	T	T:169 G:3
NC_000962	1246595	snp	C	T	T:134 C:6	CDS	-	458/909	153/302	missense_variant c.458G>A p.Arg153His	Rv1123c	bpoB	peroxidase BpoB
NC_000962	1248978	snp	T	C	C:188 T:0	CDS	+	897/1245	299/414	synonymous_variant c.897T>C p.Ala299Ala	Rv1125		hypothetical protein
NC_000962	1251199	snp	C	T	T:133 C:0	CDS	-	206/1473	69/490	missense_variant c.206G>A p.Gly69Glu	Rv1127c	ppdK	pyruvate, phosphate dikinase PpdK
NC_000962	1252164	snp	T	C	C:138 T:0	repeat_region	+	809/1356	270/451	missense_variant c.809A>G p.Glu270Gly
NC_000962	1257825	del	CG	C	C:125 CG:2	CDS	+	503/1731	168/576	frameshift_variant c.503delG p.Gly168fs	Rv1132		hypothetical protein
NC_000962	1273915	del	GC	G	G:147 GC:0	CDS	+	563/1413	188/470	frameshift_variant c.563delC p.Pro188fs	Rv1146		transmembrane transport protein
NC_000962	1275957	snp	T	C	C:160 T:0
NC_000962	1281118	snp	T	C	C:128 T:0	CDS	-	367/642	123/213	missense_variant c.367A>G p.Thr123Ala	Rv1154c		hypothetical protein
NC_000962	1292102	snp	A	G	G:113 A:0	CDS	+	1038/1677	346/558	synonymous_variant c.1038A>G p.Pro346Pro	Rv1162	narH	nitrate reductase subunit beta
NC_000962	1306259	snp	A	G	G:179 A:1	CDS	-	1968/2025	656/674	synonymous_variant c.1968T>C p.Ala656Ala	Rv1175c	fadH	NADPH dependent 2,4-dienoyl-CoA reductase FadH
NC_000962	1306313	snp	T	G	G:177 T:3	CDS	-	1914/2025	638/674	missense_variant c.1914A>C p.Glu638Asp	Rv1175c	fadH	NADPH dependent 2,4-dienoyl-CoA reductase FadH
NC_000962	1307598	snp	C	G	G:160 C:0	CDS	-	629/2025	210/674	missense_variant c.629G>C p.Cys210Ser	Rv1175c	fadH	NADPH dependent 2,4-dienoyl-CoA reductase FadH
NC_000962	1313338	complex	A	GC	GC:78 A:0
NC_000962	1315191	snp	A	C	C:165 A:0	CDS	+	1467/1467	489/488	stop_lost&splice_region_variant c.1467A>C p.Ter489Tyrext*?	Rv1180	pks3	polyketide beta-ketoacyl synthase
NC_000962	1315884	snp	G	A	A:114 G:0	CDS	+	651/4749	217/1582	synonymous_variant c.651G>A p.Ala217Ala	Rv1181	pks4	polyketide beta-ketoacyl synthase
NC_000962	1327890	snp	G	A	A:176 G:0	CDS	-	1416/1617	472/538	synonymous_variant c.1416C>T p.Asp472Asp	Rv1186c		hypothetical protein
NC_000962	1328687	snp	G	C	C:183 G:0	CDS	-	619/1617	207/538	missense_variant c.619C>G p.Pro207Ala	Rv1186c		hypothetical protein
NC_000962	1340688	snp	C	T	T:106 C:2	CDS	+	30/297	10/98	synonymous_variant c.30C>T p.His10His	Rv1197	esxK	ESAT-6 like protein EsxK
NC_000962	1341099	snp	A	G	G:90 A:4	CDS	+	94/285	32/94	missense_variant c.94A>G p.Ile32Val	Rv1198	esxL	ESAT-6 like protein EsxL
NC_000962	1341114	snp	A	G	G:84 A:4	CDS	+	109/285	37/94	missense_variant c.109A>G p.Thr37Ala	Rv1198	esxL	ESAT-6 like protein EsxL
NC_000962	1341120	snp	A	G	G:82 A:6	CDS	+	115/285	39/94	missense_variant c.115A>G p.Ser39Gly	Rv1198	esxL	ESAT-6 like protein EsxL
NC_000962	1355403	snp	A	C	C:162 A:0	CDS	-	259/1164	87/387	missense_variant c.259T>G p.Trp87Gly	Rv1212c	glgA	capsular glucan synthase
NC_000962	1356646	snp	G	T	T:147 G:2	CDS	+	811/1215	271/404	missense_variant c.811G>T p.Asp271Tyr	Rv1213	glgC	glucose-1-phosphate adenylyltransferase
NC_000962	1357093	snp	G	C	C:232 G:2
NC_000962	1360209	snp	T	C	C:144 T:2	CDS	-	1593/1647	531/548	synonymous_variant c.1593A>G p.Ala531Ala	Rv1217c		tetronasin ABC transporter integral membrane protein
NC_000962	1360756	snp	C	A	A:161 C:5	CDS	-	1046/1647	349/548	missense_variant c.1046G>T p.Arg349Leu	Rv1217c		tetronasin ABC transporter integral membrane protein
NC_000962	1362006	snp	T	C	C:133 T:0	CDS	-	728/936	243/311	missense_variant c.728A>G p.Gln243Arg	Rv1218c		tetronasin ABC transporter ATP-binding protein
NC_000962	1365837	ins	C	CG	CG:146 C:0
NC_000962	1374065	snp	T	C	C:188 T:0	CDS	-	133/1236	45/411	missense_variant c.133A>G p.Ser45Gly	Rv1230c		membrane protein
NC_000962	1375446	snp	C	T	T:149 C:2	CDS	-	723/1308	241/435	synonymous_variant c.723G>A p.Leu241Leu	Rv1232c		hypothetical protein
NC_000962	1375724	snp	A	C	C:133 A:0	CDS	-	445/1308	149/435	missense_variant c.445T>G p.Cys149Gly	Rv1232c		hypothetical protein
NC_000962	1382628	snp	T	C	C:161 T:0	CDS	-	415/1101	139/366	missense_variant c.415A>G p.Lys139Glu	Rv1239c	corA	magnesium and cobalt transport transmembrane protein CorA
NC_000962	1393626	snp	A	G	G:122 A:0	CDS	-	357/789	119/262	synonymous_variant c.357T>C p.Leu119Leu	Rv1249c		membrane protein
NC_000962	1396922	snp	T	C	C:185 T:0	CDS	-	2319/3420	773/1139	synonymous_variant c.2319A>G p.Thr773Thr	Rv1251c		hypothetical protein
NC_000962	1409766	snp	C	T	T:140 C:1	CDS	-	168/450	56/149	synonymous_variant c.168G>A p.Thr56Thr	Rv1261c		hypothetical protein
NC_000962	1411210	snp	T	G	G:166 T:0	CDS	+	780/1389	260/462	synonymous_variant c.780T>G p.Val260Val	Rv1263	amiB2	amidase AmiB
NC_000962	1413148	snp	C	T	T:139 C:0	ncRNA	-			non_coding_transcript_variant	RVnc0013	mcr11	Putative small regulatory RNA
NC_000962	1414021	snp	C	T	T:120 C:1	CDS	-	1820/1881	607/626	missense_variant c.1820G>A p.Arg607Gln	Rv1266c	pknH	serine/threonine-protein kinase PknH
NC_000962	1422920	snp	T	C	C:140 T:3	CDS	-	1131/1749	377/582	synonymous_variant c.1131A>G p.Thr377Thr	Rv1273c		drug ABC transporter ATP-binding protein
NC_000962	1426387	snp	C	T	T:167 C:5	CDS	+	224/1254	75/417	missense_variant c.224C>T p.Ala75Val	Rv1277		hypothetical protein
NC_000962	1437480	snp	G	A	A:136 G:3	CDS	+	157/492	53/163	missense_variant c.157G>A p.Ala53Thr	Rv1284	canA	beta-carbonic anhydrase
NC_000962	1440469	snp	C	G	G:126 C:0	CDS	+	1563/1845	521/614	synonymous_variant c.1563C>G p.Pro521Pro	Rv1286		adenylyl-sulfate kinase
NC_000962	1441794	snp	A	G	G:107 A:1	CDS	+	447/1371	149/456	synonymous_variant c.447A>G p.Val149Val	Rv1288		hypothetical protein
NC_000962	1442141	snp	C	G	G:131 C:4	CDS	+	794/1371	265/456	missense_variant c.794C>G p.Thr265Arg	Rv1288		hypothetical protein
NC_000962	1445781	snp	A	G	G:184 A:0	CDS	-	54/336	18/111	synonymous_variant c.54T>C p.Ala18Ala	Rv1291c		hypothetical protein
NC_000962	1457144	snp	C	T	T:176 C:0	CDS	+	580/978	194/325	missense_variant c.580C>T p.Arg194Cys	Rv1300	hemK	release factor glutamine methyltransferase
NC_000962	1466779	snp	C	T	T:155 C:2	CDS	+	939/1461	313/486	synonymous_variant c.939C>T p.Ile313Ile	Rv1310	atpD	ATP synthase subunit beta
NC_000962	1468208	snp	A	C	C:113 A:3	CDS	-	1298/1335	433/444	missense_variant c.1298T>G p.Leu433Arg	Rv1313c		insertion sequence element IS1557 transposase
NC_000962	1471659	snp	C	T	T:250 C:0	ncRNA	+			non_coding_transcript_variant	RVnc0021	mcr3	Putative small regulatory RNA
NC_000962	1482627	snp	T	C	C:191 T:0	CDS	-	1591/1704	531/567	missense_variant c.1591A>G p.Thr531Ala	Rv1320c		adenylate cyclase
NC_000962	1484708	snp	A	C	C:153 A:0	CDS	+	430/681	144/226	missense_variant c.430A>C p.Ser144Arg	Rv1321		endonuclease NucS
NC_000962	1487796	snp	C	A	A:150 C:2	CDS	+	636/915	212/304	synonymous_variant c.636C>A p.Ile212Ile	Rv1324		thioredoxin
NC_000962	1499274	snp	C	G	G:172 C:0	CDS	-	1286/1347	429/448	missense_variant c.1286G>C p.Gly429Ala	Rv1330c	pncB1	nicotinic acid phosphoribosyltransferase PncB1
NC_000962	1517976	snp	C	G	G:216 C:3	CDS	+	486/744	162/247	missense_variant c.486C>G p.Ile162Met	Rv1350	fabG2	3-oxoacyl-ACP reductase FabG
NC_000962	1524904	snp	A	G	G:327 A:2
NC_000962	1526819	snp	C	A	A:219 C:0	CDS	+	208/3480	70/1159	synonymous_variant c.208C>A p.Arg70Arg	Rv1358		transcriptional regulator
NC_000962	1531207	snp	C	T	T:187 C:1
NC_000962	1532211	snp	C	T	T:139 C:0	CDS	+	864/1023	288/340	synonymous_variant c.864C>T p.Asp288Asp	Rv1360		oxidoreductase
NC_000962	1533241	snp	G	C	C:79 G:1	CDS	-	393/1191	131/396	synonymous_variant c.393C>G p.Thr131Thr	Rv1361c	PPE19	PPE family protein PPE19
NC_000962	1533583	snp	G	A	A:107 G:0	CDS	-	51/1191	17/396	synonymous_variant c.51C>T p.Tyr17Tyr	Rv1361c	PPE19	PPE family protein PPE19
NC_000962	1533925	snp	A	C	C:152 A:3
NC_000962	1536251	snp	G	T	T:204 G:0	CDS	-	1394/1962	465/653	missense_variant c.1394C>A p.Ala465Glu	Rv1364c		sigma factor regulatory protein
NC_000962	1547125	snp	T	C	C:197 T:0	CDS	-	406/459	136/152	missense_variant c.406A>G p.Thr136Ala	Rv1374c		hypothetical protein
NC_000962	1552547	snp	G	A	A:184 G:0	CDS	-	109/1428	37/475	missense_variant c.109C>T p.Arg37Trp	Rv1378c		hypothetical protein
NC_000962	1563717	snp	C	T	T:160 C:0	CDS	+	24/573	8/190	synonymous_variant c.24C>T p.Val8Val	Rv1388	mihF	integration host factor MihF
NC_000962	1568018	snp	C	T	T:180 C:0	CDS	+	1194/1212	398/403	synonymous_variant c.1194C>T p.Asp398Asp	Rv1392	metK	S-adenosylmethionine synthetase
NC_000962	1570566	snp	C	A	A:157 C:0	CDS	-	404/1386	135/461	missense_variant c.404G>T p.Arg135Leu	Rv1394c	cyp132	cytochrome P450 Cyp132
NC_000962	1573660	snp	T	G	G:301 T:0	CDS	-	198/1731	66/576	missense_variant c.198A>C p.Arg66Ser	Rv1396c	PE_PGRS25	PE-PGRS family protein PE_PGRS25
NC_000962	1574120	snp	G	A	A:189 G:3	CDS	-	394/402	132/133	missense_variant c.394C>T p.Arg132Trp	Rv1397c	vapC10	ribonuclease VapC10
NC_000962	1578056	snp	G	A	A:242 G:3	CDS	+	444/1968	148/655	synonymous_variant c.444G>A p.Ala148Ala	Rv1402	priA	primosomal protein N'
NC_000962	1584951	snp	C	T	T:136 C:2	CDS	+	453/699	151/232	synonymous_variant c.453C>T p.Gly151Gly	Rv1408	rpe	ribulose-phosphate 3-epimerase
NC_000962	1588899	snp	G	T	T:129 G:0	CDS	+	333/606	111/201	synonymous_variant c.333G>T p.Ala111Ala	Rv1412	ribC	riboflavin synthase
NC_000962	1600586	snp	C	T	T:110 C:3	CDS	+	929/1380	310/459	missense_variant c.929C>T p.Ser310Leu	Rv1425		diacyglycerol O-acyltransferase
NC_000962	1605170	snp	C	T	T:117 C:1	CDS	+	293/1269	98/422	missense_variant c.293C>T p.Ala98Val	Rv1429		hypothetical protein
NC_000962	1609840	snp	A	G	G:185 A:0	CDS	+	1758/1770	586/589	synonymous_variant c.1758A>G p.Pro586Pro	Rv1431		hypothetical protein
NC_000962	1613035	snp	T	C	C:137 T:0
NC_000962	1616354	snp	T	G	G:149 T:8
NC_000962	1622092	snp	C	T	T:147 C:5
NC_000962	1624791	snp	C	G	G:151 C:0	CDS	-	575/912	192/303	missense_variant c.575G>C p.Arg192Pro	Rv1446c	opcA	OXPP cycle protein OpcA
NC_000962	1626857	snp	C	T	T:133 C:0	CDS	-	106/1545	36/514	missense_variant c.106G>A p.Val36Ile	Rv1447c	zwf2	glucose-6-phosphate 1-dehydrogenase
NC_000962	1627351	snp	T	C	C:142 T:0	CDS	-	730/1122	244/373	missense_variant c.730A>G p.Thr244Ala	Rv1448c	tal	transaldolase
NC_000962	1630148	snp	A	C	C:130 A:0	CDS	-	52/2103	18/700	missense_variant c.52T>G p.Tyr18Asp	Rv1449c	tkt	transketolase
NC_000962	1634806	snp	C	T	T:169 C:0
NC_000962	1636826	snp	C	A	A:279 C:0	CDS	-	1404/2226	468/741	synonymous_variant c.1404G>T p.Gly468Gly	Rv1452c	PE_PGRS28	PE-PGRS family protein PE_PGRS28
NC_000962	1639594	snp	C	A	A:167 C:0	CDS	+	1214/1266	405/421	missense_variant c.1214C>A p.Pro405Gln	Rv1453		transcriptional activator protein
NC_000962	1644362	snp	C	T	T:70 C:2	repeat_region	-			intergenic_region n.1644362C>T
NC_000962	1645802	snp	T	C	C:137 T:0	CDS	-	337/1776	113/591	missense_variant c.337A>G p.Lys113Glu	Rv1459c		alpha-(1->6)-mannopyranosyltransferase
NC_000962	1647444	snp	C	T	T:178 C:1	CDS	+	456/2541	152/846	synonymous_variant c.456C>T p.His152His	Rv1461		hypothetical protein
NC_000962	1650072	snp	A	G	G:209 A:0	CDS	+	547/1194	183/397	missense_variant c.547A>G p.Asn183Asp	Rv1462		hypothetical protein
NC_000962	1660349	snp	A	C	C:114 A:1	CDS	+	587/858	196/285	missense_variant c.587A>C p.Glu196Ala	Rv1472	echA12	enoyl-CoA hydratase EchA12
NC_000962	1670814	snp	C	T	T:156 C:4	CDS	+	402/954	134/317	synonymous_variant c.402C>T p.Gly134Gly	Rv1480		hypothetical protein
NC_000962	1676249	snp	T	G	G:179 T:0	CDS	-	635/867	212/288	missense_variant c.635A>C p.Gln212Pro	Rv1486c		hypothetical protein
NC_000962	1676290	snp	C	A	A:169 C:0	CDS	-	594/867	198/288	missense_variant c.594G>T p.Lys198Asn	Rv1486c		hypothetical protein
NC_000962	1677603	snp	G	A	A:157 G:7	CDS	+	207/1146	69/381	synonymous_variant c.207G>A p.Glu69Glu	Rv1488		hypothetical protein
NC_000962	1689349	snp	C	T	T:191 C:0	CDS	-	572/618	191/205	missense_variant c.572G>A p.Arg191His	Rv1498c		methyltransferase
NC_000962	1692141	snp	A	C	C:344 A:0	CDS	+	252/822	84/273	synonymous_variant c.252A>C p.Ile84Ile	Rv1501		hypothetical protein
NC_000962	1693561	snp	A	G	G:312 A:1	CDS	+	638/900	213/299	missense_variant c.638A>G p.Tyr213Cys	Rv1502		hypothetical protein
NC_000962	1696614	snp	T	G	G:347 T:6
NC_000962	1698911	snp	G	A	A:190 G:0	CDS	-	984/1800	328/599	synonymous_variant c.984C>T p.Gly328Gly	Rv1508c		membrane protein
NC_000962	1699039	snp	G	A	A:209 G:2	CDS	-	856/1800	286/599	stop_gained c.856C>T p.Arg286*	Rv1508c		membrane protein
NC_000962	1706119	snp	T	C	C:189 T:0	CDS	-	477/789	159/262	synonymous_variant c.477A>G p.Ser159Ser	Rv1514c		glycosyltransferase
NC_000962	1709432	snp	C	T	T:177 C:0	CDS	+	562/765	188/254	missense_variant c.562C>T p.Leu188Phe	Rv1517		hypothetical protein
NC_000962	1710354	snp	C	G	G:198 C:1	CDS	+	711/960	237/319	synonymous_variant c.711C>G p.Thr237Thr	Rv1518		hypothetical protein
NC_000962	1713192	snp	A	G	G:156 A:0	CDS	+	891/1752	297/583	synonymous_variant c.891A>G p.Val297Val	Rv1521	fadD25	fatty-acid--CoA ligase FadD25
NC_000962	1719823	snp	A	G	G:167 A:2	CDS	+	1098/1245	366/414	synonymous_variant c.1098A>G p.Lys366Lys	Rv1524		glycosyltransferase
NC_000962	1720444	snp	T	G	G:142 T:0	CDS	+	428/786	143/261	missense_variant c.428T>G p.Val143Gly	Rv1525	wbbL2	rhamnosyl transferase WbbL
NC_000962	1722930	snp	T	G	G:201 T:3	CDS	-	5480/6327	1827/2108	missense_variant c.5480A>C p.Gln1827Pro	Rv1527c	pks5	polyketide synthase
NC_000962	1728022	snp	C	G	G:165 C:0	CDS	-	388/6327	130/2108	missense_variant c.388G>C p.Gly130Arg	Rv1527c	pks5	polyketide synthase
NC_000962	1728837	snp	A	G	G:205 A:0
NC_000962	1732204	snp	A	G	G:224 A:6	CDS	+	832/1104	278/367	missense_variant c.832A>G p.Thr278Ala	Rv1530	adh	alcohol dehydrogenase
NC_000962	1733166	del	GA	G	G:128 GA:0	CDS	-	384/435	128/144	frameshift_variant c.384delT p.Asp130fs	Rv1532c		hypothetical protein
NC_000962	1747327	snp	C	T	T:143 C:3	CDS	+	133/432	45/143	synonymous_variant c.133C>T p.Leu45Leu	Rv1546		hypothetical protein
NC_000962	1751898	snp	C	A	A:161 C:5	CDS	-	1436/2037	479/678	missense_variant c.1436G>T p.Gly479Val	Rv1548c	PPE21	PPE family protein PPE21
NC_000962	1752561	snp	T	C	C:194 T:3	CDS	-	773/2037	258/678	missense_variant c.773A>G p.Asp258Gly	Rv1548c	PPE21	PPE family protein PPE21
NC_000962	1753519	ins	G	GC	GC:96 G:0
NC_000962	1759252	snp	G	T	T:143 G:0	CDS	+	1572/1752	524/583	synonymous_variant c.1572G>T p.Ser524Ser	Rv1552	frdA	fumarate reductase flavoprotein subunit
NC_000962	1760292	snp	A	G	G:149 A:0	CDS	+	118/381	40/126	missense_variant c.118A>G p.Met40Val	Rv1554	frdC	fumarate reductase membrane anchor subunit
NC_000962	1763147	snp	C	T	T:144 C:2	CDS	+	201/447	67/148	synonymous_variant c.201C>T p.Ile67Ile	Rv1558		hypothetical protein
NC_000962	1774491	snp	C	T	T:179 C:1	CDS	-	130/693	44/230	missense_variant c.130G>A p.Asp44Asn	Rv1566c		hypothetical protein
NC_000962	1778430	snp	T	C	C:219 T:1	CDS	+	572/681	191/226	missense_variant c.572T>C p.Met191Thr	Rv1570	bioD	ATP-dependent dethiobiotin synthetase BioD
NC_000962	1798355	snp	G	A	A:138 G:0	CDS	+	62/759	21/252	missense_variant c.62G>A p.Gly21Asp	Rv1597		hypothetical protein
NC_000962	1803265	snp	G	A	A:139 G:0	CDS	+	602/621	201/206	missense_variant c.602G>A p.Ser201Asn	Rv1602	hisH	imidazole glycerol phosphate synthase subunit HisH
NC_000962	1804409	snp	C	A	A:137 C:0	CDS	+	371/813	124/270	missense_variant c.371C>A p.Pro124Gln	Rv1604	impA	inositol-monophosphatase ImpA
NC_000962	1808795	snp	A	C	C:124 A:4	CDS	+	893/1551	298/516	missense_variant c.893A>C p.Asp298Ala	Rv1609	trpE	anthranilate synthase component I
NC_000962	1817856	snp	A	C	C:144 A:1	CDS	+	242/903	81/300	missense_variant c.242A>C p.Glu81Ala	Rv1618	tesB1	acyl-CoA thioesterase II
NC_000962	1817976	snp	A	T	T:167 A:0	CDS	+	362/903	121/300	missense_variant c.362A>T p.His121Leu	Rv1618	tesB1	acyl-CoA thioesterase II
NC_000962	1835099	snp	C	T	T:145 C:1	CDS	+	87/1224	29/407	synonymous_variant c.87C>T p.Val29Val	Rv1631	coaE	dephospho-CoA kinase CoaE
NC_000962	1836286	snp	G	C	C:162 G:0
NC_000962	1847919	snp	C	G	G:175 C:0	CDS	-	540/1470	180/489	synonymous_variant c.540G>C p.Thr180Thr	Rv1639c		hypothetical protein
NC_000962	1849381	snp	G	A	A:145 G:2	CDS	-	2655/3519	885/1172	synonymous_variant c.2655C>T p.Ile885Ile	Rv1640c	lysX	bifunctional lysine--tRNA ligase/phosphatidylglycerol lysyltransferase
NC_000962	1854300	snp	T	C	C:162 T:0	CDS	+	695/783	232/260	missense_variant c.695T>C p.Leu232Pro	Rv1644	tsnR	23S rRNA methyltransferase TsnR
NC_000962	1856777	snp	G	C	C:129 G:0	CDS	+	4/951	2/316	missense_variant c.4G>C p.Ala2Pro	Rv1647		adenylate cyclase
NC_000962	1860528	snp	T	C	C:158 T:5	CDS	+	771/2496	257/831	synonymous_variant c.771T>C p.Cys257Cys	Rv1650	pheT	phenylalanine--tRNA ligase subunit beta
NC_000962	1865803	snp	C	T	T:175 C:0	CDS	+	228/1059	76/352	synonymous_variant c.228C>T p.Ala76Ala	Rv1652	argC	N-acetyl-gamma-glutamyl-phoshate reductase
NC_000962	1867614	snp	C	T	T:159 C:3	CDS	+	984/1215	328/404	synonymous_variant c.984C>T p.Ala328Ala	Rv1653	argJ	bifunctional glutamate N-acetyltransferase/amino-acid acetyltransferase
NC_000962	1867838	snp	G	A	A:142 G:1	CDS	+	1208/1215	403/404	missense_variant c.1208G>A p.Ser403Asn	Rv1653	argJ	bifunctional glutamate N-acetyltransferase/amino-acid acetyltransferase
NC_000962	1872211	snp	G	A	A:138 G:1	CDS	+	849/1197	283/398	synonymous_variant c.849G>A p.Ala283Ala	Rv1658	argG	argininosuccinate synthase
NC_000962	1885772	snp	G	A	A:147 G:0	CDS	+	4069/4809	1357/1602	missense_variant c.4069G>A p.Ala1357Thr	Rv1662	pks8	polyketide synthase
NC_000962	1891101	del	CA	C	C:141 CA:0
NC_000962	1894300	ins	G	GGTCTTGCCGC	GGTCTTGCCGC:98 G:0
NC_000962	1894422	snp	A	G	G:135 A:0
NC_000962	1901493	snp	T	C	C:144 T:0	CDS	+	447/705	149/234	synonymous_variant c.447T>C p.Ser149Ser	Rv1676		hypothetical protein
NC_000962	1907296	snp	G	C	C:162 G:0	CDS	+	894/918	298/305	synonymous_variant c.894G>C p.Ala298Ala	Rv1682		hypothetical protein
NC_000962	1910773	snp	G	A	A:143 G:0	CDS	+	188/225	63/74	missense_variant c.188G>A p.Arg63His	Rv1684		hypothetical protein
NC_000962	1915207	snp	G	A	A:162 G:3
NC_000962	1916137	snp	A	G	G:186 A:1	CDS	+	189/753	63/250	synonymous_variant c.189A>G p.Leu63Leu	Rv1691		hypothetical protein
NC_000962	1917972	snp	A	G	G:163 A:0	CDS	+	33/807	11/268	synonymous_variant c.33A>G p.Leu11Leu	Rv1694	tlyA	16S/23S rRNA (cytidine-2'-O)-methyltransferase TlyA
NC_000962	1928562	snp	C	A	A:120 C:3	repeat_region	+	14/1365	5/454	missense_variant c.14G>T p.Ser5Ile
NC_000962	1931179	snp	C	A	A:172 C:0	CDS	-	278/1671	93/556	missense_variant c.278G>T p.Arg93Leu	Rv1704c	cycA	D-serine/alanine/glycine transporter protein CycA
NC_000962	1933953	snp	A	G	G:114 A:2
NC_000962	1933988	snp	G	A	A:122 G:0
NC_000962	1944107	snp	A	G	G:167 A:0	CDS	+	532/831	178/276	missense_variant c.532A>G p.Ser178Gly	Rv1716		hypothetical protein
NC_000962	1944402	snp	T	C	C:160 T:0	CDS	+	827/831	276/276	missense_variant c.827T>C p.Val276Ala	Rv1716		hypothetical protein
NC_000962	1945378	ins	G	GC	GC:165 G:5	CDS	+	577/819	193/272	frameshift_variant c.576dupC p.Gly193fs	Rv1718		hypothetical protein
NC_000962	1950767	snp	T	C	C:117 T:0	CDS	-	285/420	95/139	synonymous_variant c.285A>G p.Lys95Lys	Rv1724c		hypothetical protein
NC_000962	1960284	snp	C	A	A:158 C:0	CDS	-	204/633	68/210	missense_variant c.204G>T p.Gln68His	Rv1733c		transmembrane protein
NC_000962	1967237	snp	C	A	A:150 C:0	CDS	-	401/1683	134/560	missense_variant c.401G>T p.Arg134Leu	Rv1739c		sulfate ABC transporter permease
NC_000962	1972971	snp	G	A	A:171 G:2	CDS	+	834/1431	278/476	synonymous_variant c.834G>A p.Leu278Leu	Rv1746	pknF	serine/threonine-protein kinase PknF
NC_000962	1978569	snp	G	A	A:132 G:0	CDS	-	999/1599	333/532	synonymous_variant c.999C>T p.Ala333Ala	Rv1750c	fadD1	fatty-acid--CoA ligase FadD1
NC_000962	1983313	snp	T	G	G:210 T:3	repeat_region	-	1463/3162	488/1053	missense_variant c.1463A>C p.Asn488Thr	Rv1753c	PPE24
NC_000962	1989405	snp	C	T	T:159 C:1	CDS	+	364/525	122/174	missense_variant c.364C>T p.Pro122Ser	Rv1758	cut1	cutinase
NC_000962	1993808	snp	A	T	T:163 A:0	CDS	+	656/1509	219/502	missense_variant c.656A>T p.Glu219Val	Rv1760		diacylglycerol acyltransferase
NC_000962	2008217	snp	T	G	G:137 T:0	CDS	+	386/1341	129/446	missense_variant c.386T>G p.Val129Gly	Rv1774		oxidoreductase
NC_000962	2022868	snp	T	C	C:161 T:0	CDS	+	3612/4176	1204/1391	synonymous_variant c.3612T>C p.Ser1204Ser	Rv1783	eccC5	ESX-5 type VII secretion system protein EccC5
NC_000962	2033779	snp	T	C	C:153 T:2	CDS	+	51/1758	17/585	synonymous_variant c.51T>C p.Gly17Gly	Rv1796	mycP5	membrane-anchored mycosin MycP
NC_000962	2044239	snp	C	T	T:158 C:3	CDS	+	856/1392	286/463	synonymous_variant c.856C>T p.Leu286Leu	Rv1802	PPE30	PPE family protein PPE30
NC_000962	2045310	snp	A	G	G:243 A:0	CDS	-	1533/1920	511/639	synonymous_variant c.1533T>C p.Ile511Ile	Rv1803c	PE_PGRS32	PE-PGRS family protein PE_PGRS32
NC_000962	2049065	snp	T	C	C:180 T:0
NC_000962	2049097	snp	G	C	C:190 G:0
NC_000962	2051746	snp	T	C	C:152 T:0	CDS	+	465/1407	155/468	synonymous_variant c.465T>C p.Ala155Ala	Rv1809	PPE33	PPE family protein PPE33
NC_000962	2052035	snp	G	T	T:148 G:1	CDS	+	754/1407	252/468	missense_variant c.754G>T p.Val252Leu	Rv1809	PPE33	PPE family protein PPE33
NC_000962	2055271	snp	A	G	G:122 A:0	CDS	-	89/1203	30/400	missense_variant c.89T>C p.Leu30Pro	Rv1812c		dehydrogenase
NC_000962	2057591	snp	C	T	T:99 C:0	CDS	+	64/666	22/221	missense_variant c.64C>T p.Pro22Ser	Rv1815		hypothetical protein
NC_000962	2057774	snp	A	T	T:121 A:0	CDS	+	247/666	83/221	missense_variant c.247A>T p.Ile83Phe	Rv1815		hypothetical protein
NC_000962	2059831	snp	T	G	G:165 T:0	CDS	+	237/1464	79/487	synonymous_variant c.237T>G p.Gly79Gly	Rv1817		flavoprotein
NC_000962	2061433	ins	T	TCCGCCGGCG	TCCGCCGGCG:187 T:1	CDS	-	1241/1497	414/498	disruptive_inframe_insertion c.1233_1241dupCGCCGGCGG p.Gly414_Phe415insAlaGlyGly	Rv1818c	PE_PGRS33	PE-PGRS family protein PE_PGRS33
NC_000962	2061876	del	TGCCG	T	T:306 TGCCG:0	CDS	-	798/1497	265/498	frameshift_variant c.795_798delCGGC p.Gly266fs	Rv1818c	PE_PGRS33	PE-PGRS family protein PE_PGRS33
NC_000962	2061958	snp	A	G	G:368 A:0	CDS	-	717/1497	239/498	synonymous_variant c.717T>C p.Ala239Ala	Rv1818c	PE_PGRS33	PE-PGRS family protein PE_PGRS33
NC_000962	2063685	snp	C	T	T:146 C:4	CDS	-	1044/1920	348/639	synonymous_variant c.1044G>A p.Leu348Leu	Rv1819c	bacA	vitamin B12 transport ATP-binding protein BacA
NC_000962	2063911	snp	A	G	G:142 A:5	CDS	-	818/1920	273/639	missense_variant c.818T>C p.Ile273Thr	Rv1819c	bacA	vitamin B12 transport ATP-binding protein BacA
NC_000962	2066470	snp	G	A	A:130 G:3	CDS	+	14/2427	5/808	missense_variant c.14G>A p.Gly5Asp	Rv1821	secA2	accessory Sec system translocase SecA2
NC_000962	2074458	snp	G	C	C:16 G:1
NC_000962	2074754	snp	C	T	T:103 C:0
NC_000962	2094911	del	ACAGCGT	A	A:92 ACAGCGT:0	CDS	-	277/1458	91/485	disruptive_inframe_deletion c.272_277delACGCTG p.Asp91_Ala92del	Rv1844c	gnd1	6-phosphogluconate dehydrogenase
NC_000962	2096186	snp	A	G	G:165 A:1	CDS	-	414/417	138/138	synonymous_variant c.414T>C p.Thr138Thr	Rv1846c	blaI	transcriptional repressor BlaI
NC_000962	2100906	snp	C	T	T:146 C:5	CDS	+	567/675	189/224	synonymous_variant c.567C>T p.Asp189Asp	Rv1852	ureG	urease accessory protein UreG
NC_000962	2108141	snp	T	C	C:173 T:0	CDS	+	406/978	136/325	missense_variant c.406T>C p.Phe136Leu	Rv1860	apa	hypothetical protein
NC_000962	2109136	snp	G	C	C:133 G:1
NC_000962	2109523	ins	C	CG	CG:134 C:0
NC_000962	2115265	snp	G	A	A:120 G:1	CDS	+	2126/2337	709/778	missense_variant c.2126G>A p.Arg709His	Rv1866		hypothetical protein
NC_000962	2116903	snp	C	T	T:131 C:0	CDS	+	1140/1485	380/494	synonymous_variant c.1140C>T p.Gly380Gly	Rv1867		hypothetical protein
NC_000962	2123169	snp	T	G	G:134 T:0
NC_000962	2123182	snp	A	C	C:134 A:0	CDS	+	9/438	3/145	synonymous_variant c.9A>C p.Ser3Ser	Rv1873		hypothetical protein
NC_000962	2126434	snp	T	C	C:167 T:3	CDS	+	531/2064	177/687	synonymous_variant c.531T>C p.Tyr177Tyr	Rv1877		MFS-type transporter
NC_000962	2127144	snp	T	C	C:109 T:0	CDS	+	1241/2064	414/687	missense_variant c.1241T>C p.Val414Ala	Rv1877		MFS-type transporter
NC_000962	2128870	snp	A	G	G:133 A:0	CDS	+	849/1353	283/450	synonymous_variant c.849A>G p.Leu283Leu	Rv1878	glnA3	glutamine synthetase GlnA
NC_000962	2133468	ins	T	TTCGCATGCCGTCACC	TTCGCATGCCGTCACC:69 T:4	CDS	-	224/462	75/153	disruptive_inframe_insertion c.224_225insGGTGACGGCATGCGA p.Glu75_Pro76insValThrAlaCysGlu	Rv1883c		hypothetical protein
NC_000962	2135870	snp	T	C	C:130 T:0
NC_000962	2137521	ins	A	ACTCCGATCAC	ACTCCGATCAC:99 A:0
NC_000962	2163790	snp	A	C	C:33 A:0	repeat_region	-	3522/4380	1174/1459	synonymous_variant c.3522T>G p.Pro1174Pro	Rv1917c	PPE34
NC_000962	2165286	snp	A	C	C:240 A:0	CDS	-	2026/4380	676/1459	missense_variant c.2026T>G p.Ser676Ala	Rv1917c	PPE34	PPE family protein PPE34
NC_000962	2173033	snp	A	G	G:170 A:0	CDS	-	763/1272	255/423	missense_variant c.763T>C p.Trp255Arg	Rv1921c	lppF	lipoprotein LppF
NC_000962	2180817	del	ATCGCCTTG	A	A:101 ATCGCCTTG:2	CDS	-	400/768	131/255	frameshift_variant c.393_400delCAAGGCGA p.Lys132fs	Rv1928c		short-chain type dehydrogenase/reductase
NC_000962	2181026	snp	G	C	C:142 G:3	CDS	-	192/768	64/255	synonymous_variant c.192C>G p.Pro64Pro	Rv1928c		short-chain type dehydrogenase/reductase
NC_000962	2185342	snp	C	T	T:146 C:1	CDS	-	847/1230	283/409	missense_variant c.847G>A p.Asp283Asn	Rv1934c	fadE17	acyl-CoA dehydrogenase FadE17
NC_000962	2186785	snp	C	T	T:146 C:4	CDS	-	375/957	125/318	synonymous_variant c.375G>A p.Gln125Gln	Rv1935c	echA13	enoyl-CoA hydratase EchA13
NC_000962	2187906	snp	C	G	G:156 C:1	CDS	+	523/1110	175/369	missense_variant c.523C>G p.Gln175Glu	Rv1936		monooxygenase
NC_000962	2195896	complex	CTTA	GTTT	GTTT:209 CTTA:1	CDS	-	39/591	12/196	missense_variant c.36_39delTAAGinsAAAC p.AspLys12GluAsn	Rv1944c		hypothetical protein
NC_000962	2196964	snp	A	C	C:119 A:3	repeat_region	+	976/1365	326/454	missense_variant c.976A>C p.Asn326His	Rv1945
NC_000962	2197287	complex	ACGCATC	GCGAATA	GCGAATA:15 ACGCATC:1	repeat_region	+	1299/1365	433/454	synonymous_variant c.1299_1305delACGCATCinsGCGAATA p.436	Rv1945
NC_000962	2197331	complex	CC	AA	AA:81 CC:2	repeat_region	+	1343/1365	448/454	missense_variant c.1343_1344delCCinsAA p.Pro448Gln	Rv1945
NC_000962	2207591	ins	T	TC	TC:167 T:0
NC_000962	2211826	snp	A	G	G:181 A:0	CDS	+	201/1233	67/410	synonymous_variant c.201A>G p.Lys67Lys	Rv1968	mce3C	Mce family protein Mce3C
NC_000962	2216035	snp	A	G	G:134 A:6	CDS	+	779/1314	260/437	missense_variant c.779A>G p.Glu260Gly	Rv1971	mce3F	Mce family protein Mce3F
NC_000962	2216443	snp	C	A	A:122 C:0	CDS	+	1187/1314	396/437	missense_variant c.1187C>A p.Ala396Glu	Rv1971	mce3F	Mce family protein Mce3F
NC_000962	2220512	snp	T	G	G:156 T:0	CDS	+	759/1047	253/348	synonymous_variant c.759T>G p.Ser253Ser	Rv1977		hypothetical protein
NC_000962	2223293	snp	T	C	C:198 T:0
NC_000962	2225237	mnp	TA	CC	CC:154 TA:2
NC_000962	2228967	snp	A	G	G:158 A:0
NC_000962	2237059	snp	G	T	T:152 G:2	CDS	-	248/2316	83/771	missense_variant c.248C>A p.Thr83Asn	Rv1992c	ctpG	cation transporter ATPase G
NC_000962	2244768	snp	G	A	A:172 G:2	CDS	-	371/1323	124/440	missense_variant c.371C>T p.Ala124Val	Rv1999c		transporter
NC_000962	2247677	snp	A	C	C:219 A:0	CDS	+	18/783	6/260	synonymous_variant c.18A>C p.Ile6Ile	Rv2002	fabG3	3-alpha(or 20-beta)-hydroxysteroid dehydrogenase
NC_000962	2251179	snp	C	T	T:165 C:5	CDS	-	705/888	235/295	synonymous_variant c.705G>A p.Pro235Pro	Rv2005c		universal stress protein
NC_000962	2251999	snp	A	G	G:151 A:0
NC_000962	2260525	snp	C	T	T:221 C:0	mobile_element	+			intergenic_region n.2260525C>T
NC_000962	2262026	snp	T	G	G:282 T:9	CDS	-	1047/1257	349/418	synonymous_variant c.1047A>C p.Ala349Ala	Rv2015c		hypothetical protein
NC_000962	2264782	snp	C	A	A:139 C:0	CDS	+	785/1041	262/346	missense_variant c.785C>A p.Ala262Glu	Rv2017		transcriptional regulator
NC_000962	2265059	snp	T	G	G:140 T:0
NC_000962	2269780	snp	T	C	C:164 T:0	CDS	-	461/1548	154/515	missense_variant c.461A>G p.Asp154Gly	Rv2024c		hypothetical protein
NC_000962	2270102	snp	A	G	G:140 A:1	CDS	-	139/1548	47/515	missense_variant c.139T>C p.Trp47Arg	Rv2024c		hypothetical protein
NC_000962	2277272	snp	A	G	G:180 A:6	CDS	-	1215/2046	405/681	synonymous_variant c.1215T>C p.Tyr405Tyr	Rv2030c		hypothetical protein
NC_000962	2280734	snp	G	A	A:199 G:0	CDS	-	349/843	117/280	missense_variant c.349C>T p.His117Tyr	Rv2033c		hypothetical protein
NC_000962	2282787	snp	C	T	T:164 C:0	CDS	-	935/975	312/324	missense_variant c.935G>A p.Cys312Tyr	Rv2037c		transmembrane protein
NC_000962	2285251	snp	C	A	A:130 C:0	CDS	-	391/843	131/280	missense_variant c.391G>T p.Val131Phe	Rv2039c		sugar ABC transporter permease
NC_000962	2287121	snp	A	G	G:145 A:0	CDS	-	726/1320	242/439	synonymous_variant c.726T>C p.Asp242Asp	Rv2041c		sugar ABC transporter substrate-binding lipoprotein
NC_000962	2296042	snp	G	C	C:164 G:0	CDS	-	10945/12456	3649/4151	missense_variant c.10945C>G p.Pro3649Ala	Rv2048c	pks12	polyketide synthase
NC_000962	2300237	snp	A	G	G:150 A:0	CDS	-	6750/12456	2250/4151	synonymous_variant c.6750T>C p.Ala2250Ala	Rv2048c	pks12	polyketide synthase
NC_000962	2300546	snp	A	T	T:143 A:1	CDS	-	6441/12456	2147/4151	missense_variant c.6441T>A p.His2147Gln	Rv2048c	pks12	polyketide synthase
NC_000962	2300552	complex	TGGA	GGGG	GGGG:131 TGGA:0	CDS	-	6435/12456	2144/4151	synonymous_variant c.6432_6435delTCCAinsCCCC p.2146	Rv2048c	pks12	polyketide synthase
NC_000962	2300664	snp	G	A	A:135 G:0	CDS	-	6323/12456	2108/4151	missense_variant c.6323C>T p.Pro2108Leu	Rv2048c	pks12	polyketide synthase
NC_000962	2311099	snp	C	G	G:239 C:0	CDS	-	1419/1605	473/534	synonymous_variant c.1419G>C p.Pro473Pro	Rv2052c		hypothetical protein
NC_000962	2316510	snp	G	A	A:140 G:1	CDS	+	1337/1536	446/511	missense_variant c.1337G>A p.Gly446Asp	Rv2060		integral membrane protein
NC_000962	2326477	snp	A	C	C:138 A:1	CDS	-	333/924	111/307	missense_variant c.333T>G p.Ser111Arg	Rv2068c	blaC	beta-lactamase
NC_000962	2329533	snp	A	G	G:180 A:0	CDS	-	614/1173	205/390	missense_variant c.614T>C p.Leu205Pro	Rv2072c	cobL	precorrin-6Y C(5,15)-methyltransferase
NC_000962	2334007	snp	A	G	G:142 A:0	CDS	-	288/972	96/323	synonymous_variant c.288T>C p.Ala96Ala	Rv2077c		transmembrane protein
NC_000962	2335075	snp	A	G	G:132 A:0	CDS	+	17/315	6/104	missense_variant c.17A>G p.Glu6Gly	Rv2078		hypothetical protein
NC_000962	2335196	snp	G	A	A:142 G:3	CDS	+	138/315	46/104	synonymous_variant c.138G>A p.Gln46Gln	Rv2078		hypothetical protein
NC_000962	2335494	snp	A	G	G:187 A:0	CDS	+	140/1971	47/656	missense_variant c.140A>G p.Tyr47Cys	Rv2079		hypothetical protein
NC_000962	2339948	ins	G	GC	GC:160 G:5	CDS	+	1248/2166	416/721	frameshift_variant c.1247dupC p.Ala417fs	Rv2082		hypothetical protein
NC_000962	2340621	snp	C	G	G:162 C:0	CDS	+	1913/2166	638/721	missense_variant c.1913C>G p.Pro638Arg	Rv2082		hypothetical protein
NC_000962	2341636	snp	C	G	G:205 C:0	CDS	+	766/945	256/314	missense_variant c.766C>G p.Leu256Val	Rv2083		hypothetical protein
NC_000962	2345037	snp	C	A	A:135 C:0	CDS	+	627/1770	209/589	synonymous_variant c.627C>A p.Leu209Leu	Rv2088	pknJ	transmembrane serine/threonine-protein kinase PknJ
NC_000962	2348446	snp	C	G	G:163 C:0	CDS	+	1074/1182	358/393	missense_variant c.1074C>G p.Phe358Leu	Rv2090		5'-3' exonuclease
NC_000962	2353688	snp	G	C	C:151 G:5	CDS	-	628/951	210/316	missense_variant c.628C>G p.Pro210Ala	Rv2095c	pafC	proteasome accessory factor C
NC_000962	2356054	snp	G	A	A:135 G:6	CDS	-	624/1359	208/452	synonymous_variant c.624C>T p.Val208Val	Rv2097c	pafA	proteasome accessory factor PafA
NC_000962	2357268	del	TGCC	T	T:236 TGCC:0
NC_000962	2358029	ins	T	TG	TG:156 T:0
NC_000962	2359051	snp	T	C	C:212 T:4	CDS	+	663/1653	221/550	synonymous_variant c.663T>C p.Asp221Asp	Rv2100		hypothetical protein
NC_000962	2359072	complex	GCTG	ACTA	ACTA:210 GCTG:4	CDS	+	684/1653	228/550	synonymous_variant c.684_687delGCTGinsACTA p.230	Rv2100		hypothetical protein
NC_000962	2361492	snp	T	G	G:142 T:0	CDS	+	1253/3042	418/1013	missense_variant c.1253T>G p.Leu418Arg	Rv2101	helZ	helicase HelZ
NC_000962	2361604	snp	C	G	G:160 C:0	CDS	+	1365/3042	455/1013	synonymous_variant c.1365C>G p.Val455Val	Rv2101	helZ	helicase HelZ
NC_000962	2362041	snp	C	A	A:147 C:2	CDS	+	1802/3042	601/1013	missense_variant c.1802C>A p.Pro601Gln	Rv2101	helZ	helicase HelZ
NC_000962	2368564	del	TA	T	T:199 TA:0
NC_000962	2369326	snp	C	G	G:188 C:0	CDS	-	404/747	135/248	missense_variant c.404G>C p.Arg135Pro	Rv2109c	prcA	proteasome subunit alpha
NC_000962	2372550	snp	G	C	C:154 G:2	CDS	-	20/1665	7/554	missense_variant c.20C>G p.Pro7Arg	Rv2112c	dop	pup deamidase/depupylase
NC_000962	2386389	snp	G	A	A:165 G:1	CDS	+	97/879	33/292	missense_variant c.97G>A p.Gly33Ser	Rv2125		hypothetical protein
NC_000962	2387733	snp	T	C	C:306 T:0	CDS	-	240/771	80/256	synonymous_variant c.240A>G p.Glu80Glu	Rv2126c	PE_PGRS37	PE-PGRS family protein PE_PGRS37
NC_000962	2388524	snp	A	G	G:154 A:0
NC_000962	2393341	snp	C	A	A:147 C:0
NC_000962	2394922	snp	C	T	T:120 C:2	CDS	-	316/588	106/195	missense_variant c.316G>A p.Val106Met	Rv2134c		hypothetical protein
NC_000962	2396770	snp	G	C	C:114 G:1	CDS	-	69/831	23/276	synonymous_variant c.69C>G p.Ser23Ser	Rv2136c		undecaprenyl-diphosphatase
NC_000962	2408744	snp	T	C	C:159 T:0	CDS	-	781/1140	261/379	missense_variant c.781A>G p.Ile261Val	Rv2150c	ftsZ	cell division protein FtsZ
NC_000962	2411730	snp	G	C	C:157 G:1	CDS	-	393/1485	131/494	synonymous_variant c.393C>G p.Ser131Ser	Rv2152c	murC	UDP-N-acetylmuramate--alanine ligase
NC_000962	2415656	snp	G	C	C:184 G:0	CDS	-	739/1461	247/486	missense_variant c.739C>G p.Arg247Gly	Rv2155c	murD	UDP-N-acetylmuramoylalanine--D-glutamate ligase
NC_000962	2420503	snp	A	G	G:236 A:3	CDS	-	106/1608	36/535	synonymous_variant c.106T>C p.Leu36Leu	Rv2158c	murE	UDP-N-acetylmuramoylalanyl-D-glutamate--2, 6-diaminopimelate ligase
NC_000962	2423800	del	GCCCACCGGCCCCACCGGCCCCACCGGC	G	G:124 GCCCACCGGCCCCACCGGCCCCACCGGC:0	CDS	-	1038/1599	338/532	conservative_inframe_deletion c.1012_1038delGCCGGTGGGGCCGGTGGGGCCGGTGGG p.Ala338_Gly346del	Rv2162c	PE_PGRS38	PE-PGRS family protein PE_PGRS38
NC_000962	2424925	snp	A	G	G:161 A:0
NC_000962	2438846	snp	G	A	A:135 G:1	CDS	+	906/1200	302/399	synonymous_variant c.906G>A p.Ala302Ala	Rv2176	pknL	serine/threonine-protein kinase PknL
NC_000962	2440926	snp	G	T	T:140 G:0	CDS	-	795/1389	265/462	missense_variant c.795C>A p.Asp265Glu	Rv2178c	aroG	phospho-2-dehydro-3-deoxyheptonate aldolase AroG
NC_000962	2441970	snp	G	A	A:121 G:3	CDS	-	348/507	116/168	synonymous_variant c.348C>T p.Phe116Phe	Rv2179c		3'-5' exoribonuclease
NC_000962	2446461	snp	G	A	A:144 G:6	CDS	-	486/1140	162/379	synonymous_variant c.486C>T p.Arg162Arg	Rv2184c		hypothetical protein
NC_000962	2453960	snp	C	T	T:150 C:5	CDS	+	142/1938	48/645	synonymous_variant c.142C>T p.Leu48Leu	Rv2191		hypothetical protein
NC_000962	2456498	snp	G	A	A:178 G:0	CDS	-	246/1113	82/370	synonymous_variant c.246C>T p.Leu82Leu	Rv2192c	trpD	anthranilate phosphoribosyltransferase
NC_000962	2462871	snp	G	A	A:159 G:0	CDS	-	177/900	59/299	synonymous_variant c.177C>T p.Ala59Ala	Rv2198c	mmpS3	membrane protein MmpS3
NC_000962	2468360	ins	G	GC	GC:142 G:0	CDS	+	135/693	45/230	frameshift_variant c.134dupC p.Pro47fs	Rv2203		membrane protein
NC_000962	2475389	snp	C	T	T:146 C:2	CDS	-	582/1107	194/368	synonymous_variant c.582G>A p.Arg194Arg	Rv2210c	ilvE	branched-chain amino acid aminotransferase
NC_000962	2478266	snp	A	C	C:148 A:1	CDS	+	1077/1137	359/378	missense_variant c.1077A>C p.Glu359Asp	Rv2212		adenylyl cyclase
NC_000962	2480676	snp	G	A	A:155 G:2	CDS	-	1026/1779	342/592	synonymous_variant c.1026C>T p.Leu342Leu	Rv2214c	ephD	oxidoreductase EphD
NC_000962	2482888	snp	G	A	A:179 G:0	CDS	+	924/1662	308/553	synonymous_variant c.924G>A p.Ala308Ala	Rv2215	dlaT	pyruvate dehydrogenase E2 component dihydrolipoamide acyltransferase
NC_000962	2498962	snp	A	G	G:155 A:5	CDS	+	131/1542	44/513	missense_variant c.131A>G p.Gln44Arg	Rv2226		hypothetical protein
NC_000962	2499726	snp	G	A	A:163 G:0	CDS	+	895/1542	299/513	missense_variant c.895G>A p.Asp299Asn	Rv2226		hypothetical protein
NC_000962	2507412	snp	G	A	A:137 G:4	CDS	+	267/492	89/163	synonymous_variant c.267G>A p.Leu89Leu	Rv2234	ptpA	protein-tyrosine-phosphatase
NC_000962	2509140	snp	G	C	C:233 G:0	CDS	-	236/942	79/313	missense_variant c.236C>G p.Ser79Cys	Rv2236c	cobD	cobalamin biosynthesis transmembrane protein CobD
NC_000962	2509722	snp	A	G	G:109 A:0	CDS	+	234/768	78/255	synonymous_variant c.234A>G p.Pro78Pro	Rv2237		hypothetical protein
NC_000962	2516567	snp	G	C	C:137 G:0
NC_000962	2521342	snp	T	C	C:168 T:0	CDS	+	600/1422	200/473	synonymous_variant c.600T>C p.Asp200Asp	Rv2247	accD6	acetyl-/propionyl-CoA carboxylase subunit beta
NC_000962	2523205	ins	G	GCGC	GCGC:99 G:0	repeat_region	+			intergenic_region n.2523205_2523206insCGC
NC_000962	2525722	del	CG	C	C:153 CG:0	CDS	+	163/1428	55/475	frameshift_variant c.163delG p.Glu55fs	Rv2251		flavoprotein
NC_000962	2525776	snp	C	T	T:150 C:5	CDS	+	212/1428	71/475	missense_variant c.212C>T p.Ala71Val	Rv2251		flavoprotein
NC_000962	2526974	snp	T	C	C:142 T:0	CDS	+	1410/1428	470/475	synonymous_variant c.1410T>C p.Pro470Pro	Rv2251		flavoprotein
NC_000962	2529680	snp	A	G	G:139 A:0	CDS	-	195/534	65/177	synonymous_variant c.195T>C p.Thr65Thr	Rv2256c		hypothetical protein
NC_000962	2531742	snp	A	G	G:151 A:0	CDS	-	156/1062	52/353	synonymous_variant c.156T>C p.Ala52Ala	Rv2258c		transcriptional regulator
NC_000962	2534562	del	GGA	G	G:150 GGA:0
NC_000962	2540441	snp	T	C	C:139 T:4	CDS	+	338/1287	113/428	missense_variant c.338T>C p.Leu113Pro	Rv2266	cyp124	cytochrome P450 Cyp124
NC_000962	2547673	del	ACGC	A	A:107 ACGC:3	CDS	+	793/870	265/289	conservative_inframe_deletion c.793_795delGCC p.Ala265del	Rv2275		cyclo(L-tyrosyl-L-tyrosyl) synthase
NC_000962	2559151	snp	C	T	T:129 C:2	CDS	-	419/693	140/230	missense_variant c.419G>A p.Gly140Asp	Rv2286c		hypothetical protein
NC_000962	2573756	snp	C	A	A:120 C:0
NC_000962	2578626	snp	A	G	G:149 A:1	CDS	-	71/846	24/281	missense_variant c.71T>C p.Met24Thr	Rv2307c		hypothetical protein
NC_000962	2586127	snp	A	G	G:115 A:1	CDS	-	1164/1374	388/457	synonymous_variant c.1164T>C p.Gly388Gly	Rv2314c		hypothetical protein
NC_000962	2589216	snp	G	C	C:163 G:0	CDS	+	379/873	127/290	missense_variant c.379G>C p.Val127Leu	Rv2316	uspA	sugar ABC transporter permease UspA
NC_000962	2598400	snp	A	G	G:157 A:0	CDS	-	1548/2094	516/697	synonymous_variant c.1548T>C p.Asn516Asn	Rv2326c		ABC transporter ATP-binding protein
NC_000962	2608117	snp	C	A	A:130 C:0	CDS	-	205/1614	69/537	missense_variant c.205G>T p.Asp69Tyr	Rv2333c	stp	multidrug resistance protein
NC_000962	2612632	snp	C	A	A:209 C:0	CDS	-	356/1119	119/372	missense_variant c.356G>T p.Gly119Val	Rv2337c		hypothetical protein
NC_000962	2615585	snp	A	G	G:196 A:1	CDS	+	893/2889	298/962	missense_variant c.893A>G p.Tyr298Cys	Rv2339	mmpL9	transmembrane transport protein MmpL9
NC_000962	2617610	snp	C	T	T:215 C:2
NC_000962	2631226	snp	C	A	A:117 C:7	CDS	-	850/1539	284/512	missense_variant c.850G>T p.Asp284Tyr	Rv2351c	plcA	membrane-associated phospholipase A
NC_000962	2637541	snp	C	T	T:192 C:0
NC_000962	2642383	snp	C	T	T:132 C:0	CDS	-	196/429	66/142	missense_variant c.196G>A p.Ala66Thr	Rv2360c		hypothetical protein
NC_000962	2648070	snp	C	T	T:132 C:4	CDS	-	298/1308	100/435	missense_variant c.298G>A p.Val100Ile	Rv2366c		transmembrane protein
NC_000962	2654310	snp	C	T	T:150 C:5	CDS	-	784/1032	262/343	missense_variant c.784G>A p.Glu262Lys	Rv2374c	hrcA	heat-inducible transcription repressor HrcA
NC_000962	2656225	snp	A	G	G:146 A:0	CDS	-	206/216	69/71	missense_variant c.206T>C p.Val69Ala	Rv2377c		hypothetical protein
NC_000962	2660319	snp	C	G	G:153 C:0	CDS	-	1767/4386	589/1461	missense_variant c.1767G>C p.Glu589Asp	Rv2379c	mbtF	peptide synthetase
NC_000962	2679870	snp	G	C	C:162 G:2	CDS	-	136/1353	46/450	missense_variant c.136C>G p.Leu46Val	Rv2386c	mbtI	salicylate synthase
NC_000962	2680658	snp	T	G	G:151 T:0	CDS	+	201/210	67/69	synonymous_variant c.201T>G p.Thr67Thr	Rv2386a		hypothetical protein
NC_000962	2695378	snp	C	G	G:121 C:0	CDS	-	422/819	141/272	missense_variant c.422G>C p.Gly141Ala	Rv2398c	cysW	sulfate ABC transporter permease CysW
NC_000962	2704884	ins	A	ACAGCGACCATATCGCCGAGCT	ACAGCGACCATATCGCCGAGCT:56 A:0	CDS	+	190/822	64/273	conservative_inframe_insertion c.189_190insAGCGACCATATCGCCGAGCTC p.His63_Gly64insSerAspHisIleAlaGluLeu	Rv2407		ribonuclease Z
NC_000962	2713795	snp	C	T	T:140 C:0
NC_000962	2718852	snp	T	G	G:126 T:0
NC_000962	2721562	snp	C	G	G:130 C:0	mobile_element	-	216/1002	72/333	synonymous_variant c.216G>C p.Ala72Ala
NC_000962	2726121	snp	C	T	T:187 C:4
NC_000962	2734074	snp	T	C	C:214 T:0	CDS	+	845/915	282/304	missense_variant c.845T>C p.Val282Ala	Rv2436	rbsK	ribokinase RbsK
NC_000962	2734280	snp	A	G	G:187 A:0
NC_000962	2737572	snp	C	A	A:196 C:0	CDS	-	676/1131	226/376	missense_variant c.676G>T p.Ala226Ser	Rv2439c	proB	glutamate 5-kinase protein
NC_000962	2748087	snp	G	A	A:157 G:8	CDS	-	2139/2631	713/876	synonymous_variant c.2139C>T p.Ser713Ser	Rv2448c	valS	valine--tRNA ligase
NC_000962	2751804	snp	C	T	T:202 C:0	CDS	-	377/519	126/172	missense_variant c.377G>A p.Arg126Gln	Rv2450c	rpfE	resuscitation-promoting factor RpfE
NC_000962	2752698	snp	C	A	A:201 C:0
NC_000962	2760152	snp	A	G	G:160 A:0	CDS	+	374/909	125/302	missense_variant c.374A>G p.Tyr125Cys	Rv2458	mmuM	homocysteine S-methyltransferase MmuM
NC_000962	2779136	snp	T	C	C:124 T:1	CDS	-	3127/4875	1043/1624	missense_variant c.3127A>G p.Ser1043Gly	Rv2476c	gdh	NAD-dependent glutamate dehydrogenase
NC_000962	2781451	snp	G	A	A:144 G:5	CDS	-	812/4875	271/1624	missense_variant c.812C>T p.Thr271Ile	Rv2476c	gdh	NAD-dependent glutamate dehydrogenase
NC_000962	2786952	snp	A	G	G:170 A:0	CDS	-	2332/2370	778/789	missense_variant c.2332T>C p.Cys778Arg	Rv2482c	plsB2	glycerol-3-phosphate acyltransferase
NC_000962	2796214	ins	G	GC	GC:250 G:1	CDS	-	1171/2085	391/694	frameshift_variant c.1171dupG p.Ala391fs	Rv2487c	PE_PGRS42	PE-PGRS family protein PE_PGRS42
NC_000962	2802271	snp	G	A	A:359 G:7	CDS	-	3966/4983	1322/1660	synonymous_variant c.3966C>T p.Gly1322Gly	Rv2490c	PE_PGRS43	PE-PGRS family protein PE_PGRS43
NC_000962	2802815	snp	G	A	A:316 G:2	CDS	-	3422/4983	1141/1660	missense_variant c.3422C>T p.Thr1141Ile	Rv2490c	PE_PGRS43	PE-PGRS family protein PE_PGRS43
NC_000962	2809621	snp	T	C	C:243 T:0	CDS	-	319/1182	107/393	missense_variant c.319A>G p.Thr107Ala	Rv2495c	bkdC	branched-chain keto acid dehydrogenase E2 component
NC_000962	2818837	snp	A	G	G:137 A:0	CDS	-	291/657	97/218	synonymous_variant c.291T>C p.Gly97Gly	Rv2503c	scoB	succinyl-CoA:3-ketoacid-CoA transferase subunit B
NC_000962	2821342	snp	C	T	T:126 C:0	CDS	-	255/1644	85/547	synonymous_variant c.255G>A p.Ala85Ala	Rv2505c	fadD35	fatty-acid--CoA ligase FadD35
NC_000962	2827984	snp	G	T	T:143 G:0
NC_000962	2828019	snp	T	C	C:136 T:0
NC_000962	2830525	snp	C	A	A:125 C:0	CDS	+	365/423	122/140	missense_variant c.365C>A p.Thr122Lys	Rv2513		hypothetical protein
NC_000962	2838228	snp	A	G	G:130 A:0	CDS	-	1314/1413	438/470	synonymous_variant c.1314T>C p.Asn438Asn	Rv2522c		hypothetical protein
NC_000962	2838564	snp	C	G	G:143 C:4	CDS	-	978/1413	326/470	synonymous_variant c.978G>C p.Pro326Pro	Rv2522c		hypothetical protein
NC_000962	2851736	snp	C	G	G:154 C:0
NC_000962	2855259	snp	A	G	G:143 A:0	CDS	-	2523/2844	841/947	synonymous_variant c.2523T>C p.Ala841Ala	Rv2531c		amino acid decarboxylase
NC_000962	2865760	snp	A	G	G:131 A:0	CDS	+	631/1212	211/403	missense_variant c.631A>G p.Thr211Ala	Rv2542		hypothetical protein
NC_000962	2865882	snp	T	C	C:140 T:0	CDS	+	753/1212	251/403	synonymous_variant c.753T>C p.Val251Val	Rv2542		hypothetical protein
NC_000962	2868973	snp	G	A	A:175 G:2	CDS	+	114/378	38/125	synonymous_variant c.114G>A p.Leu38Leu	Rv2548	vapC19	ribonuclease VapC19
NC_000962	2880702	snp	G	C	C:120 G:0	CDS	+	628/978	210/325	missense_variant c.628G>C p.Val210Leu	Rv2560		hypothetical protein
NC_000962	2881597	del	AG	A	A:151 AG:0
NC_000962	2888201	snp	T	C	C:184 T:0	CDS	+	1829/3423	610/1140	missense_variant c.1829T>C p.Leu610Pro	Rv2566		hypothetical protein
NC_000962	2889633	snp	T	C	C:140 T:0	CDS	+	3261/3423	1087/1140	synonymous_variant c.3261T>C p.Ala1087Ala	Rv2566		hypothetical protein
NC_000962	2891267	snp	C	T	T:154 C:0	CDS	+	1473/2655	491/884	synonymous_variant c.1473C>T p.Gly491Gly	Rv2567		hypothetical protein
NC_000962	2891700	snp	T	G	G:136 T:5	CDS	+	1906/2655	636/884	missense_variant c.1906T>G p.Ser636Ala	Rv2567		hypothetical protein
NC_000962	2891728	snp	A	G	G:144 A:0	CDS	+	1934/2655	645/884	missense_variant c.1934A>G p.Gln645Arg	Rv2567		hypothetical protein
NC_000962	2894208	snp	G	A	A:154 G:0	CDS	-	201/945	67/314	synonymous_variant c.201C>T p.Ser67Ser	Rv2569c		hypothetical protein
NC_000962	2895505	snp	G	T	T:152 G:1	CDS	-	456/1068	152/355	missense_variant c.456C>A p.Asp152Glu	Rv2571c		transmembrane protein
NC_000962	2910461	snp	G	T	T:138 G:0	CDS	-	440/672	147/223	missense_variant c.440C>A p.Ala147Glu	Rv2584c	apt	adenine phosphoribosyltransferase
NC_000962	2911293	snp	C	G	G:173 C:0	CDS	-	1385/1674	462/557	missense_variant c.1385G>C p.Cys462Ser	Rv2585c		lipoprotein
NC_000962	2912294	snp	T	G	G:133 T:0	CDS	-	384/1674	128/557	synonymous_variant c.384A>C p.Ala128Ala	Rv2585c		lipoprotein
NC_000962	2921668	snp	C	T	T:207 C:2	CDS	+	118/1632	40/543	synonymous_variant c.118C>T p.Leu40Leu	Rv2591	PE_PGRS44	PE-PGRS family protein PE_PGRS44
NC_000962	2923391	snp	T	C	C:207 T:0	CDS	-	843/1035	281/344	synonymous_variant c.843A>G p.Pro281Pro	Rv2592c	ruvB	Holliday junction ATP-dependent DNA helicase RuvB
NC_000962	2927939	snp	T	C	C:93 T:0
NC_000962	2939373	snp	G	C	C:159 G:0	CDS	-	590/951	197/316	missense_variant c.590C>G p.Ser197Cys	Rv2611c		phosphatidylinositol mannoside acyltransferase
NC_000962	2939657	snp	T	C	C:142 T:0	CDS	-	306/951	102/316	missense_variant c.306A>G p.Ile102Met	Rv2611c		phosphatidylinositol mannoside acyltransferase
NC_000962	2942377	snp	G	A	A:109 G:0	CDS	-	891/2079	297/692	synonymous_variant c.891C>T p.Gly297Gly	Rv2614c	thrS	threonine--tRNA ligase
NC_000962	2943878	snp	C	G	G:297 C:1	CDS	-	1108/1386	370/461	missense_variant c.1108G>C p.Gly370Arg	Rv2615c	PE_PGRS45	PE-PGRS family protein PE_PGRS45
NC_000962	2944377	snp	C	A	A:303 C:1	CDS	-	609/1386	203/461	synonymous_variant c.609G>T p.Gly203Gly	Rv2615c	PE_PGRS45	PE-PGRS family protein PE_PGRS45
NC_000962	2948410	snp	T	G	G:172 T:3	CDS	-	149/675	50/224	missense_variant c.149A>C p.His50Pro	Rv2621c		transcriptional regulator
NC_000962	2954439	snp	T	C	C:145 T:0	CDS	-	310/1242	104/413	missense_variant c.310A>G p.Arg104Gly	Rv2627c		hypothetical protein
NC_000962	2954571	snp	A	C	C:162 A:2	CDS	-	178/1242	60/413	missense_variant c.178T>G p.Leu60Val	Rv2627c		hypothetical protein
NC_000962	2959203	snp	G	C	C:119 G:5
NC_000962	2971229	snp	A	G	G:174 A:2	CDS	+	679/999	227/332	missense_variant c.679A>G p.Lys227Glu	Rv2646		integrase
NC_000962	2971329	snp	A	C	C:161 A:1	CDS	+	779/999	260/332	missense_variant c.779A>C p.His260Pro	Rv2646		integrase
NC_000962	2974933	snp	A	G	G:249 A:0	CDS	-	302/1440	101/479	missense_variant c.302T>C p.Ile101Thr	Rv2650c		prophage protein
NC_000962	2984740	snp	A	G	G:229 A:0	CDS	+	8/522	3/173	missense_variant c.8A>G p.His3Arg	Rv2668		hypothetical protein
NC_000962	2988815	snp	C	G	G:192 C:0	CDS	+	1134/1587	378/528	missense_variant c.1134C>G p.Asn378Lys	Rv2672		protease
NC_000962	2999381	snp	G	A	A:159 G:0	CDS	-	588/1917	196/638	synonymous_variant c.588C>T p.Ala196Ala	Rv2682c	dxs1	1-deoxy-D-xylulose 5-phosphate synthase
NC_000962	3003084	del	GC	G	G:187 GC:2	CDS	+	1104/1287	368/428	frameshift_variant c.1104delC p.Asp369fs	Rv2685	arsB1	arsenic-transport integral membrane protein ArsB
NC_000962	3005185	snp	G	T	T:121 G:0	CDS	-	466/906	156/301	missense_variant c.466C>A p.Pro156Thr	Rv2688c		antibiotic ABC transporter ATP-binding protein
NC_000962	3009692	snp	A	G	G:149 A:0	CDS	+	349/684	117/227	missense_variant c.349A>G p.Thr117Ala	Rv2691	ceoB	TRK system potassium uptake protein CeoB
NC_000962	3016852	snp	G	A	A:134 G:1
NC_000962	3017465	snp	T	C	C:149 T:0	CDS	+	608/798	203/265	missense_variant c.608T>C p.Ile203Thr	Rv2702	ppgK	polyphosphate glucokinase
NC_000962	3020457	snp	C	T	T:117 C:1	CDS	-	1/258	1/85	initiator_codon_variant c.1G>A p.Val1?	Rv2706c		hypothetical protein
NC_000962	3021962	snp	G	A	A:148 G:1	CDS	+	124/447	42/148	missense_variant c.124G>A p.Glu42Lys	Rv2709		transmembrane protein
NC_000962	3030197	complex	GGTCTGCTGTGTGTACGT	A	A:83 GGTCTGCTGTGTGTACGT:1	CDS	-	165/495	50/164	frameshift_variant&synonymous_variant c.148_165delACGTACACACAGCAGACCinsT p.Thr50fs	Rv2717c		hypothetical protein
NC_000962	3037377	snp	T	C	C:128 T:0
NC_000962	3041871	snp	G	T	T:118 G:0	CDS	-	605/906	202/301	missense_variant c.605C>A p.Ala202Glu	Rv2729c		integral membrane protein
NC_000962	3054081	snp	A	G	G:217 A:0	CDS	+	168/1578	56/525	synonymous_variant c.168A>G p.Gly56Gly	Rv2741	PE_PGRS47	PE-PGRS family protein PE_PGRS47
NC_000962	3054321	snp	A	G	G:322 A:0	CDS	+	408/1578	136/525	synonymous_variant c.408A>G p.Gly136Gly	Rv2741	PE_PGRS47	PE-PGRS family protein PE_PGRS47
NC_000962	3054724	snp	A	G	G:422 A:1	CDS	+	811/1578	271/525	missense_variant c.811A>G p.Ser271Gly	Rv2741	PE_PGRS47	PE-PGRS family protein PE_PGRS47
NC_000962	3056663	snp	G	A	A:221 G:1	CDS	-	570/813	190/270	synonymous_variant c.570C>T p.Cys190Cys	Rv2743c		hypothetical protein
NC_000962	3061427	snp	A	G	G:135 A:3	CDS	-	1080/2652	360/883	synonymous_variant c.1080T>C p.Asp360Asp	Rv2748c	ftsK	DNA translocase FtsK
NC_000962	3062760	snp	A	G	G:164 A:2	CDS	+	256/315	86/104	missense_variant c.256A>G p.Ile86Val	Rv2749		hypothetical protein
NC_000962	3066276	complex	CGGTG	TGGTA	TGGTA:127 CGGTG:6	CDS	-	849/903	282/300	missense_variant c.845_849delCACCGinsTACCA p.Thr282Ile	Rv2753c	dapA	4-hydroxy-tetrahydrodipicolinate synthase
NC_000962	3069167	snp	A	G	G:133 A:0	CDS	-	917/1623	306/540	missense_variant c.917T>C p.Leu306Pro	Rv2756c	hsdM	type I restriction/modification system DNA methylase HsdM
NC_000962	3078178	snp	C	T	T:210 C:0	CDS	-	808/828	270/275	missense_variant c.808G>A p.Val270Met	Rv2769c	PE27	PE family protein PE27
NC_000962	3080795	snp	A	G	G:145 A:0	CDS	-	239/453	80/150	missense_variant c.239T>C p.Leu80Pro	Rv2771c		hypothetical protein
NC_000962	3086742	snp	A	C	C:174 A:3	CDS	-	13/540	5/179	missense_variant c.13T>G p.Phe5Val	Rv2779c		Lrp/AsnC family transcriptional regulator
NC_000962	3086788	snp	T	C	C:187 T:0
NC_000962	3095085	snp	G	A	A:126 G:5
NC_000962	3103461	snp	G	A	A:143 G:0	CDS	-	480/684	160/227	synonymous_variant c.480C>T p.Tyr160Tyr	Rv2794c	pptT	4'-phosphopantetheinyl transferase
NC_000962	3103682	snp	T	C	C:172 T:0	CDS	-	259/684	87/227	missense_variant c.259A>G p.Met87Val	Rv2794c	pptT	4'-phosphopantetheinyl transferase
NC_000962	3104336	snp	T	C	C:122 T:1	CDS	-	576/975	192/324	synonymous_variant c.576A>G p.Glu192Glu	Rv2795c		hypothetical protein
NC_000962	3113872	snp	A	T	T:191 A:0	CDS	+	215/1155	72/384	missense_variant c.215A>T p.Glu72Val	Rv2807		hypothetical protein
NC_000962	3118000	snp	A	G	G:156 A:0	CDS	+	1183/1410	395/469	missense_variant c.1183A>G p.Arg395Gly	Rv2812		transposase
NC_000962	3122019	snp	G	T	T:164 G:8	repeat_region	-			intergenic_region n.3122019G>T
NC_000962	3124014	snp	A	C	C:177 A:0	CDS	-	970/1017	324/338	missense_variant c.970T>G p.Ser324Ala	Rv2817c		CRISPR-associated endonuclease Cas1
NC_000962	3133536	snp	T	C	C:180 T:0	CDS	-	4/648	2/215	missense_variant c.4A>G p.Lys2Glu	Rv2825c		hypothetical protein
NC_000962	3137058	snp	G	A	A:147 G:0	CDS	-	167/216	56/71	missense_variant c.167C>T p.Ala56Val	Rv2830c	vapB22	antitoxin VapB22
NC_000962	3143061	ins	A	AG	AG:161 A:4	CDS	-	567/1320	189/439	frameshift_variant c.567dupC p.Trp190fs	Rv2836c	dinF	DNA-damage-inducible protein DinF
NC_000962	3149950	snp	C	T	T:88 C:0	CDS	-	27/552	9/183	synonymous_variant c.27G>A p.Arg9Arg	Rv2842c		ribosome maturation factor RimP
NC_000962	3160924	snp	G	A	A:138 G:1	CDS	-	1138/1482	380/493	missense_variant c.1138C>T p.Pro380Ser	Rv2852c	mqo	malate:quinone oxidoreductase
NC_000962	3162805	snp	C	G	G:362 C:0	CDS	+	538/1848	180/615	missense_variant c.538C>G p.Arg180Gly	Rv2853	PE_PGRS48	PE-PGRS family protein PE_PGRS48
NC_000962	3167085	snp	C	T	T:156 C:0	CDS	+	402/1119	134/372	synonymous_variant c.402C>T p.Val134Val	Rv2856	nicT	nickel-transport integral membrane protein NicT
NC_000962	3177530	del	TG	T	T:132 TG:2
NC_000962	3177884	snp	C	A	A:149 C:0	CDS	+	63/264	21/87	synonymous_variant c.63C>A p.Arg21Arg	Rv2866	relG	toxin RelG
NC_000962	3186588	del	ACGG	A	A:136 ACGG:0	CDS	+	1754/2088	585/695	disruptive_inframe_deletion c.1754_1756delGCG p.Gly585del	Rv2874	dipZ	integral membrane C-type cytochrome biogenesis protein DipZ
NC_000962	3186664	snp	A	C	C:171 A:1	CDS	+	1818/2088	606/695	synonymous_variant c.1818A>C p.Ala606Ala	Rv2874	dipZ	integral membrane C-type cytochrome biogenesis protein DipZ
NC_000962	3186860	snp	T	G	G:143 T:0	CDS	+	2014/2088	672/695	missense_variant c.2014T>G p.Tyr672Asp	Rv2874	dipZ	integral membrane C-type cytochrome biogenesis protein DipZ
NC_000962	3190145	del	TC	T	T:161 TC:0
NC_000962	3198496	snp	G	A	A:167 G:3	CDS	-	612/816	204/271	synonymous_variant c.612C>T p.Ile204Ile	Rv2889c	tsf	elongation factor EF-Ts
NC_000962	3218122	snp	A	C	C:119 A:2	CDS	-	149/444	50/147	missense_variant c.149T>G p.Ile50Ser	Rv2910c		hypothetical protein
NC_000962	3221506	snp	C	T	T:122 C:2	CDS	-	193/1836	65/611	missense_variant c.193G>A p.Ala65Thr	Rv2913c		D-amino acid aminohydrolase
NC_000962	3226181	snp	A	C	C:148 A:0	CDS	-	105/1578	35/525	synonymous_variant c.105T>G p.Arg35Arg	Rv2916c	ffh	signal recognition particle protein
NC_000962	3228143	snp	G	T	T:164 G:0	CDS	+	1781/1881	594/626	missense_variant c.1781G>T p.Arg594Leu	Rv2917		hypothetical protein
NC_000962	3232703	snp	G	A	A:144 G:0
NC_000962	3232759	snp	G	A	A:85 G:0
NC_000962	3233940	snp	G	C	C:174 G:2	CDS	-	200/1269	67/422	missense_variant c.200C>G p.Ala67Gly	Rv2921c	ftsY	signal recognition particle receptor FtsY
NC_000962	3234246	snp	G	T	T:168 G:0	CDS	-	3561/3618	1187/1205	synonymous_variant c.3561C>A p.Val1187Val	Rv2922c	smc	chromosome partition protein Smc
NC_000962	3238586	snp	G	A	A:141 G:4
NC_000962	3245344	snp	T	G	G:170 T:1	CDS	+	1648/1752	550/583	missense_variant c.1648T>G p.Ser550Ala	Rv2930	fadD26	fatty-acid--CoA ligase FadD26
NC_000962	3247316	snp	C	G	G:182 C:0	CDS	+	1872/5631	624/1876	missense_variant c.1872C>G p.Asp624Glu	Rv2931	ppsA	phthiocerol synthesis polyketide synthase type I PpsA
NC_000962	3247851	complex	GCCCGG	ACTCGC	ACTCGC:72 GCCCGG:3	CDS	+	2407/5631	803/1876	missense_variant c.2407_2412delGCCCGGinsACTCGC p.Ala803Thr	Rv2931	ppsA	phthiocerol synthesis polyketide synthase type I PpsA
NC_000962	3247865	complex	GCAAAACCGGTTT	TAGGGACCGATTC	TAGGGACCGATTC:69 GCAAAACCGGTTT:2	CDS	+	2421/5631	807/1876	missense_variant c.2421_2433delGCAAAACCGGTTTinsTAGGGACCGATTC p.GlnAsn808ArgAsp	Rv2931	ppsA	phthiocerol synthesis polyketide synthase type I PpsA
NC_000962	3247883	snp	T	C	C:91 T:2	CDS	+	2439/5631	813/1876	synonymous_variant c.2439T>C p.Ser813Ser	Rv2931	ppsA	phthiocerol synthesis polyketide synthase type I PpsA
NC_000962	3248074	mnp	GC	AT	AT:89 GC:2	CDS	+	2630/5631	877/1876	missense_variant c.2630_2631delGCinsAT p.Arg877His	Rv2931	ppsA	phthiocerol synthesis polyketide synthase type I PpsA
NC_000962	3256494	snp	A	G	G:154 A:0	CDS	+	810/6567	270/2188	synonymous_variant c.810A>G p.Gly270Gly	Rv2933	ppsC	phthiocerol synthesis polyketide synthase type I PpsC
NC_000962	3269581	snp	A	G	G:157 A:0	CDS	+	1845/4467	615/1488	synonymous_variant c.1845A>G p.Ala615Ala	Rv2935	ppsE	phthiocerol synthesis polyketide synthase type I PpsE
NC_000962	3270784	snp	A	G	G:179 A:0	CDS	+	3048/4467	1016/1488	synonymous_variant c.3048A>G p.Gln1016Gln	Rv2935	ppsE	phthiocerol synthesis polyketide synthase type I PpsE
NC_000962	3281990	snp	C	G	G:161 C:3	CDS	-	726/6336	242/2111	missense_variant c.726G>C p.Glu242Asp	Rv2940c	mas	multifunctional mycocerosic acid synthase
NC_000962	3285206	snp	T	C	C:168 T:2	CDS	+	137/2763	46/920	missense_variant c.137T>C p.Val46Ala	Rv2942	mmpL7	transmembrane transport protein MmpL7
NC_000962	3290111	snp	G	T	T:147 G:2	CDS	+	407/531	136/176	missense_variant c.407G>T p.Gly136Val	Rv2944		insertion sequence element IS1533 transposase
NC_000962	3290870	snp	G	C	C:113 G:1	CDS	-	456/702	152/233	synonymous_variant c.456C>G p.Ser152Ser	Rv2945c	lppX	lipoprotein LppX
NC_000962	3296843	snp	A	G	G:195 A:0	CDS	-	998/1491	333/496	missense_variant c.998T>C p.Val333Ala	Rv2947c	pks15	polyketide synthase
NC_000962	3308606	snp	G	A	A:193 G:0
NC_000962	3322936	snp	G	A	A:135 G:3	CDS	-	111/3384	37/1127	synonymous_variant c.111C>T p.Arg37Arg	Rv2967c	pca	pyruvate carboxylase
NC_000962	3336587	snp	T	A	A:64 T:0
NC_000962	3336646	snp	T	A	A:17 T:1
NC_000962	3336825	snp	T	C	C:222 T:0	CDS	-	1093/1122	365/373	missense_variant c.1093A>G p.Thr365Ala	Rv2981c	ddlA	D-alanine--D-alanine ligase
NC_000962	3338603	snp	G	C	C:142 G:0	CDS	-	397/1005	133/334	missense_variant c.397C>G p.Pro133Ala	Rv2982c	gpdA2	glycerol-3-phosphate dehydrogenase
NC_000962	3350045	snp	A	T	T:151 A:5	CDS	-	233/1473	78/490	missense_variant c.233T>A p.Val78Glu	Rv2992c	gltS	glutamate--tRNA ligase
NC_000962	3352043	snp	C	T	T:137 C:3	CDS	+	775/1338	259/445	synonymous_variant c.775C>T p.Leu259Leu	Rv2994		MFS-type transporter
NC_000962	3352932	snp	C	G	G:166 C:0	CDS	-	537/1011	179/336	synonymous_variant c.537G>C p.Thr179Thr	Rv2995c	leuB	3-isopropylmalate dehydrogenase
NC_000962	3358235	snp	A	T	T:147 A:0	CDS	+	634/966	212/321	missense_variant c.634A>T p.Met212Leu	Rv2999	lppY	lipoprotein LppY
NC_000962	3363338	snp	A	G	G:150 A:0
NC_000962	3367765	snp	G	A	A:149 G:0	CDS	-	1029/1530	343/509	synonymous_variant c.1029C>T p.Gly343Gly	Rv3009c	gatB	aspartyl/glutamyl-tRNA(Asn/Gln) amidotransferase subunit B
NC_000962	3383933	snp	C	G	G:186 C:6	CDS	-	1134/1182	378/393	synonymous_variant c.1134G>C p.Val378Val	Rv3025c	iscS	cysteine desulfurase
NC_000962	3383966	snp	G	C	C:173 G:8	CDS	-	1101/1182	367/393	synonymous_variant c.1101C>G p.Val367Val	Rv3025c	iscS	cysteine desulfurase
NC_000962	3385989	snp	A	C	C:196 A:5	CDS	-	89/915	30/304	missense_variant c.89T>G p.Val30Gly	Rv3026c		hypothetical protein
NC_000962	3391074	snp	G	C	C:132 G:4	CDS	+	1153/1581	385/526	missense_variant c.1153G>C p.Val385Leu	Rv3031		1,4-alpha-glucan-branching protein
NC_000962	3401871	snp	A	G	G:160 A:0	CDS	-	48/864	16/287	synonymous_variant c.48T>C p.Ala16Ala	Rv3041c		ABC transporter ATP-binding protein
NC_000962	3402816	snp	C	T	T:121 C:0	CDS	-	347/1230	116/409	missense_variant c.347G>A p.Gly116Glu	Rv3042c	serB2	phosphoserine phosphatase SerB
NC_000962	3404376	snp	C	G	G:133 C:0	CDS	-	546/1722	182/573	synonymous_variant c.546G>C p.Thr182Thr	Rv3043c	ctaD	cytochrome C oxidase cytochrome 1
NC_000962	3406045	snp	G	A	A:164 G:3	CDS	+	910/1080	304/359	missense_variant c.910G>A p.Ala304Thr	Rv3044	fecB	FeIII-dicitrate-binding periplasmic lipoprotein
NC_000962	3408301	del	GC	G	G:144 GC:3	CDS	-	5/285	2/94	frameshift_variant c.5delG p.Gly2fs	Rv3047c		hypothetical protein
NC_000962	3422104	snp	G	A	A:168 G:0	CDS	-	1110/1473	370/490	synonymous_variant c.1110C>T p.Val370Val	Rv3060c		GntR family transcriptional regulator
NC_000962	3422687	snp	G	A	A:163 G:1	CDS	-	527/1473	176/490	missense_variant c.527C>T p.Thr176Ile	Rv3060c		GntR family transcriptional regulator
NC_000962	3425854	snp	C	T	T:227 C:0	CDS	+	271/1524	91/507	missense_variant c.271C>T p.Pro91Ser	Rv3062	ligB	DNA ligase
NC_000962	3428917	snp	C	A	A:150 C:0	CDS	+	1675/2277	559/758	missense_variant c.1675C>A p.Arg559Ser	Rv3063	cstA	carbon starvation protein A
NC_000962	3440464	complex	TGTGG	GGTGC	GGTGC:136 TGTGG:0	CDS	+	924/1812	308/603	missense_variant c.924_928delTGTGGinsGGTGC p.Gly310Arg	Rv3077		hydrolase
NC_000962	3442970	snp	C	T	T:168 C:4	CDS	-	3019/3333	1007/1110	missense_variant c.3019G>A p.Ala1007Thr	Rv3080c	pknK	serine/threonine-protein kinase PknK
NC_000962	3447800	snp	G	T	T:150 G:2	CDS	-	627/1023	209/340	missense_variant c.627C>A p.Asp209Glu	Rv3082c	virS	HTH-type transcriptional regulator VirS
NC_000962	3450725	snp	T	C	C:175 T:0	CDS	+	729/927	243/308	synonymous_variant c.729T>C p.Val243Val	Rv3084	lipR	acetyl-hydrolase LipR
NC_000962	3450780	snp	C	G	G:166 C:3	CDS	+	784/927	262/308	missense_variant c.784C>G p.Arg262Gly	Rv3084	lipR	acetyl-hydrolase LipR
NC_000962	3455686	snp	G	C	C:160 G:0	CDS	+	1347/1425	449/474	synonymous_variant c.1347G>C p.Leu449Leu	Rv3088	tgs4	diacyglycerol O-acyltransferase
NC_000962	3456666	snp	A	G	G:109 A:0	CDS	+	906/1512	302/503	synonymous_variant c.906A>G p.Ala302Ala	Rv3089	fadD13	long chain-fatty-acid--CoA ligase FadD13
NC_000962	3462135	snp	G	C	C:230 G:0	CDS	-	630/1005	210/334	missense_variant c.630C>G p.Cys210Trp	Rv3093c		oxidoreductase
NC_000962	3462145	ins	A	AGGCGC	AGGCGC:166 A:3	CDS	-	619/1005	207/334	frameshift_variant c.615_619dupGCGCC p.Leu207fs	Rv3093c		oxidoreductase
NC_000962	3467875	snp	T	C	C:134 T:4	CDS	+	270/321	90/106	synonymous_variant c.270T>C p.Arg90Arg	Rv3098A		PemK-like protein
NC_000962	3469694	snp	G	T	T:165 G:0	CDS	-	90/483	30/160	synonymous_variant c.90C>A p.Ala30Ala	Rv3100c	smpB	SsrA-binding protein
NC_000962	3470700	snp	C	T	T:140 C:4	CDS	-	670/690	224/229	missense_variant c.670G>A p.Val224Ile	Rv3102c	ftsE	cell division ATP-binding protein FtsE
NC_000962	3473996	ins	G	GA	GA:138 G:0
NC_000962	3480474	snp	G	A	A:283 G:0	CDS	+	401/669	134/222	missense_variant c.401G>A p.Gly134Glu	Rv3113		phosphatase
NC_000962	3486041	snp	C	G	G:191 C:2	CDS	+	470/603	157/200	missense_variant c.470C>G p.Thr157Ser	Rv3120		hypothetical protein
NC_000962	3486977	snp	A	G	G:182 A:0	CDS	+	469/1203	157/400	missense_variant c.469A>G p.Lys157Glu	Rv3121	cyp141	cytochrome P450 Cyp141
NC_000962	3503895	snp	C	T	T:209 C:0	CDS	+	503/783	168/260	missense_variant c.503C>T p.Pro168Leu	Rv3137		histidinol-phosphatase
NC_000962	3518167	snp	A	G	G:233 A:0	CDS	+	1422/2421	474/806	missense_variant c.1422A>G p.Ile474Met	Rv3151	nuoG	NADH-quinone oxidoreductase subunit G
NC_000962	3518555	snp	A	G	G:167 A:0	CDS	+	1810/2421	604/806	missense_variant c.1810A>G p.Thr604Ala	Rv3151	nuoG	NADH-quinone oxidoreductase subunit G
NC_000962	3549429	snp	T	C	C:182 T:0	CDS	-	260/435	87/144	missense_variant c.260A>G p.Gln87Arg	Rv3180c		ribonuclease VapC45
NC_000962	3556275	snp	A	G	G:162 A:0	CDS	-	413/1266	138/421	missense_variant c.413T>C p.Leu138Pro	Rv3190c		hypothetical protein
NC_000962	3559423	snp	A	T	T:166 A:0	tRNA	-			non_coding_transcript_variant	Rvnt38	metU	tRNA-Met
NC_000962	3561589	snp	G	A	A:255 G:5	CDS	-	1584/2979	528/992	synonymous_variant c.1584C>T p.Thr528Thr	Rv3193c		transmembrane protein
NC_000962	3574504	snp	G	A	A:177 G:2	CDS	-	2533/3306	845/1101	missense_variant c.2533C>T p.Arg845Trp	Rv3201c		ATP-dependent DNA helicase
NC_000962	3580636	del	CT	C	C:168 CT:0
NC_000962	3581414	snp	A	G	G:139 A:0	CDS	+	100/306	34/101	missense_variant c.100A>G p.Thr34Ala	Rv3204		DNA-methyltransferase
NC_000962	3585577	snp	T	C	C:168 T:1	CDS	+	574/687	192/228	missense_variant c.574T>C p.Cys192Arg	Rv3208		TetR family transcriptional regulator
NC_000962	3589537	snp	C	T	T:177 C:5	CDS	+	144/1224	48/407	synonymous_variant c.144C>T p.Pro48Pro	Rv3212		hypothetical protein
NC_000962	3590686	ins	G	GC	GC:117 G:0
NC_000962	3591063	snp	T	C	C:160 T:0	CDS	-	430/801	144/266	missense_variant c.430A>G p.Lys144Glu	Rv3213c		SOJ/ParA-like protein
NC_000962	3601357	snp	G	T	T:141 G:0	CDS	-	1084/1425	362/474	missense_variant c.1084C>A p.Pro362Thr	Rv3225c		GCN5-like N-acetyltransferase
NC_000962	3604821	snp	G	C	C:235 G:0	CDS	+	96/993	32/330	synonymous_variant c.96G>C p.Ala32Ala	Rv3228		hypothetical protein
NC_000962	3612469	snp	T	C	C:152 T:3	CDS	-	648/1158	216/385	synonymous_variant c.648A>G p.Glu216Glu	Rv3236c		integral membrane transport protein
NC_000962	3612752	snp	G	A	A:147 G:3	CDS	-	365/1158	122/385	missense_variant c.365C>T p.Ala122Val	Rv3236c		integral membrane transport protein
NC_000962	3614982	snp	T	C	C:137 T:0	CDS	-	2622/3147	874/1048	synonymous_variant c.2622A>G p.Leu874Leu	Rv3239c		transmembrane transport protein
NC_000962	3621423	snp	A	G	G:128 A:0
NC_000962	3622441	snp	A	C	C:187 A:0	CDS	-	651/843	217/280	synonymous_variant c.651T>G p.Val217Val	Rv3243c		hypothetical protein
NC_000962	3625065	snp	T	G	G:124 T:0	CDS	-	1549/1704	517/567	missense_variant c.1549A>C p.Met517Leu	Rv3245c	mtrB	two component sensory histidine kinase MtrB
NC_000962	3635110	snp	G	A	A:162 G:4	CDS	-	1158/1227	386/408	synonymous_variant c.1158C>T p.Ala386Ala	Rv3255c	manA	mannose-6-phosphate isomerase
NC_000962	3644209	snp	A	G	G:127 A:0	CDS	+	1033/1662	345/553	missense_variant c.1033A>G p.Ile345Val	Rv3263		DNA methylase
NC_000962	3650134	snp	G	A	A:155 G:2
NC_000962	3666905	snp	C	T	T:164 C:1	CDS	+	549/1803	183/600	synonymous_variant c.549C>T p.Thr183Thr	Rv3285	accA3	bifunctional protein acetyl-/propionyl-CoA carboxylase subunit alpha AccA
NC_000962	3689523	snp	G	T	T:156 G:0	CDS	-	1416/1482	472/493	stop_gained c.1416C>A p.Cys472*	Rv3303c	lpdA	NAD(P)H quinone reductase LpdA
NC_000962	3704596	snp	G	C	C:187 G:0	CDS	+	160/435	54/144	missense_variant c.160G>C p.Val54Leu	Rv3317	sdhD	succinate dehydrogenase hydrophobic membrane anchor subunit
NC_000962	3714211	snp	G	T	T:119 G:0	CDS	-	122/939	41/312	missense_variant c.122C>A p.Pro41Gln	Rv3328c	sigJ	ECF RNA polymerase sigma factor SigJ
NC_000962	3714757	snp	A	C	C:164 A:0	CDS	+	366/1317	122/438	missense_variant c.366A>C p.Gln122His	Rv3329		aminotransferase
NC_000962	3718357	snp	C	T	T:156 C:0	CDS	+	1268/1509	423/502	missense_variant c.1268C>T p.Pro423Leu	Rv3331	sugI	sugar-transport integral membrane protein SugI
NC_000962	3721806	snp	G	C	C:167 G:0	CDS	-	795/870	265/289	synonymous_variant c.795C>G p.Gly265Gly	Rv3335c		integral membrane protein
NC_000962	3722472	snp	G	C	C:196 G:2	CDS	-	129/870	43/289	synonymous_variant c.129C>G p.Thr43Thr	Rv3335c		integral membrane protein
NC_000962	3732139	snp	A	G	G:94 A:0	CDS	-	4797/7572	1599/2523	synonymous_variant c.4797T>C p.Gly1599Gly	Rv3343c	PPE54	PPE family protein PPE54
NC_000962	3736179	snp	G	A	A:42 G:0	CDS	-	757/7572	253/2523	synonymous_variant c.757C>T p.Leu253Leu	Rv3343c	PPE54	PPE family protein PPE54
NC_000962	3736276	snp	G	A	A:276 G:0	CDS	-	660/7572	220/2523	synonymous_variant c.660C>T p.Gly220Gly	Rv3343c	PPE54	PPE family protein PPE54
NC_000962	3736628	snp	T	G	G:287 T:0	CDS	-	308/7572	103/2523	missense_variant c.308A>C p.Glu103Ala	Rv3343c	PPE54	PPE family protein PPE54
NC_000962	3738535	snp	G	T	T:28 G:0	CDS	-	4240/4617	1414/1538	missense_variant c.4240C>A p.His1414Asn	Rv3345c	PE_PGRS50	PE-PGRS family protein PE_PGRS50
NC_000962	3738690	snp	G	C	C:67 G:4	CDS	-	4085/4617	1362/1538	missense_variant c.4085C>G p.Ala1362Gly	Rv3345c	PE_PGRS50	PE-PGRS family protein PE_PGRS50
NC_000962	3738701	del	GGCACCGCCC	G	G:62 GGCACCGCCC:4	CDS	-	4073/4617	1355/1538	disruptive_inframe_deletion c.4065_4073delGGGCGGTGC p.Gln1355_Ala1358delinsHis	Rv3345c	PE_PGRS50	PE-PGRS family protein PE_PGRS50
NC_000962	3740904	snp	A	T	T:31 A:2	CDS	-	1871/4617	624/1538	missense_variant c.1871T>A p.Ile624Asn	Rv3345c	PE_PGRS50	PE-PGRS family protein PE_PGRS50
NC_000962	3740913	complex	TTG	GCA	GCA:33 TTG:2	CDS	-	1862/4617	620/1538	missense_variant c.1860_1862delCAAinsTGC p.Asn621Ala	Rv3345c	PE_PGRS50	PE-PGRS family protein PE_PGRS50
NC_000962	3744931	snp	C	A	A:166 C:3	CDS	-	8254/9474	2752/3157	missense_variant c.8254G>T p.Ala2752Ser	Rv3347c	PPE55	PPE family protein PPE55
NC_000962	3744937	snp	C	A	A:163 C:3	CDS	-	8248/9474	2750/3157	missense_variant c.8248G>T p.Val2750Phe	Rv3347c	PPE55	PPE family protein PPE55
NC_000962	3744945	complex	GTGC	AAGT	AAGT:138 GTGC:3	CDS	-	8240/9474	2746/3157	missense_variant c.8237_8240delGCACinsACTT p.SerThr2746AsnPhe	Rv3347c	PPE55	PPE family protein PPE55
NC_000962	3744953	mnp	CAC	AGT	AGT:139 CAC:3	CDS	-	8232/9474	2744/3157	missense_variant c.8230_8232delGTGinsACT p.Val2744Thr	Rv3347c	PPE55	PPE family protein PPE55
NC_000962	3746409	snp	A	G	G:197 A:0	CDS	-	6776/9474	2259/3157	missense_variant c.6776T>C p.Leu2259Pro	Rv3347c	PPE55	PPE family protein PPE55
NC_000962	3752207	snp	A	G	G:231 A:0	CDS	-	978/9474	326/3157	synonymous_variant c.978T>C p.Ile326Ile	Rv3347c	PPE55	PPE family protein PPE55
NC_000962	3753116	snp	C	T	T:150 C:1	CDS	-	69/9474	23/3157	synonymous_variant c.69G>A p.Pro23Pro	Rv3347c	PPE55	PPE family protein PPE55
NC_000962	3753164	snp	T	G	G:219 T:0	CDS	-	21/9474	7/3157	synonymous_variant c.21A>C p.Pro7Pro	Rv3347c	PPE55	PPE family protein PPE55
NC_000962	3766858	complex	GCG	TGC	TGC:183 GCG:9	CDS	-	245/11151	81/3716	missense_variant c.243_245delCGCinsGCA p.Ala82Gln	Rv3350c	PPE56	PPE family protein PPE56
NC_000962	3789087	snp	C	T	T:201 C:4	CDS	+	467/1428	156/475	missense_variant c.467C>T p.Pro156Leu	Rv3375	amiD	amidase
NC_000962	3798095	snp	A	C	C:321 A:0	CDS	-	395/1053	132/350	missense_variant c.395T>G p.Val132Gly	Rv3383c	idsB	polyprenyl synthetase IdsB
NC_000962	3802383	snp	A	C	C:306 A:3	CDS	+	731/2196	244/731	missense_variant c.731A>C p.Asn244Thr	Rv3388	PE_PGRS52	PE-PGRS family protein PE_PGRS52
NC_000962	3803517	del	TCGG	T	T:336 TCGG:1	CDS	+	1878/2196	626/731	disruptive_inframe_deletion c.1878_1880delCGG p.Gly627del	Rv3388	PE_PGRS52	PE-PGRS family protein PE_PGRS52
NC_000962	3806286	snp	C	T	T:221 C:2	CDS	+	666/1953	222/650	synonymous_variant c.666C>T p.Leu222Leu	Rv3391	acrA1	acyl-CoA-reductase AcrA
NC_000962	3810839	snp	C	T	T:264 C:2	CDS	-	187/1584	63/527	missense_variant c.187G>A p.Ala63Thr	Rv3394c		hypothetical protein
NC_000962	3815477	snp	G	T	T:170 G:0	CDS	-	630/1080	210/359	synonymous_variant c.630C>A p.Ala210Ala	Rv3398c	idsA1	multifunctional dimethylallyltransferase/geranyltranstransferase/farnesylt ranstransferase
NC_000962	3817117	snp	C	A	A:144 C:0	CDS	+	989/1047	330/348	missense_variant c.989C>A p.Ala330Glu	Rv3399		S-adenosylmethionine-dependent methyltransferase
NC_000962	3821425	snp	A	G	G:126 A:2	CDS	-	467/1239	156/412	missense_variant c.467T>C p.Val156Ala	Rv3402c		hypothetical protein
NC_000962	3823159	snp	A	T	T:188 A:0	CDS	-	705/1602	235/533	synonymous_variant c.705T>A p.Val235Val	Rv3403c		hypothetical protein
NC_000962	3826684	snp	C	T	T:141 C:0	CDS	+	137/411	46/136	missense_variant c.137C>T p.Ser46Leu	Rv3408	vapC47	ribonuclease VapC47
NC_000962	3829770	snp	T	C	C:156 T:0	CDS	-	141/1128	47/375	synonymous_variant c.141A>G p.Pro47Pro	Rv3410c	guaB3	oxidoreductase
NC_000962	3838871	snp	A	G	G:178 A:0	CDS	-	192/477	64/158	synonymous_variant c.192T>C p.Ala64Ala	Rv3420c	rimI	ribosomal-protein-alanine acetyltransferase RimI
NC_000962	3842581	complex	AGGCG	GTGCA	GTGCA:27 AGGCG:2	CDS	+	343/531	115/176	missense_variant c.343_347delAGGCGinsGTGCA p.ArgArg115ValHis	Rv3425	PPE57	PPE family protein PPE57
NC_000962	3842620	snp	A	G	G:114 A:3	CDS	+	382/531	128/176	missense_variant c.382A>G p.Thr128Ala	Rv3425	PPE57	PPE family protein PPE57
NC_000962	3842625	snp	A	G	G:121 A:4	CDS	+	387/531	129/176	synonymous_variant c.387A>G p.Pro129Pro	Rv3425	PPE57	PPE family protein PPE57
NC_000962	3843407	del	CG	C	C:204 CG:0	CDS	+	377/699	126/232	frameshift_variant c.377delG p.Gly126fs	Rv3426	PPE58	PPE family protein PPE58
NC_000962	3844756	del	GC	G	G:217 GC:0	CDS	-	1214/1233	405/410	frameshift_variant c.1214delG p.Gly405fs	Rv3428c		transposase
NC_000962	3844992	snp	T	A	A:214 T:0	CDS	-	979/1233	327/410	missense_variant c.979A>T p.Ser327Cys	Rv3428c		transposase
NC_000962	3849183	snp	G	A	A:146 G:2
NC_000962	3853199	snp	G	A	A:209 G:1	CDS	-	15/1422	5/473	synonymous_variant c.15C>T p.Tyr5Tyr	Rv3433c		bifunctional ADP-dependent (S)-NAD(P)H-hydrate dehydratase/NAD(P)H-hydrate epimerase
NC_000962	3859893	snp	C	T	T:158 C:1	CDS	-	84/312	28/103	synonymous_variant c.84G>A p.Glu28Glu	Rv3440c		hypothetical protein
NC_000962	3862472	del	GA	G	G:160 GA:0
NC_000962	3864995	snp	T	C	C:140 T:0	CDS	-	3244/3711	1082/1236	missense_variant c.3244A>G p.Ser1082Gly	Rv3447c	eccC4	ESX-4 secretion system protein EccC4
NC_000962	3867404	snp	C	A	A:176 C:1	CDS	-	835/3711	279/1236	stop_gained c.835G>T p.Glu279*	Rv3447c	eccC4	ESX-4 secretion system protein EccC4
NC_000962	3868379	snp	C	T	T:177 C:2	CDS	+	28/1404	10/467	missense_variant c.28C>T p.Arg10Trp	Rv3448	eccD4	ESX-4 secretion system protein EccD4
NC_000962	3874722	del	AT	A	A:135 AT:0
NC_000962	3875230	snp	A	G	G:138 A:6
NC_000962	3877421	snp	A	G	G:138 A:0	CDS	-	12/543	4/180	synonymous_variant c.12T>C p.Pro4Pro	Rv3456c	rplQ	50S ribosomal protein L17
NC_000962	3884871	snp	C	A	A:136 C:8	CDS	+	908/954	303/317	missense_variant c.908C>A p.Pro303His	Rv3467		hypothetical protein
NC_000962	3884906	snp	A	G	G:197 A:4	CDS	+	943/954	315/317	missense_variant c.943A>G p.Lys315Glu	Rv3467		hypothetical protein
NC_000962	3885886	snp	T	C	C:202 T:0	CDS	-	184/1095	62/364	missense_variant c.184A>G p.Ile62Val	Rv3468c		dTDP-glucose 4,6-dehydratase
NC_000962	3888351	del	GC	G	G:148 GC:2	CDS	-	451/1659	151/552	frameshift_variant c.451delG p.Ala151fs	Rv3470c	ilvB2	acetolactate synthase large subunit
NC_000962	3892671	snp	A	G	G:154 A:0
NC_000962	3896340	snp	T	G	G:150 T:0	CDS	+	521/3066	174/1021	missense_variant c.521T>G p.Leu174Arg	Rv3479		transmembrane protein
NC_000962	3898408	snp	A	G	G:170 A:0	CDS	+	2589/3066	863/1021	synonymous_variant c.2589A>G p.Ala863Ala	Rv3479		transmembrane protein
NC_000962	3927504	snp	C	T	T:339 C:3	CDS	+	936/4146	312/1381	synonymous_variant c.936C>T p.Ala312Ala	Rv3507	PE_PGRS53	PE-PGRS family protein PE_PGRS53
NC_000962	3928207	del	CCCGGCGGGG	C	C:109 CCCGGCGGGG:0	CDS	+	1670/4146	557/1381	disruptive_inframe_deletion c.1670_1678delGCGGGGCCG p.Gly557_Ala559del	Rv3507	PE_PGRS53	PE-PGRS family protein PE_PGRS53
NC_000962	3929843	snp	C	T	T:209 C:5	CDS	+	3275/4146	1092/1381	missense_variant c.3275C>T p.Ala1092Val	Rv3507	PE_PGRS53	PE-PGRS family protein PE_PGRS53
NC_000962	3930188	snp	A	C	C:339 A:1	CDS	+	3620/4146	1207/1381	missense_variant c.3620A>C p.Asp1207Ala	Rv3507	PE_PGRS53	PE-PGRS family protein PE_PGRS53
NC_000962	3930440	snp	C	A	A:332 C:6	CDS	+	3872/4146	1291/1381	missense_variant c.3872C>A p.Ala1291Asp	Rv3507	PE_PGRS53	PE-PGRS family protein PE_PGRS53
NC_000962	3930448	snp	G	A	A:328 G:11	CDS	+	3880/4146	1294/1381	missense_variant c.3880G>A p.Asp1294Asn	Rv3507	PE_PGRS53	PE-PGRS family protein PE_PGRS53
NC_000962	3934542	snp	T	G	G:486 T:0	CDS	+	3538/5706	1180/1901	missense_variant c.3538T>G p.Ser1180Ala	Rv3508	PE_PGRS54	PE-PGRS family protein PE_PGRS54
NC_000962	3934733	mnp	GG	CA	CA:538 GG:26	CDS	+	3729/5706	1243/1901	missense_variant c.3729_3730delGGinsCA p.Ala1244Thr	Rv3508	PE_PGRS54	PE-PGRS family protein PE_PGRS54
NC_000962	3939211	ins	T	TGTAG	TGTAG:118 T:8	CDS	-	46/837	16/278	frameshift_variant c.43_46dupCTAC p.His16fs	Rv3510c		hypothetical protein
NC_000962	3940073	snp	G	T	T:386 G:5	CDS	+	457/2145	153/714	missense_variant c.457G>T p.Ala153Ser	Rv3511	PE_PGRS55	PE-PGRS family protein PE_PGRS55
NC_000962	3940775	snp	A	C	C:468 A:1	CDS	+	1159/2145	387/714	missense_variant c.1159A>C p.Thr387Pro	Rv3511	PE_PGRS55	PE-PGRS family protein PE_PGRS55
NC_000962	3940802	snp	A	G	G:495 A:0	CDS	+	1186/2145	396/714	missense_variant c.1186A>G p.Asn396Asp	Rv3511	PE_PGRS55	PE-PGRS family protein PE_PGRS55
NC_000962	3941515	complex	GG	AA	AA:44 GG:0	CDS	+	1899/2145	633/714	missense_variant c.1899_1900delGGinsAA p.Ala634Thr	Rv3511	PE_PGRS55	PE-PGRS family protein PE_PGRS55
NC_000962	3942481	snp	C	G	G:438 C:1
NC_000962	3942640	snp	T	C	C:477 T:0
NC_000962	3943019	snp	C	G	G:461 C:2
NC_000962	3948612	ins	A	ACGGCGGCAC	ACGGCGGCAC:65 A:1	CDS	+	2855/4470	952/1489	disruptive_inframe_insertion c.2846_2854dupCCGGCGGCA p.Thr949_Gly951dup	Rv3514	PE_PGRS57	PE-PGRS family protein PE_PGRS57
NC_000962	3949000	complex	GG	CA	CA:26 GG:0	CDS	+	3207/4470	1069/1489	missense_variant c.3207_3208delGGinsCA p.Ala1070Thr	Rv3514	PE_PGRS57	PE-PGRS family protein PE_PGRS57
NC_000962	3952800	snp	G	A	A:139 G:0	CDS	+	257/792	86/263	missense_variant c.257G>A p.Gly86Asp	Rv3516	echA19	enoyl-CoA hydratase EchA19
NC_000962	3954238	snp	C	A	A:143 C:0	CDS	+	808/840	270/279	synonymous_variant c.808C>A p.Arg270Arg	Rv3517		hypothetical protein
NC_000962	3958403	snp	A	G	G:157 A:0	CDS	+	883/912	295/303	missense_variant c.883A>G p.Asn295Asp	Rv3521		hypothetical protein
NC_000962	3959418	snp	C	T	T:175 C:0	CDS	+	971/1065	324/354	missense_variant c.971C>T p.Thr324Ile	Rv3522	ltp4	lipid transfer protein
NC_000962	3967322	snp	A	G	G:176 A:0	CDS	-	499/783	167/260	missense_variant c.499T>C p.Ser167Pro	Rv3530c		oxidoreductase
NC_000962	3971125	snp	C	T	T:167 C:0	CDS	-	1329/1749	443/582	synonymous_variant c.1329G>A p.Thr443Thr	Rv3533c	PPE62	PPE family protein PPE62
NC_000962	3980231	snp	G	A	A:148 G:2	CDS	-	429/1161	143/386	synonymous_variant c.429C>T p.Leu143Leu	Rv3540c	ltp2	lipid transfer protein
NC_000962	3987962	snp	G	A	A:152 G:1	CDS	-	335/915	112/304	missense_variant c.335C>T p.Thr112Ile	Rv3548c		short-chain type dehydrogenase/reductase
NC_000962	3995746	snp	G	T	T:200 G:0
NC_000962	3996107	snp	G	A	A:141 G:0	CDS	-	858/1161	286/386	synonymous_variant c.858C>T p.Pro286Pro	Rv3556c	fadA6	acetyl-CoA acetyltransferase FadA
NC_000962	3999707	snp	G	A	A:138 G:2	CDS	-	729/789	243/262	synonymous_variant c.729C>T p.Ala243Ala	Rv3559c		oxidoreductase
NC_000962	4005607	snp	T	C	C:193 T:0	CDS	+	361/957	121/318	synonymous_variant c.361T>C p.Leu121Leu	Rv3564	fadE33	acyl-CoA dehydrogenase FadE33
NC_000962	4024273	snp	T	C	C:141 T:0	CDS	-	75/480	25/159	synonymous_variant c.75A>G p.Val25Val	Rv3581c	ispF	2C-methyl-D-erythritol 2,4-cyclodiphosphate synthase
NC_000962	4026899	snp	G	A	A:149 G:0	CDS	+	456/1443	152/480	synonymous_variant c.456G>A p.Gln152Gln	Rv3585	radA	DNA repair protein RadA
NC_000962	4034827	snp	C	T	T:143 C:0	CDS	+	476/1359	159/452	missense_variant c.476C>T p.Ala159Val	Rv3593	lpqF	lipoprotein LpqF
NC_000962	4037283	snp	T	G	G:389 T:0	CDS	-	768/1320	256/439	synonymous_variant c.768A>C p.Gly256Gly	Rv3595c	PE_PGRS59	PE-PGRS family protein PE_PGRS59
NC_000962	4055801	snp	G	A	A:170 G:0	CDS	-	575/1179	192/392	missense_variant c.575C>T p.Thr192Ile	Rv3616c	espA	ESX-1 secretion-associated protein EspA
NC_000962	4059904	snp	A	G	G:182 A:0
NC_000962	4060100	snp	G	A	A:18 G:1	CDS	-	169/285	57/94	synonymous_variant c.169C>T p.Leu57Leu	Rv3619c	esxV	ESAT-6 like protein EsxV
NC_000962	4069292	snp	G	A	A:178 G:0	CDS	+	118/1296	40/431	missense_variant c.118G>A p.Ala40Thr	Rv3630		integral membrane protein
NC_000962	4073918	snp	G	A	A:130 G:2	CDS	+	285/1776	95/591	synonymous_variant c.285G>A p.Leu95Leu	Rv3635		transmembrane protein
NC_000962	4094346	ins	T	TCGGCGCCGGCGGCGCCGGCGGCGCCGGCGGCGCCGG	TCGGCGCCGGCGGCGCCGGCGGCGCCGGCGGCGCCGG:20 T:1	CDS	+	419/588	140/195	disruptive_inframe_insertion c.418_419insGCGCCGGCGGCGCCGGCGGCGCCGGCGGCGCCGGCG p.Gly139_Glu140insGlyAlaGlyGlyAlaGlyGlyAlaGlyGlyAlaGly	Rv3653	PE_PGRS61	PE-PGRS family-related protein PE_PGRS61
NC_000962	4095001	del	CG	C	C:157 CG:0	CDS	-	299/378	100/125	frameshift_variant c.299delC p.Ser100fs	Rv3655c		hypothetical protein
NC_000962	4095320	snp	G	A	A:194 G:0
NC_000962	4100975	snp	T	C	C:142 T:1
NC_000962	4106404	snp	G	C	C:179 G:3	CDS	-	681/1626	227/541	missense_variant c.681C>G p.Asp227Glu	Rv3666c	dppA	dipeptide ABC transporter substrate-binding lipoprotein DppA
NC_000962	4111303	snp	G	C	C:148 G:0	CDS	+	477/519	159/172	synonymous_variant c.477G>C p.Val159Val	Rv3669		transmembrane protein
NC_000962	4129116	snp	A	C	C:139 A:0
NC_000962	4129917	snp	C	A	A:143 C:4	CDS	-	441/465	147/154	synonymous_variant c.441G>T p.Ser147Ser	Rv3688c		hypothetical protein
NC_000962	4151855	snp	A	G	G:184 A:0	CDS	-	363/1038	121/345	synonymous_variant c.363T>C p.Pro121Pro	Rv3708c	asd	aspartate-semialdehyde dehydrogenase
NC_000962	4156099	snp	C	A	A:160 C:0	CDS	-	631/990	211/329	missense_variant c.631G>T p.Val211Leu	Rv3711c	dnaQ	DNA polymerase III subunit epsilon
NC_000962	4159195	snp	T	C	C:154 T:0	CDS	-	627/891	209/296	synonymous_variant c.627A>G p.Pro209Pro	Rv3714c		hypothetical protein
NC_000962	4162339	snp	A	G	G:148 A:0	CDS	+	34/1413	12/470	missense_variant c.34A>G p.Thr12Ala	Rv3719		hypothetical protein
NC_000962	4163513	snp	G	A	A:115 G:3	CDS	+	1208/1413	403/470	missense_variant c.1208G>A p.Gly403Asp	Rv3719		hypothetical protein
NC_000962	4168330	snp	G	A	A:131 G:2
NC_000962	4168445	del	GCGCGGACGGGAA	G	G:90 GCGCGGACGGGAA:0
NC_000962	4168771	snp	C	T	T:145 C:1	CDS	+	236/765	79/254	missense_variant c.236C>T p.Ser79Leu	Rv3723		transmembrane protein
NC_000962	4177069	snp	G	C	C:239 G:3	CDS	+	2197/3198	733/1065	missense_variant c.2197G>C p.Val733Leu	Rv3728		membrane protein
NC_000962	4177774	snp	G	A	A:176 G:1	CDS	+	2902/3198	968/1065	missense_variant c.2902G>A p.Asp968Asn	Rv3728		membrane protein
NC_000962	4182695	snp	G	A	A:148 G:0	CDS	+	938/1077	313/358	missense_variant c.938G>A p.Arg313His	Rv3731	ligC	DNA ligase C
NC_000962	4187485	snp	T	C	C:111 T:0	CDS	+	852/1062	284/353	synonymous_variant c.852T>C p.Ala284Ala	Rv3736		AraC/XylS family transcriptional regulator
NC_000962	4187817	snp	A	G	G:155 A:0	CDS	+	119/1590	40/529	missense_variant c.119A>G p.Asp40Gly	Rv3737		transmembrane protein
NC_000962	4187883	snp	G	T	T:130 G:3	CDS	+	185/1590	62/529	missense_variant c.185G>T p.Gly62Val	Rv3737		transmembrane protein
NC_000962	4197138	ins	C	CT	CT:115 C:0
NC_000962	4198611	del	CG	C	C:154 CG:0
NC_000962	4204441	snp	A	G	G:193 A:0	CDS	-	933/948	311/315	synonymous_variant c.933T>C p.His311His	Rv3759c	proX	glycine betaine/carnitine/choline/L-proline ABC transporter substrate-binding lipoprotein ProX
NC_000962	4205120	snp	A	G	G:140 A:0	CDS	-	254/948	85/315	missense_variant c.254T>C p.Leu85Pro	Rv3759c	proX	glycine betaine/carnitine/choline/L-proline ABC transporter substrate-binding lipoprotein ProX
NC_000962	4210274	snp	A	G	G:194 A:0	CDS	-	736/1428	246/475	missense_variant c.736T>C p.Cys246Arg	Rv3764c	tcrY	two component sensor kinase TcrY
NC_000962	4212976	snp	G	A	A:158 G:2	CDS	+	684/690	228/229	synonymous_variant c.684G>A p.Ala228Ala	Rv3766		hypothetical protein
NC_000962	4221490	snp	C	G	G:196 C:1	CDS	+	402/1560	134/519	synonymous_variant c.402C>G p.Leu134Leu	Rv3776		hypothetical protein
NC_000962	4222073	snp	A	G	G:218 A:0	CDS	+	985/1560	329/519	missense_variant c.985A>G p.Met329Val	Rv3776		hypothetical protein
NC_000962	4222882	snp	A	G	G:144 A:0	CDS	+	189/987	63/328	synonymous_variant c.189A>G p.Leu63Leu	Rv3777		oxidoreductase
NC_000962	4223172	snp	T	C	C:141 T:0	CDS	+	479/987	160/328	missense_variant c.479T>C p.Val160Ala	Rv3777		oxidoreductase
NC_000962	4230033	snp	T	C	C:151 T:2	CDS	+	776/843	259/280	missense_variant c.776T>C p.Val259Ala	Rv3783	rfbD	O-antigen/lipopolysaccharide ABC transporter permease RfbD
NC_000962	4240981	snp	G	C	C:162 G:2	CDS	+	1119/3285	373/1094	synonymous_variant c.1119G>C p.Thr373Thr	Rv3793	embC	arabinosyltransferase C
NC_000962	4242643	snp	C	T	T:193 C:0	CDS	+	2781/3285	927/1094	synonymous_variant c.2781C>T p.Arg927Arg	Rv3793	embC	arabinosyltransferase C
NC_000962	4255889	snp	T	C	C:119 T:1	CDS	-	60/1569	20/522	synonymous_variant c.60A>G p.Glu20Glu	Rv3799c	accD4	propionyl-CoA carboxylase subunit beta AccD
NC_000962	4255922	snp	A	G	G:114 A:0	CDS	-	27/1569	9/522	synonymous_variant c.27T>C p.His9His	Rv3799c	accD4	propionyl-CoA carboxylase subunit beta AccD
NC_000962	4257220	snp	A	G	G:129 A:0	CDS	-	3927/5202	1309/1733	synonymous_variant c.3927T>C p.Arg1309Arg	Rv3800c	pks13	polyketide synthase
NC_000962	4280072	snp	C	A	A:193 C:2	CDS	-	717/756	239/251	synonymous_variant c.717G>T p.Ala239Ala	Rv3815c		acyltransferase
NC_000962	4288894	snp	A	C	C:171 A:0	CDS	-	2636/3270	879/1089	missense_variant c.2636T>G p.Val879Gly	Rv3823c	mmpL8	integral membrane transport protein MmpL8
NC_000962	4291449	snp	A	C	C:208 A:0	CDS	-	81/3270	27/1089	synonymous_variant c.81T>G p.Gly27Gly	Rv3823c	mmpL8	integral membrane transport protein MmpL8
NC_000962	4296015	snp	G	A	A:172 G:0	CDS	-	3591/6381	1197/2126	synonymous_variant c.3591C>T p.Asp1197Asp	Rv3825c	pks2	phthioceranic/hydroxyphthioceranic acid synthase
NC_000962	4302036	snp	T	C	C:184 T:0	CDS	-	754/1227	252/408	missense_variant c.754A>G p.Thr252Ala	Rv3827c		transposase
NC_000962	4306155	snp	C	T	T:192 C:0	CDS	+	399/483	133/160	synonymous_variant c.399C>T p.Ser133Ser	Rv3831		hypothetical protein
NC_000962	4307179	snp	G	A	A:142 G:1	CDS	+	313/792	105/263	missense_variant c.313G>A p.Val105Ile	Rv3833		AraC family transcriptional regulator
NC_000962	4309617	snp	G	T	T:146 G:5	CDS	+	571/1350	191/449	missense_variant c.571G>T p.Ala191Ser	Rv3835		hypothetical protein
NC_000962	4310449	snp	G	A	A:162 G:1	CDS	+	49/414	17/137	missense_variant c.49G>A p.Ala17Thr	Rv3836		hypothetical protein
NC_000962	4314645	snp	A	G	G:178 A:0	CDS	+	468/546	156/181	synonymous_variant c.468A>G p.Leu156Leu	Rv3841	bfrB	bacterioferritin BfrB
NC_000962	4324042	snp	C	T	T:168 C:7	CDS	+	28/657	10/218	missense_variant c.28C>T p.Arg10Cys	Rv3850		hypothetical protein
NC_000962	4324166	snp	A	C	C:181 A:4	CDS	+	152/657	51/218	missense_variant c.152A>C p.Lys51Thr	Rv3850		hypothetical protein
NC_000962	4324358	snp	T	C	C:171 T:2	CDS	+	344/657	115/218	missense_variant c.344T>C p.Ile115Thr	Rv3850		hypothetical protein
NC_000962	4326363	snp	C	A	A:132 C:1	CDS	-	1111/1470	371/489	missense_variant c.1111G>T p.Gly371Cys	Rv3854c	ethA	monooxygenase EthA
NC_000962	4338595	del	GC	G	G:168 GC:0
NC_000962	4338732	snp	G	A	A:195 G:0
NC_000962	4341354	snp	A	G	G:179 A:2	CDS	+	1085/1209	362/402	missense_variant c.1085A>G p.Gln362Arg	Rv3864	espE	ESX-1 secretion-associated protein EspE
NC_000962	4350748	del	GA	G	G:159 GA:3	CDS	+	10/300	4/99	frameshift_variant c.10delA p.Met4fs	Rv3872	PE35	PE family protein PE35
NC_000962	4351039	snp	G	T	T:160 G:0	CDS	+	295/300	99/99	stop_gained c.295G>T p.Glu99*	Rv3872	PE35	PE family protein PE35
NC_000962	4355141	snp	A	C	C:133 A:4	CDS	+	135/1536	45/511	missense_variant c.135A>C p.Glu45Asp	Rv3877	eccD1	ESX-1 secretion system protein EccD1
NC_000962	4356110	snp	G	C	C:143 G:0	CDS	+	1104/1536	368/511	synonymous_variant c.1104G>C p.Leu368Leu	Rv3877	eccD1	ESX-1 secretion system protein EccD1
NC_000962	4356669	snp	G	A	A:139 G:0
NC_000962	4357597	snp	C	G	G:177 C:0	CDS	-	2186/2190	729/729	missense_variant c.2186G>C p.Cys729Ser	Rv3879c	espK	ESX-1 secretion-associated protein EspK
NC_000962	4359165	snp	G	C	C:104 G:1	CDS	-	618/2190	206/729	synonymous_variant c.618C>G p.Thr206Thr	Rv3879c	espK	ESX-1 secretion-associated protein EspK
NC_000962	4359228	del	TG	T	T:127 TG:0	CDS	-	554/2190	185/729	frameshift_variant c.554delC p.Pro185fs	Rv3879c	espK	ESX-1 secretion-associated protein EspK
NC_000962	4362735	snp	T	C	C:140 T:2	CDS	-	686/1389	229/462	missense_variant c.686A>G p.Asp229Gly	Rv3882c	eccE1	ESX-1 secretion system protein EccE1
NC_000962	4364826	snp	G	C	C:181 G:0
NC_000962	4366195	snp	T	C	C:176 T:0	CDS	-	644/1860	215/619	missense_variant c.644A>G p.Glu215Gly	Rv3884c	eccA2	ESX-2 secretion system protein EccA
NC_000962	4366272	snp	G	C	C:184 G:0	CDS	-	567/1860	189/619	synonymous_variant c.567C>G p.Ala189Ala	Rv3884c	eccA2	ESX-2 secretion system protein EccA
NC_000962	4371331	snp	C	T	T:184 C:3	CDS	-	354/1530	118/509	synonymous_variant c.354G>A p.Lys118Lys	Rv3887c	eccD2	ESX-2 secretion system protein EccD
NC_000962	4375628	snp	G	T	T:180 G:1	CDS	-	56/1200	19/399	missense_variant c.56C>A p.Thr19Lys	Rv3892c	PPE69	PPE family protein PPE69
NC_000962	4376445	snp	G	A	A:144 G:5	CDS	-	4008/4191	1336/1396	synonymous_variant c.4008C>T p.Pro1336Pro	Rv3894c	eccC2	ESX-2 type VII secretion system protein EccC
NC_000962	4379680	snp	C	G	G:129 C:0	CDS	-	773/4191	258/1396	missense_variant c.773G>C p.Arg258Pro	Rv3894c	eccC2	ESX-2 type VII secretion system protein EccC
NC_000962	4382054	snp	T	C	C:150 T:0	CDS	-	798/909	266/302	synonymous_variant c.798A>G p.Ala266Ala	Rv3896c		hypothetical protein
NC_000962	4382275	snp	G	T	T:182 G:0	CDS	-	577/909	193/302	missense_variant c.577C>A p.Gln193Lys	Rv3896c		hypothetical protein
NC_000962	4383144	ins	C	CCGGGG	CCGGGG:159 C:0	CDS	-	496/633	166/210	frameshift_variant c.496_497insCCCCG p.Gly166fs	Rv3897c		hypothetical protein
NC_000962	4386228	snp	T	C	C:166 T:0	CDS	-	81/936	27/311	synonymous_variant c.81A>G p.Leu27Leu	Rv3900c		hypothetical protein
NC_000962	4390391	snp	C	G	G:310 C:9	CDS	-	42/2541	14/846	synonymous_variant c.42G>C p.Ala14Ala	Rv3903c		hypothetical protein
NC_000962	4393178	snp	A	G	G:139 A:0
NC_000962	4394744	snp	G	C	C:194 G:5	CDS	+	553/2409	185/802	missense_variant c.553G>C p.Val185Leu	Rv3909		hypothetical protein
NC_000962	4400660	del	AC	A	A:179 AC:0	CDS	+	478/669	160/222	frameshift_variant c.478delC p.Arg160fs	Rv3911	sigM	ECF RNA polymerase sigma factor SigM
NC_000962	4401090	snp	G	C	C:244 G:1	CDS	+	221/765	74/254	missense_variant c.221G>C p.Gly74Ala	Rv3912		anti-sigma-M factor RsmA
NC_000962	4404213	snp	G	T	T:187 G:1	CDS	+	1022/1221	341/406	missense_variant c.1022G>T p.Gly341Val	Rv3915		peptidoglycan hydrolase
NC_000962	4406116	snp	C	A	A:198 C:1	CDS	-	376/1035	126/344	missense_variant c.376G>T p.Ala126Ser	Rv3917c	parB	chromosome partitioning protein ParB
NC_000962	4410426	snp	C	T	T:213 C:9	CDS	-	364/378	122/125	missense_variant c.364G>A p.Gly122Ser	Rv3923c	rnpA	ribonuclease P protein component
NC_000962	4410764	snp	G	A	A:243 G:2	CDS	-	26/378	9/125	missense_variant c.26C>T p.Ala9Val	Rv3923c	rnpA	ribonuclease P protein component
