# Supplementary material for: Genetic diversity and transmission pattern of multidrug-resistant tuberculosis based on whole-genome sequencing in Wuhan, China
Source: Front Public Health. 2025 Jan 28;13:1442987. doi: 10.3389/fpubh.2025.1442987 (PMC11810889; doi:10.3389/fpubh.2025.1442987)
Supplement: Supplementary file 1 [file Data_Sheet_1.ZIP › snp_csv-149/S145.snp_report.csv]

CHROM	POS	TYPE	REF	ALT	EVIDENCE	FTYPE	STRAND	NT_POS	AA_POS	EFFECT	LOCUS_TAG	GENE	PRODUCT
NC_000962	1977	snp	A	G	G:470 A:0
NC_000962	4013	snp	T	C	C:353 T:0	CDS	+	734/1158	245/385	missense_variant c.734T>C p.Ile245Thr	Rv0003	recF	DNA replication/repair protein RecF
NC_000962	7362	snp	G	C	C:351 G:0	CDS	+	61/2517	21/838	missense_variant c.61G>C p.Glu21Gln	Rv0006	gyrA	DNA gyrase subunit A
NC_000962	7585	snp	G	C	C:299 G:0	CDS	+	284/2517	95/838	missense_variant c.284G>C p.Ser95Thr	Rv0006	gyrA	DNA gyrase subunit A
NC_000962	9304	snp	G	A	A:240 G:0	CDS	+	2003/2517	668/838	missense_variant c.2003G>A p.Gly668Asp	Rv0006	gyrA	DNA gyrase subunit A
NC_000962	11879	snp	A	G	G:263 A:0	CDS	-	433/438	145/145	missense_variant c.433T>C p.Ser145Pro	Rv0008c		cell wall synthesis protein CwsA
NC_000962	13512	snp	C	T	T:278 C:0	CDS	-	47/426	16/141	missense_variant c.47G>A p.Cys16Tyr	Rv0010c		membrane protein
NC_000962	14785	snp	T	C	C:242 T:1	CDS	+	697/789	233/262	missense_variant c.697T>C p.Cys233Arg	Rv0012		membrane protein
NC_000962	21795	snp	G	A	A:299 G:0	CDS	-	1387/1545	463/514	missense_variant c.1387C>T p.Pro463Ser	Rv0018c	pstP	phosphoserine/threonine phosphatase PstP
NC_000962	26959	snp	C	G	G:226 C:0
NC_000962	29641	snp	G	A	A:259 G:11
NC_000962	31894	snp	C	T	T:185 C:4
NC_000962	34044	snp	T	C	C:348 T:0
NC_000962	37031	snp	C	G	G:265 C:0	CDS	+	165/396	55/131	synonymous_variant c.165C>G p.Ala55Ala	Rv0034		hypothetical protein
NC_000962	37157	snp	C	T	T:236 C:9	CDS	+	291/396	97/131	synonymous_variant c.291C>T p.Val97Val	Rv0034		hypothetical protein
NC_000962	38972	snp	C	G	G:294 C:0
NC_000962	39006	snp	A	G	G:297 A:0
NC_000962	42967	snp	G	C	C:192 G:0	CDS	-	399/933	133/310	synonymous_variant c.399C>G p.Pro133Pro	Rv0040c	mtc28	hypothetical protein
NC_000962	45073	snp	G	A	A:319 G:4	CDS	+	1512/2910	504/969	synonymous_variant c.1512G>A p.Glu504Glu	Rv0041	leuS	leucine--tRNA ligase
NC_000962	46728	snp	C	T	T:356 C:5	CDS	-	480/627	160/208	synonymous_variant c.480G>A p.Arg160Arg	Rv0042c		transcriptional regulator
NC_000962	49416	snp	A	G	G:261 A:5	CDS	-	524/897	175/298	missense_variant c.524T>C p.Phe175Ser	Rv0045c		hydrolase
NC_000962	55553	snp	C	T	T:239 C:0	CDS	+	1891/2037	631/678	missense_variant c.1891C>T p.Pro631Ser	Rv0050	ponA1	bifunctional penicillin-insensitive transglycosylase/penicillin-sensitive transpeptidase
NC_000962	62049	snp	A	G	G:305 A:0	CDS	+	1654/2625	552/874	missense_variant c.1654A>G p.Arg552Gly	Rv0058	dnaB	replicative DNA helicase
NC_000962	67570	snp	C	T	T:310 C:2	CDS	+	648/1440	216/479	synonymous_variant c.648C>T p.Asp216Asp	Rv0063		oxidoreductase
NC_000962	67792	snp	C	T	T:294 C:4	CDS	+	870/1440	290/479	synonymous_variant c.870C>T p.Cys290Cys	Rv0063		oxidoreductase
NC_000962	69989	snp	G	A	A:301 G:0	CDS	+	1370/2940	457/979	missense_variant c.1370G>A p.Gly457Asp	Rv0064		transmembrane protein
NC_000962	70816	snp	A	G	G:251 A:1	CDS	+	2197/2940	733/979	missense_variant c.2197A>G p.Asn733Asp	Rv0064		transmembrane protein
NC_000962	71336	snp	G	C	C:319 G:0	CDS	+	2717/2940	906/979	missense_variant c.2717G>C p.Arg906Pro	Rv0064		transmembrane protein
NC_000962	71584	ins	C	CCGAGCGCTGTTCTGGCGCTAATCTGACGCTAGAATAG	CCGAGCGCTGTTCTGGCGCTAATCTGACGCTAGAATAG:37 C:0
NC_000962	75940	snp	G	C	C:251 G:0	CDS	+	640/912	214/303	missense_variant c.640G>C p.Val214Leu	Rv0068		oxidoreductase
NC_000962	79504	del	TCGGTGGACCCGGTGGACC	T	T:93 TCGGTGGACCCGGTGGACC:1	CDS	+	55/708	19/235	conservative_inframe_deletion c.55_72delCCGGTGGACCCGGTGGAC p.Pro19_Asp24del	Rv0071		maturase
NC_000962	80616	snp	C	G	G:202 C:0
NC_000962	84629	snp	C	G	G:188 C:2	CDS	+	634/1173	212/390	missense_variant c.634C>G p.His212Asp	Rv0075		aminotransferase
NC_000962	92199	snp	T	G	G:304 T:0	CDS	+	1800/1923	600/640	synonymous_variant c.1800T>G p.Thr600Thr	Rv0083		oxidoreductase
NC_000962	92232	snp	G	C	C:303 G:3	CDS	+	1833/1923	611/640	missense_variant c.1833G>C p.Glu611Asp	Rv0083		oxidoreductase
NC_000962	104824	snp	C	A	A:18 C:0	CDS	-	392/411	131/136	missense_variant c.392G>T p.Ser131Ile	Rv0095c		hypothetical protein
NC_000962	104829	snp	T	C	C:26 T:0	CDS	-	387/411	129/136	synonymous_variant c.387A>G p.Arg129Arg	Rv0095c		hypothetical protein
NC_000962	104856	complex	CAG	TAA	TAA:74 CAG:0	CDS	-	360/411	120/136	synonymous_variant c.358_360delCTGinsTTA p.121	Rv0095c		hypothetical protein
NC_000962	105050	snp	C	G	G:237 C:7	CDS	-	166/411	56/136	missense_variant c.166G>C p.Ala56Pro	Rv0095c		hypothetical protein
NC_000962	105124	snp	C	T	T:295 C:4	CDS	-	92/411	31/136	missense_variant c.92G>A p.Ser31Asn	Rv0095c		hypothetical protein
NC_000962	109043	snp	G	A	A:295 G:5	CDS	+	888/1623	296/540	synonymous_variant c.888G>A p.Ser296Ser	Rv0099	fadD10	fatty-acid--CoA ligase FadD10
NC_000962	116000	snp	T	G	G:257 T:0	CDS	+	6000/7539	2000/2512	synonymous_variant c.6000T>G p.Val2000Val	Rv0101	nrp	peptide synthetase Nrp
NC_000962	122109	snp	A	G	G:174 A:0	CDS	-	65/2259	22/752	missense_variant c.65T>C p.Leu22Ser	Rv0103c	ctpB	cation-transporter P-type ATPase B
NC_000962	125830	ins	G	GA	GA:217 G:0	CDS	-	4711/4899	1571/1632	frameshift_variant c.4711dupT p.Ser1571fs	Rv0107c	ctpI	cation-transporter ATPase I
NC_000962	131174	ins	T	TG	TG:229 T:0
NC_000962	132317	complex	CT	GA	GA:11 CT:0	CDS	+	936/1491	312/496	missense_variant c.936_937delCTinsGA p.Leu313Met	Rv0109	PE_PGRS1	PE-PGRS family protein PE_PGRS1
NC_000962	132417	snp	C	G	G:265 C:0	CDS	+	1036/1491	346/496	missense_variant c.1036C>G p.Arg346Gly	Rv0109	PE_PGRS1	PE-PGRS family protein PE_PGRS1
NC_000962	133839	snp	C	T	T:263 C:0
NC_000962	143901	snp	C	T	T:227 C:2
NC_000962	144492	snp	C	T	T:224 C:4	CDS	+	444/1578	148/525	synonymous_variant c.444C>T p.His148His	Rv0119	fadD7	fatty-acid--CoA ligase FadD7
NC_000962	146087	snp	T	C	C:209 T:0	CDS	-	1685/2145	562/714	missense_variant c.1685A>G p.Asn562Ser	Rv0120c	fusA2	elongation factor G
NC_000962	154191	snp	A	G	G:60 A:3	repeat_region	+			intergenic_region n.154191A>G
NC_000962	154283	snp	T	C	C:229 T:0	CDS	+	52/1368	18/455	missense_variant c.52T>C p.Ser18Pro	Rv0127	mak	maltokinase
NC_000962	177857	snp	G	A	A:242 G:0	CDS	-	1453/1767	485/588	synonymous_variant c.1453C>T p.Leu485Leu	Rv0151c	PE1	PE family protein PE1
NC_000962	182204	snp	A	G	G:265 A:3	CDS	-	995/1212	332/403	missense_variant c.995T>C p.Ile332Thr	Rv0154c	fadE2	acyl-CoA dehydrogenase FadE2
NC_000962	188800	snp	T	C	C:267 T:0	CDS	-	40/1407	14/468	missense_variant c.40A>G p.Thr14Ala	Rv0159c	PE3	PE family protein PE3
NC_000962	194681	snp	G	C	C:251 G:1	CDS	-	135/672	45/223	synonymous_variant c.135C>G p.Leu45Leu	Rv0165c	mce1R	transcriptional regulator Mce1R
NC_000962	196642	snp	C	T	T:272 C:0	CDS	+	1650/1665	550/554	synonymous_variant c.1650C>T p.Asn550Asn	Rv0166	fadD5	fatty-acid--CoA ligase FadD5
NC_000962	199910	snp	A	G	G:215 A:5	CDS	+	16/1041	6/346	missense_variant c.16A>G p.Thr6Ala	Rv0170	mce1B	Mce family protein Mce1B
NC_000962	206339	snp	T	C	C:250 T:0	CDS	+	1109/1548	370/515	missense_variant c.1109T>C p.Leu370Pro	Rv0174	mce1F	Mce family protein Mce1F
NC_000962	207304	snp	A	G	G:187 A:1	CDS	+	491/642	164/213	missense_variant c.491A>G p.Asn164Ser	Rv0175		Mce associated membrane protein
NC_000962	223942	snp	T	C	C:360 T:0	CDS	+	379/1101	127/366	missense_variant c.379T>C p.Ser127Pro	Rv0192		hypothetical protein
NC_000962	225323	snp	T	C	C:206 T:0	CDS	-	1249/1848	417/615	missense_variant c.1249A>G p.Lys417Glu	Rv0193c		hypothetical protein
NC_000962	227098	snp	T	C	C:235 T:2	CDS	+	221/3585	74/1194	missense_variant c.221T>C p.Met74Thr	Rv0194		multidrug ABC transporter ATPase/permease
NC_000962	229549	snp	T	C	C:174 T:2	CDS	+	2672/3585	891/1194	missense_variant c.2672T>C p.Ile891Thr	Rv0194		multidrug ABC transporter ATPase/permease
NC_000962	231114	snp	C	G	G:216 C:0	CDS	+	216/636	72/211	synonymous_variant c.216C>G p.Ala72Ala	Rv0195		two component transcriptional regulator
NC_000962	234477	snp	T	G	G:139 T:10	CDS	+	2247/2289	749/762	stop_gained c.2247T>G p.Tyr749*	Rv0197		oxidoreductase
NC_000962	234496	ins	C	CGT	CGT:176 C:0	CDS	+	2267/2289	756/762	frameshift_variant c.2266_2267insGT p.Pro756fs	Rv0197		oxidoreductase
NC_000962	261869	snp	T	C	C:386 T:0	CDS	+	946/1329	316/442	missense_variant c.946T>C p.Cys316Arg	Rv0218		transmembrane protein
NC_000962	262601	snp	G	C	C:246 G:2	CDS	+	348/549	116/182	synonymous_variant c.348G>C p.Leu116Leu	Rv0219		transmembrane protein
NC_000962	265554	snp	A	C	C:248 A:0	CDS	+	48/789	16/262	synonymous_variant c.48A>C p.Val16Val	Rv0222	echA1	enoyl-CoA hydratase EchA1
NC_000962	278681	snp	C	G	G:199 C:0	CDS	+	97/945	33/314	missense_variant c.97C>G p.His33Asp	Rv0233	nrdB	ribonucleoside-diphosphate reductase subunit beta NrdB
NC_000962	281286	snp	C	T	T:268 C:0	CDS	-	1329/1449	443/482	synonymous_variant c.1329G>A p.Gln443Gln	Rv0235c		transmembrane protein
NC_000962	283129	snp	G	A	A:280 G:0	CDS	-	3723/4203	1241/1400	synonymous_variant c.3723C>T p.Ala1241Ala	Rv0236c	aftD	alpha-(1->3)-arabinofuranosyltransferase
NC_000962	283614	snp	T	C	C:343 T:0	CDS	-	3238/4203	1080/1400	missense_variant c.3238A>G p.Ser1080Gly	Rv0236c	aftD	alpha-(1->3)-arabinofuranosyltransferase
NC_000962	285772	snp	A	C	C:323 A:0	CDS	-	1080/4203	360/1400	synonymous_variant c.1080T>G p.Pro360Pro	Rv0236c	aftD	alpha-(1->3)-arabinofuranosyltransferase
NC_000962	285871	snp	A	G	G:356 A:0	CDS	-	981/4203	327/1400	synonymous_variant c.981T>C p.Val327Val	Rv0236c	aftD	alpha-(1->3)-arabinofuranosyltransferase
NC_000962	289095	snp	A	G	G:239 A:2
NC_000962	300193	snp	G	A	A:299 G:0	CDS	-	611/1941	204/646	missense_variant c.611C>T p.Ala204Val	Rv0248c		succinate dehydrogenase flavoprotein subunit
NC_000962	310973	snp	G	A	A:226 G:0	CDS	-	545/744	182/247	missense_variant c.545C>T p.Ala182Val	Rv0259c		hypothetical protein
NC_000962	311613	snp	G	T	T:303 G:0	CDS	-	1047/1146	349/381	synonymous_variant c.1047C>A p.Val349Val	Rv0260c		transcriptional regulator
NC_000962	315365	snp	G	A	A:209 G:4	CDS	-	402/903	134/300	synonymous_variant c.402C>T p.Asp134Asp	Rv0263c		hypothetical protein
NC_000962	333892	snp	G	C	C:327 G:0	CDS	-	2419/2874	807/957	missense_variant c.2419C>G p.Arg807Gly	Rv0278c		PE-PGRS family protein PE_PGRS3
NC_000962	335810	del	CCCGCCGGCGCCGCCGTTG	C	C:28 CCCGCCGGCGCCGCCGTTG:0	CDS	-	500/2874	161/957	disruptive_inframe_deletion c.483_500delCAACGGCGGCGCCGGCGG p.Asn162_Gly167del	Rv0278c		PE-PGRS family protein PE_PGRS3
NC_000962	337820	snp	G	A	A:477 G:6	CDS	-	1254/2514	418/837	synonymous_variant c.1254C>T p.Gly418Gly	Rv0279c	PE_PGRS4	PE-PGRS family protein PE_PGRS4
NC_000962	337959	snp	A	C	C:437 A:0	CDS	-	1115/2514	372/837	missense_variant c.1115T>G p.Ile372Ser	Rv0279c	PE_PGRS4	PE-PGRS family protein PE_PGRS4
NC_000962	338020	snp	A	C	C:410 A:0	CDS	-	1054/2514	352/837	missense_variant c.1054T>G p.Cys352Gly	Rv0279c	PE_PGRS4	PE-PGRS family protein PE_PGRS4
NC_000962	338100	snp	T	C	C:392 T:0	CDS	-	974/2514	325/837	missense_variant c.974A>G p.Asn325Ser	Rv0279c	PE_PGRS4	PE-PGRS family protein PE_PGRS4
NC_000962	338453	snp	A	G	G:395 A:0	CDS	-	621/2514	207/837	synonymous_variant c.621T>C p.Ala207Ala	Rv0279c	PE_PGRS4	PE-PGRS family protein PE_PGRS4
NC_000962	338844	complex	AC	GT	GT:425 AC:6	CDS	-	230/2514	77/837	missense_variant c.229_230delGTinsAC p.Val77Thr	Rv0279c	PE_PGRS4	PE-PGRS family protein PE_PGRS4
NC_000962	340372	snp	T	C	C:431 T:0	CDS	+	1009/1611	337/536	missense_variant c.1009T>C p.Ser337Pro	Rv0280	PPE3	PPE family protein PPE3
NC_000962	346275	snp	C	G	G:217 C:0	CDS	+	641/3993	214/1330	missense_variant c.641C>G p.Pro214Arg	Rv0284	eccC3	ESX-3 secretion system protein EccC3
NC_000962	350983	snp	C	T	T:383 C:2	CDS	+	1049/1542	350/513	missense_variant c.1049C>T p.Pro350Leu	Rv0286	PPE4	PPE family protein PPE4
NC_000962	356528	snp	A	G	G:218 A:0	CDS	+	649/996	217/331	missense_variant c.649A>G p.Asn217Asp	Rv0292	eccE3	ESX-3 secretion system protein EccE
NC_000962	362833	ins	T	TGGGGCCGGC	TGGGGCCGGC:249 T:1	CDS	+	1518/1776	506/591	disruptive_inframe_insertion c.1509_1517dupCGGGGCCGG p.Gly506_Gly507insGlyAlaGly	Rv0297	PE_PGRS5	PE-PGRS family protein PE_PGRS5
NC_000962	370833	del	GCCGATATTGTTGCTGCCGGTGTTCGCGAAC	G	G:98 GCCGATATTGTTGCTGCCGGTGTTCGCGAAC:2	CDS	-	1931/6615	634/2204	disruptive_inframe_deletion c.1902_1931delGTTCGCGAACACCGGCAGCAACAATATCGG p.Phe635_Gly644del	Rv0304c	PPE5	PPE family protein PPE5
NC_000962	373282	del	TA	T	T:260 TA:0	CDS	-	2429/2892	810/963	frameshift_variant c.2429delT p.Leu810fs	Rv0305c	PPE6	PPE family protein PPE6
NC_000962	376774	snp	T	C	C:251 T:0	CDS	-	282/483	94/160	synonymous_variant c.282A>G p.Ala94Ala	Rv0307c		hypothetical protein
NC_000962	384380	snp	A	C	C:221 A:0	CDS	+	779/885	260/294	missense_variant c.779A>C p.Lys260Thr	Rv0315		beta-1,3-glucanase
NC_000962	386432	snp	C	G	G:274 C:0	CDS	-	668/795	223/264	missense_variant c.668G>C p.Gly223Ala	Rv0318c		integral membrane protein
NC_000962	390828	snp	T	C	C:193 T:0	CDS	-	424/672	142/223	missense_variant c.424A>G p.Ser142Gly	Rv0323c		hypothetical protein
NC_000962	403980	snp	G	A	A:212 G:0	CDS	-	1862/2649	621/882	missense_variant c.1862C>T p.Ala621Val	Rv0338c		iron-sulfur-binding reductase
NC_000962	404326	snp	T	C	C:260 T:0	CDS	-	1516/2649	506/882	missense_variant c.1516A>G p.Arg506Gly	Rv0338c		iron-sulfur-binding reductase
NC_000962	406070	snp	C	T	T:262 C:2	CDS	-	2379/2499	793/832	synonymous_variant c.2379G>A p.Thr793Thr	Rv0339c		transcriptional regulator
NC_000962	411371	snp	T	C	C:231 T:0	CDS	+	534/1923	178/640	synonymous_variant c.534T>C p.Gly178Gly	Rv0342	iniA	isoniazid inductible protein IniA
NC_000962	414486	snp	C	T	T:264 C:0	CDS	-	456/561	152/186	synonymous_variant c.456G>A p.Glu152Glu	Rv0344c	lpqJ	lipoprotein LpqJ
NC_000962	420008	snp	A	G	G:228 A:0	CDS	+	174/1878	58/625	synonymous_variant c.174A>G p.Ala58Ala	Rv0350	dnaK	chaperone protein DnaK
NC_000962	424320	ins	T	TC	TC:186 T:0	CDS	-	374/426	125/141	frameshift_variant c.374dupG p.Ile126fs	Rv0354c	PPE7	PPE family protein PPE7
NC_000962	438605	snp	C	T	T:292 C:3	CDS	-	135/438	45/145	synonymous_variant c.135G>A p.Ala45Ala	Rv0360c		hypothetical protein
NC_000962	446437	snp	A	G	G:291 A:0	CDS	-	89/1212	30/403	missense_variant c.89T>C p.Val30Ala	Rv0368c		hypothetical protein
NC_000962	449368	snp	C	T	T:247 C:2	CDS	-	18/756	6/251	synonymous_variant c.18G>A p.Arg6Arg	Rv0372c		hypothetical protein
NC_000962	454295	snp	T	C	C:196 T:0	CDS	-	78/1143	26/380	synonymous_variant c.78A>G p.Pro26Pro	Rv0376c		hypothetical protein
NC_000962	455749	snp	G	A	A:267 G:0	CDS	+	113/222	38/73	missense_variant c.113G>A p.Gly38Asp	Rv0378		hypothetical protein
NC_000962	457452	snp	T	G	G:227 T:0	CDS	-	372/909	124/302	synonymous_variant c.372A>C p.Thr124Thr	Rv0381c		hypothetical protein
NC_000962	459399	snp	A	C	C:263 A:0
NC_000962	467497	ins	C	CG	CG:304 C:0
NC_000962	467508	ins	C	CG	CG:311 C:0
NC_000962	467516	snp	G	C	C:314 G:0
NC_000962	467526	snp	C	G	G:323 C:0
NC_000962	467546	snp	G	C	C:305 G:0
NC_000962	467557	snp	A	C	C:285 A:0
NC_000962	467564	snp	A	C	C:283 A:0
NC_000962	467585	snp	G	C	C:276 G:0
NC_000962	467590	snp	T	C	C:275 T:0
NC_000962	467621	snp	T	G	G:245 T:1
NC_000962	467638	snp	G	T	T:259 G:0
NC_000962	475178	snp	T	C	C:252 T:0	CDS	+	239/405	80/134	missense_variant c.239T>C p.Val80Ala	Rv0395		hypothetical protein
NC_000962	488579	snp	T	C	C:290 T:2	CDS	+	2849/4209	950/1402	missense_variant c.2849T>C p.Val950Ala	Rv0405	pks6	membrane bound polyketide synthase
NC_000962	489935	snp	G	C	C:331 G:0	CDS	-	4205/4209	1402/1402	missense_variant c.4205G>C p.Arg1402Pro	Rv0406c		beta lactamase-like protein
NC_000962	498557	snp	C	A	A:223 C:0	CDS	-	1063/1320	355/439	missense_variant c.1063G>T p.Asp355Tyr	Rv0412c		membrane protein
NC_000962	500530	snp	G	A	A:285 G:3	CDS	-	489/669	163/222	synonymous_variant c.489C>T p.Ala163Ala	Rv0414c	thiE	thiamine-phosphate synthase
NC_000962	502589	snp	C	G	G:221 C:0	CDS	+	224/759	75/252	missense_variant c.224C>G p.Ser75Cys	Rv0417	thiG	thiazole synthase
NC_000962	503354	snp	G	C	C:248 G:0
NC_000962	511947	snp	C	T	T:245 C:5	CDS	-	3375/4620	1125/1539	synonymous_variant c.3375G>A p.Val1125Val	Rv0425c	ctpH	metal cation transporting ATPase H
NC_000962	513257	snp	T	C	C:267 T:0	CDS	-	2065/4620	689/1539	missense_variant c.2065A>G p.Met689Val	Rv0425c	ctpH	metal cation transporting ATPase H
NC_000962	524129	snp	C	G	G:205 C:3	CDS	-	405/2187	135/728	synonymous_variant c.405G>C p.Leu135Leu	Rv0435c		ATPase
NC_000962	524259	snp	G	C	C:235 G:3	CDS	-	275/2187	92/728	missense_variant c.275C>G p.Pro92Arg	Rv0435c		ATPase
NC_000962	541201	snp	A	G	G:265 A:0	CDS	-	291/2904	97/967	synonymous_variant c.291T>C p.Leu97Leu	Rv0450c	mmpL4	transmembrane transport protein MmpL4
NC_000962	551525	snp	A	C	C:195 A:0	CDS	+	328/492	110/163	synonymous_variant c.328A>C p.Arg110Arg	Rv0459		hypothetical protein
NC_000962	559684	snp	C	T	T:312 C:2	CDS	+	790/861	264/286	missense_variant c.790C>T p.Pro264Ser	Rv0468	fadB2	3-hydroxybutyryl-CoA dehydrogenase
NC_000962	573262	snp	A	G	G:234 A:0	CDS	-	540/756	180/251	synonymous_variant c.540T>C p.Gly180Gly	Rv0484c		short-chain type oxidoreductase
NC_000962	575908	snp	A	G	G:265 A:3	CDS	+	561/1443	187/480	synonymous_variant c.561A>G p.Ala187Ala	Rv0486	mshA	D-inositol 3-phosphate glycosyltransferase
NC_000962	580772	complex	TGGGGGCACCACCCGCTTGCGGGGGA	AG	AG:101 TGGGGGCACCACCCGCTTGCGGGGGA:0	repeat_region	+			intergenic_region n.580772_580797delTGGGGGCACCACCCGCTTGCGGGGGAinsAG
NC_000962	590436	snp	T	C	C:235 T:0	CDS	+	354/888	118/295	synonymous_variant c.354T>C p.Ala118Ala	Rv0500	proC	pyrroline-5-carboxylate reductase
NC_000962	597816	snp	A	G	G:397 A:0	CDS	+	618/2907	206/968	synonymous_variant c.618A>G p.Ala206Ala	Rv0507	mmpL2	transmembrane transport protein MmpL2
NC_000962	598475	snp	G	A	A:326 G:0	CDS	+	1277/2907	426/968	missense_variant c.1277G>A p.Arg426His	Rv0507	mmpL2	transmembrane transport protein MmpL2
NC_000962	599660	snp	A	G	G:330 A:1	CDS	+	2462/2907	821/968	missense_variant c.2462A>G p.Tyr821Cys	Rv0507	mmpL2	transmembrane transport protein MmpL2
NC_000962	605161	snp	A	C	C:227 A:4	CDS	+	560/990	187/329	missense_variant c.560A>C p.Asp187Ala	Rv0512	hemB	delta-aminolevulinic acid dehydratase
NC_000962	609798	snp	C	T	T:207 C:2	CDS	+	1053/1311	351/436	synonymous_variant c.1053C>T p.Ala351Ala	Rv0517		acyltransferase
NC_000962	610120	snp	T	G	G:186 T:0
NC_000962	610982	snp	G	A	A:262 G:7
NC_000962	620699	snp	T	C	C:223 T:0	CDS	+	809/975	270/324	missense_variant c.809T>C p.Val270Ala	Rv0529	ccsA	cytochrome C-type biogenesis protein CcsA
NC_000962	621509	snp	C	T	T:260 C:1	CDS	+	603/1218	201/405	synonymous_variant c.603C>T p.Leu201Leu	Rv0530		hypothetical protein
NC_000962	623472	snp	A	G	G:407 A:1	CDS	+	680/1785	227/594	missense_variant c.680A>G p.Asp227Gly	Rv0532	PE_PGRS6	PE-PGRS family protein PE_PGRS6
NC_000962	623508	snp	C	G	G:379 C:0	CDS	+	716/1785	239/594	missense_variant c.716C>G p.Ala239Gly	Rv0532	PE_PGRS6	PE-PGRS family protein PE_PGRS6
NC_000962	628870	snp	C	T	T:215 C:5	CDS	-	862/1434	288/477	missense_variant c.862G>A p.Asp288Asn	Rv0537c		integral membrane protein
NC_000962	630722	snp	G	C	C:251 G:0	CDS	+	683/1647	228/548	missense_variant c.683G>C p.Arg228Pro	Rv0538		membrane protein
NC_000962	637319	snp	G	A	A:291 G:0	CDS	-	145/1254	49/417	missense_variant c.145C>T p.Pro49Ser	Rv0545c	pitA	low-affinity inorganic phosphate transporter
NC_000962	648002	snp	T	G	G:291 T:0	CDS	+	44/516	15/171	missense_variant c.44T>G p.Leu15Arg	Rv0556		transmembrane protein
NC_000962	665293	snp	A	G	G:276 A:0	CDS	-	91/342	31/113	missense_variant c.91T>C p.Phe31Leu	Rv0572c		hypothetical protein
NC_000962	666295	snp	G	C	C:245 G:5	CDS	-	948/1392	316/463	synonymous_variant c.948C>G p.Val316Val	Rv0573c	pncB2	nicotinic acid phosphoribosyltransferase PncB2
NC_000962	669398	snp	T	C	C:292 T:0	CDS	-	348/1167	116/388	synonymous_variant c.348A>G p.Gln116Gln	Rv0575c		oxidoreductase
NC_000962	672491	snp	C	G	G:328 C:0	CDS	-	3426/3921	1142/1306	synonymous_variant c.3426G>C p.Gly1142Gly	Rv0578c	PE_PGRS7	PE-PGRS family protein PE_PGRS7
NC_000962	673238	snp	A	G	G:374 A:0	CDS	-	2679/3921	893/1306	synonymous_variant c.2679T>C p.His893His	Rv0578c	PE_PGRS7	PE-PGRS family protein PE_PGRS7
NC_000962	673698	snp	C	T	T:416 C:4	CDS	-	2219/3921	740/1306	missense_variant c.2219G>A p.Gly740Asp	Rv0578c	PE_PGRS7	PE-PGRS family protein PE_PGRS7
NC_000962	674416	snp	C	T	T:400 C:1	CDS	-	1501/3921	501/1306	missense_variant c.1501G>A p.Gly501Ser	Rv0578c	PE_PGRS7	PE-PGRS family protein PE_PGRS7
NC_000962	677227	ins	C	CAA	CAA:204 C:2	CDS	-	389/492	130/163	frameshift_variant c.388_389dupTT p.Leu130fs	Rv0580c		hypothetical protein
NC_000962	685461	snp	C	G	G:293 C:2	CDS	+	333/798	111/265	synonymous_variant c.333C>G p.Ala111Ala	Rv0587	yrbE2A	hypothetical protein
NC_000962	685608	snp	T	C	C:244 T:0	CDS	+	480/798	160/265	synonymous_variant c.480T>C p.Leu160Leu	Rv0587	yrbE2A	hypothetical protein
NC_000962	686972	snp	T	C	C:289 T:0	CDS	+	152/1215	51/404	missense_variant c.152T>C p.Phe51Ser	Rv0589	mce2A	Mce family protein Mce2A
NC_000962	690465	snp	T	G	G:275 T:0	CDS	+	1407/1446	469/481	synonymous_variant c.1407T>G p.Leu469Leu	Rv0591	mce2C	Mce family protein Mce2C
NC_000962	692328	snp	A	C	C:168 A:7	CDS	+	305/1209	102/402	missense_variant c.305A>C p.Asn102Thr	Rv0593	lprL	Mce family lipoprotein LprL
NC_000962	698968	snp	G	A	A:303 G:0	CDS	-	27/471	9/156	synonymous_variant c.27C>T p.Gly9Gly	Rv0601c		two component sensor kinase HK2
NC_000962	711504	snp	G	A	A:255 G:1
NC_000962	718520	del	GA	G	G:240 GA:6	CDS	+	241/408	81/135	frameshift_variant c.241delA p.Met81fs	Rv0627	vapC5	ribonuclease VapC5
NC_000962	741552	snp	T	C	C:189 T:1	CDS	-	1066/1467	356/488	missense_variant c.1066A>G p.Thr356Ala	Rv0647c		hypothetical protein
NC_000962	747169	snp	G	A	A:307 G:1	CDS	+	133/909	45/302	missense_variant c.133G>A p.Val45Ile	Rv0650		sugar kinase
NC_000962	753088	snp	C	T	T:241 C:2	CDS	-	280/384	94/127	missense_variant c.280G>A p.Ala94Thr	Rv0656c	vapC6	ribonuclease VapC6
NC_000962	754186	snp	A	G	G:191 A:0	CDS	-	224/717	75/238	missense_variant c.224T>C p.Leu75Pro	Rv0658c		integral membrane protein
NC_000962	761155	snp	C	T	T:202 C:3	CDS	+	1349/3519	450/1172	missense_variant c.1349C>T p.Ser450Leu	Rv0667	rpoB	DNA-directed RNA polymerase subunit beta
NC_000962	763669	snp	C	T	T:254 C:3	CDS	+	300/3951	100/1316	synonymous_variant c.300C>T p.Pro100Pro	Rv0668	rpoC	DNA-directed RNA polymerase subunit beta'
NC_000962	764840	snp	A	G	G:262 A:2	CDS	+	1471/3951	491/1316	missense_variant c.1471A>G p.Ile491Val	Rv0668	rpoC	DNA-directed RNA polymerase subunit beta'
NC_000962	766045	snp	G	A	A:242 G:2	CDS	+	2676/3951	892/1316	synonymous_variant c.2676G>A p.Gln892Gln	Rv0668	rpoC	DNA-directed RNA polymerase subunit beta'
NC_000962	775639	snp	T	C	C:232 T:0	CDS	-	2842/2895	948/964	missense_variant c.2842A>G p.Ile948Val	Rv0676c	mmpL5	transmembrane transport protein MmpL5
NC_000962	781395	snp	T	C	C:220 T:0
NC_000962	784515	snp	C	G	G:253 C:2	CDS	+	2031/2106	677/701	synonymous_variant c.2031C>G p.Ser677Ser	Rv0684	fusA1	elongation factor G
NC_000962	790969	snp	A	T	T:221 A:5	CDS	-	105/1050	35/349	synonymous_variant c.105T>A p.Ala35Ala	Rv0690c		hypothetical protein
NC_000962	796184	snp	A	G	G:265 A:4	CDS	+	666/1413	222/470	synonymous_variant c.666A>G p.Leu222Leu	Rv0696		mycofactocin biosynthesis glycosyltransferase MftF
NC_000962	799732	del	GT	G	G:190 GT:2	CDS	+	106/222	36/73	frameshift_variant c.106delT p.Trp36fs	Rv0699		hypothetical protein
NC_000962	812261	snp	C	G	G:235 C:5	CDS	+	203/564	68/187	missense_variant c.203C>G p.Thr68Ser	Rv0716	rplE	50S ribosomal protein L5
NC_000962	820483	snp	G	T	T:206 G:0	CDS	-	17/657	6/218	missense_variant c.17C>A p.Ala6Asp	Rv0727c	fucA	L-fuculose phosphate aldolase FucA
NC_000962	836272	snp	A	G	G:307 A:0	CDS	+	572/2352	191/783	missense_variant c.572A>G p.Glu191Gly	Rv0746	PE_PGRS9	PE-PGRS family protein PE_PGRS9
NC_000962	836291	snp	A	G	G:292 A:0	CDS	+	591/2352	197/783	synonymous_variant c.591A>G p.Gly197Gly	Rv0746	PE_PGRS9	PE-PGRS family protein PE_PGRS9
NC_000962	836426	snp	A	C	C:429 A:1	CDS	+	726/2352	242/783	synonymous_variant c.726A>C p.Leu242Leu	Rv0746	PE_PGRS9	PE-PGRS family protein PE_PGRS9
NC_000962	836454	snp	A	G	G:448 A:0	CDS	+	754/2352	252/783	missense_variant c.754A>G p.Thr252Ala	Rv0746	PE_PGRS9	PE-PGRS family protein PE_PGRS9
NC_000962	836538	snp	A	G	G:438 A:0	CDS	+	838/2352	280/783	missense_variant c.838A>G p.Asn280Asp	Rv0746	PE_PGRS9	PE-PGRS family protein PE_PGRS9
NC_000962	836658	snp	A	G	G:474 A:0	CDS	+	958/2352	320/783	missense_variant c.958A>G p.Thr320Ala	Rv0746	PE_PGRS9	PE-PGRS family protein PE_PGRS9
NC_000962	837033	snp	A	G	G:445 A:0	CDS	+	1333/2352	445/783	missense_variant c.1333A>G p.Thr445Ala	Rv0746	PE_PGRS9	PE-PGRS family protein PE_PGRS9
NC_000962	838990	snp	C	G	G:375 C:0	CDS	+	540/2406	180/801	synonymous_variant c.540C>G p.Ala180Ala	Rv0747	PE_PGRS10	PE-PGRS family protein PE_PGRS10
NC_000962	839123	snp	A	G	G:351 A:0	CDS	+	673/2406	225/801	missense_variant c.673A>G p.Arg225Gly	Rv0747	PE_PGRS10	PE-PGRS family protein PE_PGRS10
NC_000962	839129	snp	C	G	G:361 C:0	CDS	+	679/2406	227/801	missense_variant c.679C>G p.Arg227Gly	Rv0747	PE_PGRS10	PE-PGRS family protein PE_PGRS10
NC_000962	839194	snp	A	G	G:383 A:0	CDS	+	744/2406	248/801	synonymous_variant c.744A>G p.Thr248Thr	Rv0747	PE_PGRS10	PE-PGRS family protein PE_PGRS10
NC_000962	839334	snp	A	G	G:418 A:0	CDS	+	884/2406	295/801	missense_variant c.884A>G p.Lys295Arg	Rv0747	PE_PGRS10	PE-PGRS family protein PE_PGRS10
NC_000962	839348	snp	A	G	G:429 A:0	CDS	+	898/2406	300/801	missense_variant c.898A>G p.Ser300Gly	Rv0747	PE_PGRS10	PE-PGRS family protein PE_PGRS10
NC_000962	840496	snp	C	G	G:259 C:0	CDS	+	2046/2406	682/801	synonymous_variant c.2046C>G p.Gly682Gly	Rv0747	PE_PGRS10	PE-PGRS family protein PE_PGRS10
NC_000962	840546	del	CCGGCGGGGCCGGCGCCTCCGCCACCGGCGCCGCCACCGGCGGGGA	C	C:36 CCGGCGGGGCCGGCGCCTCCGCCACCGGCGCCGCCACCGGCGGGGA:1	CDS	+	2111/2406	704/801	disruptive_inframe_deletion c.2111_2155delCCTCCGCCACCGGCGCCGCCACCGGCGGGGACGGCGGGGCCGGCG p.Ala704_Gly718del	Rv0747	PE_PGRS10	PE-PGRS family protein PE_PGRS10
NC_000962	841764	snp	G	C	C:293 G:0	CDS	-	111/138	37/45	synonymous_variant c.111C>G p.Thr37Thr	Rv0749A		hypothetical protein
NC_000962	851475	snp	T	G	G:294 T:6
NC_000962	852910	snp	C	T	T:230 C:0	CDS	+	515/1458	172/485	missense_variant c.515C>T p.Pro172Leu	Rv0758	phoR	two component system response sensor kinase PhoR
NC_000962	853669	snp	G	A	A:217 G:0	CDS	+	1274/1458	425/485	missense_variant c.1274G>A p.Arg425Gln	Rv0758	phoR	two component system response sensor kinase PhoR
NC_000962	854252	del	GCC	G	G:229 GCC:0
NC_000962	857696	snp	A	G	G:249 A:0	CDS	-	342/1356	114/451	synonymous_variant c.342T>C p.Ala114Ala	Rv0764c	cyp51	lanosterol 14-alpha demethylase
NC_000962	874835	ins	C	CCG	CCG:317 C:1
NC_000962	880417	snp	A	G	G:264 A:3	CDS	+	1078/1701	360/566	missense_variant c.1078A>G p.Lys360Glu	Rv0785		KsdD-like steroid dehydrogenase
NC_000962	880562	snp	G	T	T:288 G:0	CDS	+	1223/1701	408/566	missense_variant c.1223G>T p.Cys408Phe	Rv0785		KsdD-like steroid dehydrogenase
NC_000962	882257	snp	T	C	C:239 T:0	CDS	+	799/960	267/319	missense_variant c.799T>C p.Tyr267His	Rv0787		hypothetical protein
NC_000962	893733	snp	T	G	G:217 T:0	CDS	+	416/1302	139/433	missense_variant c.416T>G p.Leu139Arg	Rv0800	pepC	M18 family aminopeptidase
NC_000962	900221	snp	T	C	C:267 T:0	CDS	-	1110/1599	370/532	synonymous_variant c.1110A>G p.Val370Val	Rv0806c	cpsY	exopolysaccharide phosphotransferase CpsY
NC_000962	903550	snp	T	C	C:243 T:0	CDS	+	1440/1584	480/527	synonymous_variant c.1440T>C p.Ala480Ala	Rv0808	purF	amidophosphoribosyltransferase
NC_000962	903913	snp	T	C	C:217 T:0	CDS	+	189/1095	63/364	synonymous_variant c.189T>C p.Gly63Gly	Rv0809	purM	phosphoribosylformylglycinamidine cyclo-ligase PurM
NC_000962	906857	snp	A	G	G:263 A:0	CDS	+	435/870	145/289	missense_variant c.435A>G p.Ile145Met	Rv0812		4-amino-4-deoxychorismate lyase
NC_000962	919420	snp	C	T	T:283 C:1	CDS	-	134/642	45/213	missense_variant c.134G>A p.Arg45His	Rv0825c		hypothetical protein
NC_000962	921813	snp	C	G	G:202 C:5	mobile_element	+			intergenic_region n.921813C>G
NC_000962	926278	snp	T	C	C:56 T:3	CDS	+	918/2250	306/749	synonymous_variant c.918T>C p.Gly306Gly	Rv0833	PE_PGRS13	PE-PGRS family protein PE_PGRS13
NC_000962	926335	snp	C	G	G:74 C:4	CDS	+	975/2250	325/749	synonymous_variant c.975C>G p.Gly325Gly	Rv0833	PE_PGRS13	PE-PGRS family protein PE_PGRS13
NC_000962	927110	snp	A	G	G:480 A:0	CDS	+	1750/2250	584/749	missense_variant c.1750A>G p.Ser584Gly	Rv0833	PE_PGRS13	PE-PGRS family protein PE_PGRS13
NC_000962	927385	snp	A	G	G:465 A:0	CDS	+	2025/2250	675/749	synonymous_variant c.2025A>G p.Gly675Gly	Rv0833	PE_PGRS13	PE-PGRS family protein PE_PGRS13
NC_000962	928300	snp	C	T	T:373 C:1	CDS	-	2186/2649	729/882	missense_variant c.2186G>A p.Gly729Asp	Rv0834c	PE_PGRS14	PE-PGRS family protein PE_PGRS14
NC_000962	929466	del	ACCGCCGGCACCGCCGGCG	A	A:161 ACCGCCGGCACCGCCGGCG:0	CDS	-	1019/2649	334/882	disruptive_inframe_deletion c.1002_1019delCGCCGGCGGTGCCGGCGG p.Ala335_Gly340del	Rv0834c	PE_PGRS14	PE-PGRS family protein PE_PGRS14
NC_000962	945214	snp	G	A	A:296 G:0	CDS	+	277/1119	93/372	missense_variant c.277G>A p.Gly93Ser	Rv0848	cysK2	cysteine synthase CysK
NC_000962	948322	snp	G	A	A:212 G:2	CDS	-	147/828	49/275	synonymous_variant c.147C>T p.His49His	Rv0851c		short-chain type dehydrogenase/reductase
NC_000962	949535	snp	T	C	C:262 T:0	CDS	-	1584/1683	528/560	synonymous_variant c.1584A>G p.Ala528Ala	Rv0853c	pdc	alpha-keto-acid decarboxylase
NC_000962	955524	snp	A	G	G:207 A:0	CDS	+	448/1212	150/403	missense_variant c.448A>G p.Ser150Gly	Rv0859		acyltransferase
NC_000962	964620	snp	C	T	T:338 C:2	CDS	-	916/1224	306/407	missense_variant c.916G>A p.Glu306Lys	Rv0867c	rpfA	resuscitation-promoting factor RpfA
NC_000962	968426	ins	A	AGCCGGGTTG	AGCCGGGTTG:257 A:16	CDS	-	1818/1821	606/606	conservative_inframe_insertion c.1810_1818dupCAACCCGGC p.Gly606_Ter607insGlnProGly	Rv0872c	PE_PGRS15	PE-PGRS family protein PE_PGRS15
NC_000962	969119	del,snp	AGCCGTTGCC	A,AGCCGCTGCC	A,AGCCGCTGCC:313,21 AGCCGTTGCC:2	CDS	-	1121/1821	374/606	missense_variant c.1121A>G p.Asn374Ser	Rv0872c	PE_PGRS15	PE-PGRS family protein PE_PGRS15
NC_000962	975530	snp	G	A	A:203 G:5	CDS	-	408/1647	136/548	synonymous_variant c.408C>T p.Ala136Ala	Rv0876c		transmembrane protein
NC_000962	976896	del	TTG	T	T:164 TTG:2	CDS	-	1307/1332	436/443	frameshift_variant c.1306_1307delCA p.Gln436fs	Rv0878c	PPE13	PPE family protein PPE13
NC_000962	979704	snp	G	C	C:209 G:0	CDS	+	343/867	115/288	missense_variant c.343G>C p.Gly115Arg	Rv0881		tRNA/rRNA methyltransferase
NC_000962	985287	snp	G	A	A:295 G:1	CDS	+	1485/1728	495/575	synonymous_variant c.1485G>A p.Pro495Pro	Rv0886	fprB	ferredoxin/ferredoxin--NADP reductase
NC_000962	986463	snp	G	C	C:320 G:1
NC_000962	990001	snp	G	C	C:274 G:0	CDS	-	2596/2649	866/882	missense_variant c.2596C>G p.Pro866Ala	Rv0890c		HTH-type transcriptional regulator
NC_000962	990717	snp	G	A	A:319 G:2	CDS	-	1880/2649	627/882	missense_variant c.1880C>T p.Thr627Met	Rv0890c		HTH-type transcriptional regulator
NC_000962	993346	snp	A	C	C:472 A:0	CDS	-	110/858	37/285	missense_variant c.110T>G p.Val37Gly	Rv0891c		hypothetical protein
NC_000962	995419	snp	T	C	C:430 T:7	CDS	-	877/978	293/325	missense_variant c.877A>G p.Ile293Val	Rv0893c		S-adenosylmethionine-dependent methyltransferase
NC_000962	1010204	ins	C	CG	CG:241 C:0	CDS	+	72/1599	24/532	frameshift_variant c.71dupG p.Cys25fs	Rv0907		hypothetical protein
NC_000962	1025106	snp	T	C	C:219 T:0	CDS	+	423/501	141/166	synonymous_variant c.423T>C p.Phe141Phe	Rv0919		GCN5-like N-acetyltransferase
NC_000962	1032674	snp	C	G	G:167 C:2
NC_000962	1037012	snp	T	C	C:227 T:0	CDS	+	14/927	5/308	missense_variant c.14T>C p.Met5Thr	Rv0930	pstA1	phosphate ABC transporter permease PstA
NC_000962	1037312	snp	C	T	T:196 C:4	CDS	+	314/927	105/308	missense_variant c.314C>T p.Pro105Leu	Rv0930	pstA1	phosphate ABC transporter permease PstA
NC_000962	1037911	snp	C	T	T:210 C:0	CDS	+	913/927	305/308	stop_gained c.913C>T p.Arg305*	Rv0930	pstA1	phosphate ABC transporter permease PstA
NC_000962	1047165	snp	T	C	C:273 T:1	CDS	+	1030/2280	344/759	missense_variant c.1030T>C p.Cys344Arg	Rv0938	ligD	multifunctional non-homologous end joining DNA repair protein/ATP dependent DNA ligase LigD
NC_000962	1052899	snp	C	T	T:215 C:3	CDS	-	838/1041	280/346	missense_variant c.838G>A p.Asp280Asn	Rv0943c		monooxygenase
NC_000962	1060566	snp	C	T	T:263 C:4	CDS	+	2307/2316	769/771	synonymous_variant c.2307C>T p.Thr769Thr	Rv0949	uvrD1	ATP-dependent DNA helicase UvrD
NC_000962	1060651	snp	C	G	G:235 C:2
NC_000962	1061813	snp	C	T	T:260 C:3
NC_000962	1068151	snp	T	C	C:240 T:0	CDS	+	591/648	197/215	synonymous_variant c.591T>C p.His197His	Rv0956	purN	phosphoribosylglycinamide formyltransferase PurN
NC_000962	1068432	snp	A	G	G:211 A:0	CDS	+	228/1572	76/523	synonymous_variant c.228A>G p.Pro76Pro	Rv0957	purH	bifunctional phosphoribosylaminoimidazolecarboxamide formyltransferase/inosinemonophosphate cyclohydrolase
NC_000962	1070702	snp	T	C	C:198 T:0	CDS	+	820/1380	274/459	missense_variant c.820T>C p.Ser274Pro	Rv0958		magnesium chelatase
NC_000962	1072076	snp	G	T	T:207 G:6	CDS	+	822/2019	274/672	missense_variant c.822G>T p.Gln274His	Rv0959		hypothetical protein
NC_000962	1074558	snp	G	A	A:267 G:0	CDS	-	557/675	186/224	missense_variant c.557C>T p.Pro186Leu	Rv0962c	lprP	lipoprotein LprP
NC_000962	1075279	snp	T	C	C:208 T:0
NC_000962	1076309	snp	G	T	T:230 G:0	CDS	-	370/483	124/160	missense_variant c.370C>A p.Pro124Thr	Rv0964c		hypothetical protein
NC_000962	1077312	snp	A	G	G:217 A:0	CDS	-	524/603	175/200	missense_variant c.524T>C p.Val175Ala	Rv0966c		hypothetical protein
NC_000962	1077917	snp	G	A	A:281 G:2
NC_000962	1079927	snp	C	A	A:274 C:1	CDS	+	1185/2313	395/770	synonymous_variant c.1185C>A p.Thr395Thr	Rv0969	ctpV	copper-exporting ATPase
NC_000962	1081681	snp	T	C	C:240 T:0	CDS	+	630/633	210/210	synonymous_variant c.630T>C p.Val210Val	Rv0970		integral membrane protein
NC_000962	1083308	del	CTGCCGTCGCGACGCGCGGTGGTGGTGATCT	C	C:103 CTGCCGTCGCGACGCGCGGTGGTGGTGATCT:4	CDS	-	442/1167	138/388	disruptive_inframe_deletion c.413_442delAGATCACCACCACCGCGCGTCGCGACGGCA p.Lys138_Gly147del	Rv0972c	fadE12	acyl-CoA dehydrogenase fadE12
NC_000962	1087193	snp	G	C	C:177 G:0	CDS	-	153/1590	51/529	missense_variant c.153C>G p.Asn51Lys	Rv0974c	accD2	acetyl-/propionyl-CoA carboxylase subunit beta
NC_000962	1091827	snp	C	A	A:396 C:0	CDS	+	1455/2772	485/923	synonymous_variant c.1455C>A p.Gly485Gly	Rv0977	PE_PGRS16	PE-PGRS family protein PE_PGRS16
NC_000962	1093406	snp	A	G	G:279 A:0	CDS	-	951/996	317/331	synonymous_variant c.951T>C p.Val317Val	Rv0978c	PE_PGRS17	PE-PGRS family protein PE_PGRS17
NC_000962	1093928	snp	G	A	A:77 G:2	CDS	-	429/996	143/331	synonymous_variant c.429C>T p.Asn143Asn	Rv0978c	PE_PGRS17	PE-PGRS family protein PE_PGRS17
NC_000962	1096633	snp	T	G	G:139 T:0
NC_000962	1100234	snp	T	C	C:222 T:0	CDS	+	1169/1395	390/464	missense_variant c.1169T>C p.Leu390Pro	Rv0983	pepD	serine protease PepD
NC_000962	1103786	snp	G	T	T:527 G:2	CDS	+	1245/2568	415/855	missense_variant c.1245G>T p.Leu415Phe	Rv0987		adhesion component ABC transporter permease
NC_000962	1105102	snp	A	C	C:622 A:0	CDS	+	2561/2568	854/855	missense_variant c.2561A>C p.Glu854Ala	Rv0987		adhesion component ABC transporter permease
NC_000962	1106422	snp	T	C	C:315 T:0	CDS	-	961/978	321/325	missense_variant c.961A>G p.Ile321Val	Rv0989c	grcC2	polyprenyl-diphosphate synthase GrcC
NC_000962	1109975	snp	A	G	G:242 A:0	CDS	+	704/921	235/306	missense_variant c.704A>G p.Gln235Arg	Rv0993	galU	UTP--glucose-1-phosphate uridylyltransferase
NC_000962	1120115	snp	G	A	A:201 G:3	CDS	+	94/858	32/285	missense_variant c.94G>A p.Val32Met	Rv1003		rRNA small subunit methyltransferase I
NC_000962	1126889	snp	G	C	C:176 G:0	CDS	-	115/1560	39/519	missense_variant c.115C>G p.Arg39Gly	Rv1007c	metS	methionine--tRNA ligase
NC_000962	1127648	snp	C	A	A:212 C:0	CDS	+	560/795	187/264	missense_variant c.560C>A p.Thr187Asn	Rv1008	tatD	deoxyribonuclease TatD
NC_000962	1137414	snp	A	G	G:217 A:4	CDS	-	647/1488	216/495	missense_variant c.647T>C p.Ile216Thr	Rv1018c	glmU	bifunctional UDP-N-acetylglucosamine pyrophosphorylase/glucosamine-1-phosphate N-acetyltransferase
NC_000962	1149433	snp	A	C	C:218 A:3	CDS	-	2254/2583	752/860	missense_variant c.2254T>G p.Leu752Val	Rv1028c	kdpD	sensor protein KdpD
NC_000962	1149551	snp	C	T	T:231 C:0	CDS	-	2136/2583	712/860	synonymous_variant c.2136G>A p.Glu712Glu	Rv1028c	kdpD	sensor protein KdpD
NC_000962	1150585	snp	G	A	A:230 G:0	CDS	-	1102/2583	368/860	missense_variant c.1102C>T p.Pro368Ser	Rv1028c	kdpD	sensor protein KdpD
NC_000962	1153261	snp	T	C	C:173 T:2	CDS	+	1250/1716	417/571	missense_variant c.1250T>C p.Leu417Pro	Rv1029	kdpA	potassium-transporting ATPase subunit A
NC_000962	1163134	snp	T	C	C:228 T:0	CDS	-	243/828	81/275	synonymous_variant c.243A>G p.Gly81Gly	Rv1040c	PE8	PE family protein PE8
NC_000962	1164571	snp	A	G	G:246 A:2
NC_000962	1165521	ins	T	TA	TA:189 T:7	mobile_element	-			intergenic_region n.1165521_1165522insA
NC_000962	1168715	ins	C	CT	CT:261 C:0
NC_000962	1178116	snp	T	C	C:203 T:0	CDS	+	489/765	163/254	synonymous_variant c.489T>C p.Thr163Thr	Rv1056		hypothetical protein
NC_000962	1190093	snp	A	C	C:161 A:7	CDS	-	332/2004	111/667	missense_variant c.332T>G p.Leu111Trp	Rv1067c	PE_PGRS19	PE-PGRS family protein PE_PGRS19
NC_000962	1190479	snp	C	A	A:301 C:1
NC_000962	1198510	snp	C	T	T:202 C:2	CDS	-	864/1218	288/405	synonymous_variant c.864G>A p.Val288Val	Rv1074c	fadA3	beta-ketoacyl CoA thiolase FadA
NC_000962	1200418	snp	A	G	G:285 A:0
NC_000962	1218839	snp	G	T	T:362 G:6	CDS	+	2371/2562	791/853	missense_variant c.2371G>T p.Gly791Cys	Rv1091	PE_PGRS22	PE-PGRS family protein PE_PGRS22
NC_000962	1220680	snp	T	C	C:227 T:0	CDS	+	107/1281	36/426	missense_variant c.107T>C p.Val36Ala	Rv1093	glyA1	serine hydroxymethyltransferase
NC_000962	1224367	snp	T	C	C:163 T:0
NC_000962	1226018	snp	A	G	G:271 A:1	CDS	-	127/882	43/293	missense_variant c.127T>C p.Tyr43His	Rv1097c		hypothetical protein
NC_000962	1226129	snp	C	T	T:278 C:2	CDS	-	16/882	6/293	missense_variant c.16G>A p.Ala6Thr	Rv1097c		hypothetical protein
NC_000962	1242265	snp	G	A	A:174 G:2	CDS	-	567/861	189/286	synonymous_variant c.567C>T p.Gly189Gly	Rv1118c		hypothetical protein
NC_000962	1248978	snp	T	C	C:269 T:0	CDS	+	897/1245	299/414	synonymous_variant c.897T>C p.Ala299Ala	Rv1125		hypothetical protein
NC_000962	1255487	snp	G	C	C:213 G:4	CDS	+	933/1581	311/526	synonymous_variant c.933G>C p.Ala311Ala	Rv1130	prpD	2-methylcitrate dehydratase
NC_000962	1281118	snp	T	C	C:226 T:0	CDS	-	367/642	123/213	missense_variant c.367A>G p.Thr123Ala	Rv1154c		hypothetical protein
NC_000962	1292102	snp	A	G	G:191 A:0	CDS	+	1038/1677	346/558	synonymous_variant c.1038A>G p.Pro346Pro	Rv1162	narH	nitrate reductase subunit beta
NC_000962	1298199	snp	G	A	A:204 G:2	CDS	-	494/606	165/201	missense_variant c.494C>T p.Pro165Leu	Rv1167c		transcriptional regulator
NC_000962	1307598	snp	C	G	G:242 C:0	CDS	-	629/2025	210/674	missense_variant c.629G>C p.Cys210Ser	Rv1175c	fadH	NADPH dependent 2,4-dienoyl-CoA reductase FadH
NC_000962	1311319	snp	G	T	T:268 G:5	CDS	-	1981/2820	661/939	missense_variant c.1981C>A p.Arg661Ser	Rv1179c		hypothetical protein
NC_000962	1313338	complex	A	GC	GC:127 A:0
NC_000962	1315191	snp	A	C	C:287 A:1	CDS	+	1467/1467	489/488	stop_lost&splice_region_variant c.1467A>C p.Ter489Tyrext*?	Rv1180	pks3	polyketide beta-ketoacyl synthase
NC_000962	1315884	snp	G	A	A:192 G:2	CDS	+	651/4749	217/1582	synonymous_variant c.651G>A p.Ala217Ala	Rv1181	pks4	polyketide beta-ketoacyl synthase
NC_000962	1318920	snp	G	A	A:321 G:7	CDS	+	3687/4749	1229/1582	synonymous_variant c.3687G>A p.Val1229Val	Rv1181	pks4	polyketide beta-ketoacyl synthase
NC_000962	1320675	snp	G	A	A:285 G:7	CDS	+	641/1419	214/472	missense_variant c.641G>A p.Arg214His	Rv1182	papA3	acyltransferase papA3
NC_000962	1327890	snp	G	A	A:285 G:0	CDS	-	1416/1617	472/538	synonymous_variant c.1416C>T p.Asp472Asp	Rv1186c		hypothetical protein
NC_000962	1328687	snp	G	C	C:246 G:0	CDS	-	619/1617	207/538	missense_variant c.619C>G p.Pro207Ala	Rv1186c		hypothetical protein
NC_000962	1339399	snp	C	T	T:234 C:11	CDS	+	51/1176	17/391	synonymous_variant c.51C>T p.Tyr17Tyr	Rv1196	PPE18	PPE family protein PPE18
NC_000962	1342949	snp	G	A	A:253 G:4	CDS	+	8/1278	3/425	missense_variant c.8G>A p.Arg3Gln	Rv1200		integral membrane transport protein
NC_000962	1346158	snp	G	A	A:262 G:1	CDS	+	899/1065	300/354	missense_variant c.899G>A p.Arg300Gln	Rv1202	dapE	succinyl-diaminopimelate desuccinylase DapE
NC_000962	1360209	complex	TGCA	CGCG	CGCG:186 TGCA:0	CDS	-	1593/1647	530/548	synonymous_variant c.1590_1593delTGCAinsCGCG p.532	Rv1217c		tetronasin ABC transporter integral membrane protein
NC_000962	1365818	snp	C	A	A:268 C:1
NC_000962	1365837	ins	C	CG	CG:247 C:0
NC_000962	1371632	snp	G	C	C:241 G:0	CDS	+	104/174	35/57	missense_variant c.104G>C p.Arg35Pro	Rv1228a		hypothetical protein
NC_000962	1372301	snp	G	C	C:193 G:5	CDS	-	649/1173	217/390	missense_variant c.649C>G p.Leu217Val	Rv1229c	mrp	multiple resistance/pH adaptation protein
NC_000962	1374065	snp	T	C	C:256 T:0	CDS	-	133/1236	45/411	missense_variant c.133A>G p.Ser45Gly	Rv1230c		membrane protein
NC_000962	1375724	snp	A	C	C:186 A:0	CDS	-	445/1308	149/435	missense_variant c.445T>G p.Cys149Gly	Rv1232c		hypothetical protein
NC_000962	1382628	snp	T	C	C:202 T:0	CDS	-	415/1101	139/366	missense_variant c.415A>G p.Lys139Glu	Rv1239c	corA	magnesium and cobalt transport transmembrane protein CorA
NC_000962	1383272	snp	C	T	T:287 C:4	CDS	+	60/990	20/329	synonymous_variant c.60C>T p.Ser20Ser	Rv1240	mdh	malate dehydrogenase
NC_000962	1392921	snp	G	A	A:320 G:2	CDS	-	132/3696	44/1231	synonymous_variant c.132C>T p.Pro44Pro	Rv1248c		multifunctional 2-oxoglutarate dehydrogenase E1 component /2-oxoglutarate dehydrogenase dihydrolipoyllysine-residue succinyltransferase
NC_000962	1393626	snp	A	G	G:202 A:0	CDS	-	357/789	119/262	synonymous_variant c.357T>C p.Leu119Leu	Rv1249c		membrane protein
NC_000962	1395684	snp	C	T	T:205 C:2	CDS	+	1506/1740	502/579	synonymous_variant c.1506C>T p.Gly502Gly	Rv1250		MFS-type drug transporter
NC_000962	1396922	snp	T	C	C:275 T:0	CDS	-	2319/3420	773/1139	synonymous_variant c.2319A>G p.Thr773Thr	Rv1251c		hypothetical protein
NC_000962	1399947	snp	T	C	C:265 T:8
NC_000962	1411210	snp	T	G	G:239 T:0	CDS	+	780/1389	260/462	synonymous_variant c.780T>G p.Val260Val	Rv1263	amiB2	amidase AmiB
NC_000962	1413148	snp	C	T	T:215 C:0	ncRNA	-			non_coding_transcript_variant	RVnc0013	mcr11	Putative small regulatory RNA
NC_000962	1414021	snp	C	T	T:240 C:0	CDS	-	1820/1881	607/626	missense_variant c.1820G>A p.Arg607Gln	Rv1266c	pknH	serine/threonine-protein kinase PknH
NC_000962	1420057	snp	G	C	C:151 G:2	CDS	-	246/342	82/113	synonymous_variant c.246C>G p.Val82Val	Rv1271c		hypothetical protein
NC_000962	1439478	snp	C	T	T:209 C:3	CDS	+	572/1845	191/614	missense_variant c.572C>T p.Ser191Phe	Rv1286		adenylyl-sulfate kinase
NC_000962	1440469	snp	C	G	G:217 C:0	CDS	+	1563/1845	521/614	synonymous_variant c.1563C>G p.Pro521Pro	Rv1286		adenylyl-sulfate kinase
NC_000962	1445781	snp	A	G	G:308 A:0	CDS	-	54/336	18/111	synonymous_variant c.54T>C p.Ala18Ala	Rv1291c		hypothetical protein
NC_000962	1447655	snp	T	C	C:277 T:1	CDS	+	1277/1653	426/550	missense_variant c.1277T>C p.Val426Ala	Rv1292	argS	arginine--tRNA ligase
NC_000962	1457144	snp	C	T	T:261 C:0	CDS	+	580/978	194/325	missense_variant c.580C>T p.Arg194Cys	Rv1300	hemK	release factor glutamine methyltransferase
NC_000962	1471659	snp	C	T	T:364 C:0	ncRNA	+			non_coding_transcript_variant	RVnc0021	mcr3	Putative small regulatory RNA
NC_000962	1472359	snp	A	C	C:89 A:3	rRNA	+			non_coding_transcript_variant	Rvnr01	rrs	16S ribosomal RNA
NC_000962	1482627	snp	T	C	C:270 T:0	CDS	-	1591/1704	531/567	missense_variant c.1591A>G p.Thr531Ala	Rv1320c		adenylate cyclase
NC_000962	1484708	snp	A	C	C:189 A:0	CDS	+	430/681	144/226	missense_variant c.430A>C p.Ser144Arg	Rv1321		endonuclease NucS
NC_000962	1492303	snp	A	G	G:288 A:3	CDS	-	10/2196	4/731	missense_variant c.10T>C p.Ser4Pro	Rv1326c	glgB	1,4-alpha-glucan branching protein
NC_000962	1499274	snp	C	G	G:226 C:0	CDS	-	1286/1347	429/448	missense_variant c.1286G>C p.Gly429Ala	Rv1330c	pncB1	nicotinic acid phosphoribosyltransferase PncB1
NC_000962	1526819	snp	C	A	A:268 C:0	CDS	+	208/3480	70/1159	synonymous_variant c.208C>A p.Arg70Arg	Rv1358		transcriptional regulator
NC_000962	1533241	snp	G	C	C:119 G:0	CDS	-	393/1191	131/396	synonymous_variant c.393C>G p.Thr131Thr	Rv1361c	PPE19	PPE family protein PPE19
NC_000962	1533583	snp	G	A	A:166 G:6	CDS	-	51/1191	17/396	synonymous_variant c.51C>T p.Tyr17Tyr	Rv1361c	PPE19	PPE family protein PPE19
NC_000962	1536251	snp	G	T	T:262 G:0	CDS	-	1394/1962	465/653	missense_variant c.1394C>A p.Ala465Glu	Rv1364c		sigma factor regulatory protein
NC_000962	1538720	snp	C	T	T:221 C:3	CDS	+	331/822	111/273	missense_variant c.331C>T p.Leu111Phe	Rv1366		hypothetical protein
NC_000962	1547125	snp	T	C	C:356 T:0	CDS	-	406/459	136/152	missense_variant c.406A>G p.Thr136Ala	Rv1374c		hypothetical protein
NC_000962	1548072	snp	C	T	T:206 C:5	CDS	+	241/1320	81/439	missense_variant c.241C>T p.Pro81Ser	Rv1375		hypothetical protein
NC_000962	1552547	snp	G	A	A:328 G:0	CDS	-	109/1428	37/475	missense_variant c.109C>T p.Arg37Trp	Rv1378c		hypothetical protein
NC_000962	1555681	snp	T	C	C:241 T:3	CDS	+	205/498	69/165	missense_variant c.205T>C p.Ser69Pro	Rv1382		hypothetical protein
NC_000962	1563717	snp	C	T	T:301 C:0	CDS	+	24/573	8/190	synonymous_variant c.24C>T p.Val8Val	Rv1388	mihF	integration host factor MihF
NC_000962	1570566	snp	C	A	A:262 C:0	CDS	-	404/1386	135/461	missense_variant c.404G>T p.Arg135Leu	Rv1394c	cyp132	cytochrome P450 Cyp132
NC_000962	1573660	snp	T	G	G:378 T:0	CDS	-	198/1731	66/576	missense_variant c.198A>C p.Arg66Ser	Rv1396c	PE_PGRS25	PE-PGRS family protein PE_PGRS25
NC_000962	1575283	snp	C	T	T:267 C:2	CDS	-	527/960	176/319	missense_variant c.527G>A p.Arg176Gln	Rv1399c	nlhH	carboxylesterase NlhH
NC_000962	1588150	snp	C	T	T:203 C:5	CDS	-	333/711	111/236	synonymous_variant c.333G>A p.Leu111Leu	Rv1411c	lprG	lipoprotein LprG
NC_000962	1588899	snp	G	T	T:210 G:0	CDS	+	333/606	111/201	synonymous_variant c.333G>T p.Ala111Ala	Rv1412	ribC	riboflavin synthase
NC_000962	1609840	snp	A	G	G:272 A:0	CDS	+	1758/1770	586/589	synonymous_variant c.1758A>G p.Pro586Pro	Rv1431		hypothetical protein
NC_000962	1613035	snp	T	C	C:268 T:0
NC_000962	1619100	del,mnp	ACCGGCTCCACCGGCGCCG	A,ACCGGCTCCACCGGCCGCG	A,ACCGGCTCCACCGGCCGCG:240,12 ACCGGCTCCACCGGCGCCG:0	CDS	-	570/1476	190/491	missense_variant c.569_570delGCinsCG p.Gly190Ala	Rv1441c	PE_PGRS26	PE-PGRS family protein PE_PGRS26
NC_000962	1624276	snp	T	G	G:283 T:1	CDS	-	182/744	61/247	missense_variant c.182A>C p.Glu61Ala	Rv1445c	devB	6-phosphogluconolactonase
NC_000962	1624791	snp	C	G	G:239 C:0	CDS	-	575/912	192/303	missense_variant c.575G>C p.Arg192Pro	Rv1446c	opcA	OXPP cycle protein OpcA
NC_000962	1625724	snp	C	G	G:190 C:1	CDS	-	1239/1545	413/514	synonymous_variant c.1239G>C p.Arg413Arg	Rv1447c	zwf2	glucose-6-phosphate 1-dehydrogenase
NC_000962	1630148	snp	A	C	C:203 A:0	CDS	-	52/2103	18/700	missense_variant c.52T>G p.Tyr18Asp	Rv1449c	tkt	transketolase
NC_000962	1631066	del	GGCCGCCGGT	G	G:237 GGCCGCCGGT:2	CDS	-	3561/3990	1185/1329	conservative_inframe_deletion c.3553_3561delACCGGCGGC p.Thr1185_Gly1187del	Rv1450c	PE_PGRS27	PE-PGRS family protein PE_PGRS27
NC_000962	1632426	del	CCCGCCTTGG	C	C:253 CCCGCCTTGG:0	CDS	-	2201/3990	731/1329	disruptive_inframe_deletion c.2193_2201delCCAAGGCGG p.Gln732_Gly734del	Rv1450c	PE_PGRS27	PE-PGRS family protein PE_PGRS27
NC_000962	1636826	snp	C	A	A:359 C:1	CDS	-	1404/2226	468/741	synonymous_variant c.1404G>T p.Gly468Gly	Rv1452c	PE_PGRS28	PE-PGRS family protein PE_PGRS28
NC_000962	1639594	snp	C	A	A:210 C:0	CDS	+	1214/1266	405/421	missense_variant c.1214C>A p.Pro405Gln	Rv1453		transcriptional activator protein
NC_000962	1644855	snp	C	T	T:224 C:3	CDS	-	1284/1776	428/591	synonymous_variant c.1284G>A p.Leu428Leu	Rv1459c		alpha-(1->6)-mannopyranosyltransferase
NC_000962	1645802	snp	T	C	C:208 T:0	CDS	-	337/1776	113/591	missense_variant c.337A>G p.Lys113Glu	Rv1459c		alpha-(1->6)-mannopyranosyltransferase
NC_000962	1647363	snp	C	T	T:198 C:0	CDS	+	375/2541	125/846	synonymous_variant c.375C>T p.Asp125Asp	Rv1461		hypothetical protein
NC_000962	1650072	snp	A	G	G:233 A:2	CDS	+	547/1194	183/397	missense_variant c.547A>G p.Asn183Asp	Rv1462		hypothetical protein
NC_000962	1652013	snp	C	T	T:255 C:4	CDS	+	496/1254	166/417	synonymous_variant c.496C>T p.Leu166Leu	Rv1464	csd	cysteine desulfurase
NC_000962	1671260	snp	G	C	C:214 G:4	CDS	+	848/954	283/317	missense_variant c.848G>C p.Gly283Ala	Rv1480		hypothetical protein
NC_000962	1676290	snp	C	A	A:269 C:0	CDS	-	594/867	198/288	missense_variant c.594G>T p.Lys198Asn	Rv1486c		hypothetical protein
NC_000962	1684430	snp	C	T	T:320 C:1	CDS	+	426/2253	142/750	synonymous_variant c.426C>T p.Asp142Asp	Rv1493	mutB	methylmalonyl-CoA mutase large subunit
NC_000962	1689349	snp	C	T	T:298 C:0	CDS	-	572/618	191/205	missense_variant c.572G>A p.Arg191His	Rv1498c		methyltransferase
NC_000962	1692141	snp	A	C	C:502 A:0	CDS	+	252/822	84/273	synonymous_variant c.252A>C p.Ile84Ile	Rv1501		hypothetical protein
NC_000962	1693561	snp	A	G	G:607 A:0	CDS	+	638/900	213/299	missense_variant c.638A>G p.Tyr213Cys	Rv1502		hypothetical protein
NC_000962	1698911	snp	G	A	A:285 G:1	CDS	-	984/1800	328/599	synonymous_variant c.984C>T p.Gly328Gly	Rv1508c		membrane protein
NC_000962	1700706	snp	C	T	T:352 C:4	CDS	+	495/882	165/293	synonymous_variant c.495C>T p.Cys165Cys	Rv1509		hypothetical protein
NC_000962	1705842	snp	A	G	G:410 A:0	CDS	-	754/789	252/262	missense_variant c.754T>C p.Phe252Leu	Rv1514c		glycosyltransferase
NC_000962	1706119	snp	T	C	C:287 T:0	CDS	-	477/789	159/262	synonymous_variant c.477A>G p.Ser159Ser	Rv1514c		glycosyltransferase
NC_000962	1710215	snp	C	A	A:223 C:2	CDS	+	572/960	191/319	missense_variant c.572C>A p.Ala191Glu	Rv1518		hypothetical protein
NC_000962	1728837	snp	A	G	G:333 A:0
NC_000962	1751493	snp	C	T	T:218 C:6	CDS	-	1841/2037	614/678	missense_variant c.1841G>A p.Gly614Asp	Rv1548c	PPE21	PPE family protein PPE21
NC_000962	1752561	snp	T	C	C:164 T:0	CDS	-	773/2037	258/678	missense_variant c.773A>G p.Asp258Gly	Rv1548c	PPE21	PPE family protein PPE21
NC_000962	1753519	ins	G	GC	GC:171 G:0
NC_000962	1758825	snp	G	C	C:235 G:3	CDS	+	1145/1752	382/583	missense_variant c.1145G>C p.Ser382Thr	Rv1552	frdA	fumarate reductase flavoprotein subunit
NC_000962	1759252	snp	G	T	T:283 G:0	CDS	+	1572/1752	524/583	synonymous_variant c.1572G>T p.Ser524Ser	Rv1552	frdA	fumarate reductase flavoprotein subunit
NC_000962	1760292	snp	A	G	G:245 A:0	CDS	+	118/381	40/126	missense_variant c.118A>G p.Met40Val	Rv1554	frdC	fumarate reductase membrane anchor subunit
NC_000962	1778430	snp	T	C	C:301 T:0	CDS	+	572/681	191/226	missense_variant c.572T>C p.Met191Thr	Rv1570	bioD	ATP-dependent dethiobiotin synthetase BioD
NC_000962	1797312	snp	A	C	C:269 A:2	CDS	+	1508/1584	503/527	missense_variant c.1508A>C p.Gln503Pro	Rv1595	nadB	L-aspartate oxidase
NC_000962	1798355	snp	G	A	A:222 G:0	CDS	+	62/759	21/252	missense_variant c.62G>A p.Gly21Asp	Rv1597		hypothetical protein
NC_000962	1798672	snp	A	G	G:226 A:5	CDS	+	379/759	127/252	missense_variant c.379A>G p.Thr127Ala	Rv1597		hypothetical protein
NC_000962	1803265	snp	G	A	A:257 G:0	CDS	+	602/621	201/206	missense_variant c.602G>A p.Ser201Asn	Rv1602	hisH	imidazole glycerol phosphate synthase subunit HisH
NC_000962	1804409	snp	C	A	A:187 C:0	CDS	+	371/813	124/270	missense_variant c.371C>A p.Pro124Gln	Rv1604	impA	inositol-monophosphatase ImpA
NC_000962	1806811	snp	C	A	A:183 C:0	CDS	+	631/1083	211/360	missense_variant c.631C>A p.Arg211Ser	Rv1607	chaA	ionic transporter integral membrane protein ChaA
NC_000962	1817381	snp	G	C	C:156 G:3	CDS	+	1193/1419	398/472	missense_variant c.1193G>C p.Trp398Ser	Rv1617	pykA	pyruvate kinase
NC_000962	1817976	snp	A	T	T:190 A:0	CDS	+	362/903	121/300	missense_variant c.362A>T p.His121Leu	Rv1618	tesB1	acyl-CoA thioesterase II
NC_000962	1819488	snp	G	A	A:221 G:4	CDS	+	914/1455	305/484	missense_variant c.914G>A p.Arg305Gln	Rv1619		hypothetical protein
NC_000962	1836286	snp	G	C	C:277 G:0
NC_000962	1847919	snp	C	G	G:250 C:0	CDS	-	540/1470	180/489	synonymous_variant c.540G>C p.Thr180Thr	Rv1639c		hypothetical protein
NC_000962	1854300	snp	T	C	C:260 T:0	CDS	+	695/783	232/260	missense_variant c.695T>C p.Leu232Pro	Rv1644	tsnR	23S rRNA methyltransferase TsnR
NC_000962	1856777	snp	G	C	C:196 G:0	CDS	+	4/951	2/316	missense_variant c.4G>C p.Ala2Pro	Rv1647		adenylate cyclase
NC_000962	1885225	snp	G	C	C:276 G:0	CDS	+	3522/4809	1174/1602	synonymous_variant c.3522G>C p.Val1174Val	Rv1662	pks8	polyketide synthase
NC_000962	1885772	snp	G	A	A:243 G:0	CDS	+	4069/4809	1357/1602	missense_variant c.4069G>A p.Ala1357Thr	Rv1662	pks8	polyketide synthase
NC_000962	1894300	ins	G	GGTCTTGCCGC	GGTCTTGCCGC:153 G:0
NC_000962	1901493	snp	T	C	C:255 T:0	CDS	+	447/705	149/234	synonymous_variant c.447T>C p.Ser149Ser	Rv1676		hypothetical protein
NC_000962	1907296	snp	G	C	C:300 G:0	CDS	+	894/918	298/305	synonymous_variant c.894G>C p.Ala298Ala	Rv1682		hypothetical protein
NC_000962	1917972	snp	A	G	G:243 A:0	CDS	+	33/807	11/268	synonymous_variant c.33A>G p.Leu11Leu	Rv1694	tlyA	16S/23S rRNA (cytidine-2'-O)-methyltransferase TlyA
NC_000962	1931179	snp	C	A	A:246 C:0	CDS	-	278/1671	93/556	missense_variant c.278G>T p.Arg93Leu	Rv1704c	cycA	D-serine/alanine/glycine transporter protein CycA
NC_000962	1933988	snp	G	A	A:224 G:0
NC_000962	1942850	snp	A	T	T:209 A:3	CDS	+	192/915	64/304	synonymous_variant c.192A>T p.Ala64Ala	Rv1715	fadB3	3-hydroxybutyryl-CoA dehydrogenase FadB
NC_000962	1944107	snp	A	G	G:193 A:0	CDS	+	532/831	178/276	missense_variant c.532A>G p.Ser178Gly	Rv1716		hypothetical protein
NC_000962	1944402	snp	T	C	C:210 T:0	CDS	+	827/831	276/276	missense_variant c.827T>C p.Val276Ala	Rv1716		hypothetical protein
NC_000962	1950767	snp	T	C	C:219 T:0	CDS	-	285/420	95/139	synonymous_variant c.285A>G p.Lys95Lys	Rv1724c		hypothetical protein
NC_000962	1952057	snp	C	T	T:228 C:6	CDS	+	206/1386	69/461	missense_variant c.206C>T p.Ala69Val	Rv1726		oxidoreductase
NC_000962	1956278	snp	C	T	T:317 C:2	CDS	-	968/1554	323/517	missense_variant c.968G>A p.Gly323Glu	Rv1730c		penicillin-binding protein
NC_000962	1960284	snp	C	A	A:235 C:0	CDS	-	204/633	68/210	missense_variant c.204G>T p.Gln68His	Rv1733c		transmembrane protein
NC_000962	1965133	snp	C	T	T:244 C:5	CDS	-	238/1188	80/395	missense_variant c.238G>A p.Ala80Thr	Rv1737c	narK2	nitrate/nitrite transporter
NC_000962	1967237	snp	C	A	A:253 C:0	CDS	-	401/1683	134/560	missense_variant c.401G>T p.Arg134Leu	Rv1739c		sulfate ABC transporter permease
NC_000962	1983291	snp	C	G	G:41 C:0	repeat_region	-	1485/3162	495/1053	synonymous_variant c.1485G>C p.Pro495Pro	Rv1753c	PPE24
NC_000962	1983317	snp	G	A	A:84 G:0	repeat_region	-	1459/3162	487/1053	synonymous_variant c.1459C>T p.Leu487Leu	Rv1753c	PPE24
NC_000962	1987648	snp	T	C	C:104 T:0
NC_000962	1992323	ins,ins	G	GC,GCC	GC,GCC:258,17 G:6	CDS	-	254/2745	85/914	frameshift_variant c.254dupG p.Ala86fs	Rv1759c	wag22	PE-PGRS family protein Wag22
NC_000962	1993808	snp	A	T	T:206 A:0	CDS	+	656/1509	219/502	missense_variant c.656A>T p.Glu219Val	Rv1760		diacylglycerol acyltransferase
NC_000962	1994007	snp	T	G	G:218 T:0	CDS	+	855/1509	285/502	synonymous_variant c.855T>G p.Arg285Arg	Rv1760		diacylglycerol acyltransferase
NC_000962	2001707	snp	C	T	T:359 C:2	CDS	+	1094/1857	365/618	missense_variant c.1094C>T p.Ser365Phe	Rv1768	PE_PGRS31	PE-PGRS family protein PE_PGRS31
NC_000962	2002579	snp	C	T	T:271 C:4
NC_000962	2022868	snp	T	C	C:269 T:0	CDS	+	3612/4176	1204/1391	synonymous_variant c.3612T>C p.Ser1204Ser	Rv1783	eccC5	ESX-5 type VII secretion system protein EccC5
NC_000962	2023345	snp	C	T	T:215 C:7	CDS	+	4089/4176	1363/1391	synonymous_variant c.4089C>T p.Gly1363Gly	Rv1783	eccC5	ESX-5 type VII secretion system protein EccC5
NC_000962	2045310	snp	A	G	G:363 A:0	CDS	-	1533/1920	511/639	synonymous_variant c.1533T>C p.Ile511Ile	Rv1803c	PE_PGRS32	PE-PGRS family protein PE_PGRS32
NC_000962	2049065	snp	T	C	C:252 T:0
NC_000962	2049097	snp	G	C	C:235 G:0
NC_000962	2049277	snp	A	G	G:327 A:6
NC_000962	2051746	snp	T	C	C:238 T:1	CDS	+	465/1407	155/468	synonymous_variant c.465T>C p.Ala155Ala	Rv1809	PPE33	PPE family protein PPE33
NC_000962	2052035	snp	G	T	T:200 G:0	CDS	+	754/1407	252/468	missense_variant c.754G>T p.Val252Leu	Rv1809	PPE33	PPE family protein PPE33
NC_000962	2055271	snp	A	G	G:196 A:0	CDS	-	89/1203	30/400	missense_variant c.89T>C p.Leu30Pro	Rv1812c		dehydrogenase
NC_000962	2057774	snp	A	T	T:224 A:0	CDS	+	247/666	83/221	missense_variant c.247A>T p.Ile83Phe	Rv1815		hypothetical protein
NC_000962	2062015	del	GCCGCCGGCC	G	G:265 GCCGCCGGCC:1	CDS	-	659/1497	217/498	disruptive_inframe_deletion c.651_659delGGCCGGCGG p.Ala218_Gly220del	Rv1818c	PE_PGRS33	PE-PGRS family protein PE_PGRS33
NC_000962	2094911	del	ACAGCGT	A	A:192 ACAGCGT:0	CDS	-	277/1458	91/485	disruptive_inframe_deletion c.272_277delACGCTG p.Asp91_Ala92del	Rv1844c	gnd1	6-phosphogluconate dehydrogenase
NC_000962	2095529	snp	G	A	A:305 G:2	CDS	-	640/951	214/316	missense_variant c.640C>T p.Arg214Cys	Rv1845c	blaR	sensor-transducer protein BlaR
NC_000962	2096186	snp	A	G	G:249 A:0	CDS	-	414/417	138/138	synonymous_variant c.414T>C p.Thr138Thr	Rv1846c	blaI	transcriptional repressor BlaI
NC_000962	2097368	snp	A	C	C:218 A:3	CDS	+	21/303	7/100	missense_variant c.21A>C p.Glu7Asp	Rv1848	ureA	urease subunit gamma
NC_000962	2105029	snp	G	A	A:214 G:7	CDS	+	45/786	15/261	synonymous_variant c.45G>A p.Leu15Leu	Rv1857	modA	molybdate ABC transporter substrate-binding lipoprotein ModA
NC_000962	2108141	snp	T	C	C:232 T:0	CDS	+	406/978	136/325	missense_variant c.406T>C p.Phe136Leu	Rv1860	apa	hypothetical protein
NC_000962	2109259	snp	C	T	T:215 C:3	CDS	+	95/306	32/101	missense_variant c.95C>T p.Ala32Val	Rv1861		transmembrane protein
NC_000962	2109523	ins	C	CG	CG:186 C:0
NC_000962	2114316	snp	A	C	C:210 A:7	CDS	+	1177/2337	393/778	missense_variant c.1177A>C p.Ser393Arg	Rv1866		hypothetical protein
NC_000962	2116903	snp	C	T	T:205 C:0	CDS	+	1140/1485	380/494	synonymous_variant c.1140C>T p.Gly380Gly	Rv1867		hypothetical protein
NC_000962	2123169	snp	T	G	G:234 T:0
NC_000962	2128870	snp	A	G	G:197 A:0	CDS	+	849/1353	283/450	synonymous_variant c.849A>G p.Leu283Leu	Rv1878	glnA3	glutamine synthetase GlnA
NC_000962	2133468	ins	T	TTCGCATGCCGTCACC	TTCGCATGCCGTCACC:93 T:8	CDS	-	224/462	75/153	disruptive_inframe_insertion c.224_225insGGTGACGGCATGCGA p.Glu75_Pro76insValThrAlaCysGlu	Rv1883c		hypothetical protein
NC_000962	2135470	snp	T	C	C:193 T:0	CDS	-	398/978	133/325	missense_variant c.398A>G p.Gln133Arg	Rv1886c	fbpB	diacylglycerol acyltransferase/mycolyltransferase Ag85B
NC_000962	2135870	snp	T	C	C:226 T:0
NC_000962	2137521	ins	A	ACTCCGATCAC	ACTCCGATCAC:131 A:0
NC_000962	2141192	snp	G	A	A:175 G:0	CDS	-	678/1131	226/376	synonymous_variant c.678C>T p.Gly226Gly	Rv1894c		hypothetical protein
NC_000962	2143328	snp	G	C	C:212 G:0	CDS	+	808/1155	270/384	missense_variant c.808G>C p.Val270Leu	Rv1895		zinc-binding alcohol dehydrogenase
NC_000962	2147022	snp	A	C	C:204 A:0	CDS	-	612/1389	204/462	missense_variant c.612T>G p.Ile204Met	Rv1900c	lipJ	lignin peroxidase LipJ
NC_000962	2155168	snp	C	G	G:222 C:8	CDS	-	944/2223	315/740	missense_variant c.944G>C p.Ser315Thr	Rv1908c	katG	catalase-peroxidase
NC_000962	2161638	snp	C	T	T:226 C:4	CDS	+	73/1197	25/398	missense_variant c.73C>T p.Pro25Ser	Rv1916	aceAb	isocitrate lyase AceAb
NC_000962	2163790	snp	A	C	C:104 A:0	repeat_region	-	3522/4380	1174/1459	synonymous_variant c.3522T>G p.Pro1174Pro	Rv1917c	PPE34
NC_000962	2165286	snp	A	C	C:259 A:0	CDS	-	2026/4380	676/1459	missense_variant c.2026T>G p.Ser676Ala	Rv1917c	PPE34	PPE family protein PPE34
NC_000962	2191657	snp	G	T	T:178 G:5	CDS	+	631/1071	211/356	missense_variant c.631G>T p.Asp211Tyr	Rv1938	ephB	epoxide hydrolase EphB
NC_000962	2202582	snp	G	T	T:185 G:7	CDS	+	445/450	149/149	missense_variant c.445G>T p.Ala149Ser	Rv1956	higA	antitoxin HigA
NC_000962	2207591	ins	T	TC	TC:217 T:1
NC_000962	2210344	snp	G	C	C:206 G:2	CDS	+	1018/1278	340/425	missense_variant c.1018G>C p.Val340Leu	Rv1966	mce3A	Mce family protein Mce3A
NC_000962	2211826	snp	A	G	G:222 A:0	CDS	+	201/1233	67/410	synonymous_variant c.201A>G p.Lys67Lys	Rv1968	mce3C	Mce family protein Mce3C
NC_000962	2216443	snp	C	A	A:196 C:0	CDS	+	1187/1314	396/437	missense_variant c.1187C>A p.Ala396Glu	Rv1971	mce3F	Mce family protein Mce3F
NC_000962	2220512	snp	T	G	G:177 T:0	CDS	+	759/1047	253/348	synonymous_variant c.759T>G p.Ser253Ser	Rv1977		hypothetical protein
NC_000962	2223293	snp	T	C	C:270 T:0
NC_000962	2228967	snp	A	G	G:258 A:0
NC_000962	2234475	snp	C	T	T:254 C:5	CDS	-	175/345	59/114	missense_variant c.175G>A p.Gly59Ser	Rv1991c	mazF6	mRNA interferase MazF6
NC_000962	2235930	snp	T	G	G:207 T:5	CDS	-	1377/2316	459/771	synonymous_variant c.1377A>C p.Val459Val	Rv1992c	ctpG	cation transporter ATPase G
NC_000962	2239303	snp	G	A	A:227 G:1	CDS	+	300/954	100/317	synonymous_variant c.300G>A p.Ala100Ala	Rv1996		universal stress protein
NC_000962	2242840	snp	C	T	T:256 C:2	CDS	+	2682/2718	894/905	synonymous_variant c.2682C>T p.Asp894Asp	Rv1997	ctpF	cation transporter ATPase F
NC_000962	2245075	snp	C	T	T:203 C:3	CDS	-	64/1323	22/440	missense_variant c.64G>A p.Asp22Asn	Rv1999c		transporter
NC_000962	2246648	snp	G	A	A:249 G:0	CDS	+	1440/1614	480/537	synonymous_variant c.1440G>A p.Thr480Thr	Rv2000		hypothetical protein
NC_000962	2251999	snp	A	G	G:227 A:0
NC_000962	2255190	snp	C	T	T:243 C:0	CDS	+	3189/3984	1063/1327	synonymous_variant c.3189C>T p.Thr1063Thr	Rv2006	otsB1	trehalose-6-phosphate phosphatase OtsB
NC_000962	2257835	snp	C	G	G:218 C:1	CDS	-	108/1326	36/441	synonymous_variant c.108G>C p.Pro36Pro	Rv2008c		hypothetical protein
NC_000962	2260525	snp	C	T	T:318 C:0	mobile_element	+			intergenic_region n.2260525C>T
NC_000962	2264782	snp	C	A	A:210 C:0	CDS	+	785/1041	262/346	missense_variant c.785C>A p.Ala262Glu	Rv2017		transcriptional regulator
NC_000962	2265059	snp	T	G	G:259 T:0
NC_000962	2269780	snp	T	C	C:241 T:0	CDS	-	461/1548	154/515	missense_variant c.461A>G p.Asp154Gly	Rv2024c		hypothetical protein
NC_000962	2270102	snp	A	G	G:237 A:0	CDS	-	139/1548	47/515	missense_variant c.139T>C p.Trp47Arg	Rv2024c		hypothetical protein
NC_000962	2276498	snp	C	T	T:216 C:6	CDS	-	1989/2046	663/681	synonymous_variant c.1989G>A p.Glu663Glu	Rv2030c		hypothetical protein
NC_000962	2282787	snp	C	T	T:251 C:0	CDS	-	935/975	312/324	missense_variant c.935G>A p.Cys312Tyr	Rv2037c		transmembrane protein
NC_000962	2285251	snp	C	A	A:301 C:0	CDS	-	391/843	131/280	missense_variant c.391G>T p.Val131Phe	Rv2039c		sugar ABC transporter permease
NC_000962	2287082	snp	G	A	A:229 G:1	CDS	-	765/1320	255/439	synonymous_variant c.765C>T p.Thr255Thr	Rv2041c		sugar ABC transporter substrate-binding lipoprotein
NC_000962	2287121	snp	A	G	G:223 A:0	CDS	-	726/1320	242/439	synonymous_variant c.726T>C p.Asp242Asp	Rv2041c		sugar ABC transporter substrate-binding lipoprotein
NC_000962	2296042	snp	G	C	C:257 G:0	CDS	-	10945/12456	3649/4151	missense_variant c.10945C>G p.Pro3649Ala	Rv2048c	pks12	polyketide synthase
NC_000962	2296297	snp	C	T	T:18 C:1	CDS	-	10690/12456	3564/4151	missense_variant c.10690G>A p.Ala3564Thr	Rv2048c	pks12	polyketide synthase
NC_000962	2300237	snp	A	G	G:204 A:4	CDS	-	6750/12456	2250/4151	synonymous_variant c.6750T>C p.Ala2250Ala	Rv2048c	pks12	polyketide synthase
NC_000962	2300546	snp	A	T	T:248 A:7	CDS	-	6441/12456	2147/4151	missense_variant c.6441T>A p.His2147Gln	Rv2048c	pks12	polyketide synthase
NC_000962	2300552	complex	TGGA	GGGG	GGGG:238 TGGA:4	CDS	-	6435/12456	2144/4151	synonymous_variant c.6432_6435delTCCAinsCCCC p.2146	Rv2048c	pks12	polyketide synthase
NC_000962	2310038	snp	T	C	C:220 T:7	CDS	-	718/2625	240/874	missense_variant c.718A>G p.Thr240Ala	Rv2051c	ppm1	polyprenol-monophosphomannose synthase
NC_000962	2313206	snp	G	A	A:162 G:1	CDS	+	82/714	28/237	missense_variant c.82G>A p.Gly28Ser	Rv2054		hypothetical protein
NC_000962	2319298	snp	G	A	A:223 G:1	CDS	-	1456/3585	486/1194	missense_variant c.1456C>T p.His486Tyr	Rv2062c	cobN	cobalamin biosynthesis protein CobN
NC_000962	2326024	snp	G	A	A:230 G:0	CDS	-	786/924	262/307	synonymous_variant c.786C>T p.Ile262Ile	Rv2068c	blaC	beta-lactamase
NC_000962	2327350	snp	G	A	A:148 G:1	CDS	+	407/558	136/185	missense_variant c.407G>A p.Arg136Gln	Rv2069	sigC	ECF RNA polymerase sigma factor SigC
NC_000962	2329533	snp	A	G	G:241 A:0	CDS	-	614/1173	205/390	missense_variant c.614T>C p.Leu205Pro	Rv2072c	cobL	precorrin-6Y C(5,15)-methyltransferase
NC_000962	2334007	snp	A	G	G:234 A:0	CDS	-	288/972	96/323	synonymous_variant c.288T>C p.Ala96Ala	Rv2077c		transmembrane protein
NC_000962	2335075	snp	A	G	G:242 A:0	CDS	+	17/315	6/104	missense_variant c.17A>G p.Glu6Gly	Rv2078		hypothetical protein
NC_000962	2335494	snp	A	G	G:247 A:0	CDS	+	140/1971	47/656	missense_variant c.140A>G p.Tyr47Cys	Rv2079		hypothetical protein
NC_000962	2338078	snp	G	A	A:206 G:5	CDS	-	428/441	143/146	missense_variant c.428C>T p.Ser143Leu	Rv2081c		transmembrane protein
NC_000962	2340621	snp	C	G	G:240 C:0	CDS	+	1913/2166	638/721	missense_variant c.1913C>G p.Pro638Arg	Rv2082		hypothetical protein
NC_000962	2340691	snp	A	G	G:228 A:1	CDS	+	1983/2166	661/721	synonymous_variant c.1983A>G p.Leu661Leu	Rv2082		hypothetical protein
NC_000962	2341636	snp	C	G	G:307 C:0	CDS	+	766/945	256/314	missense_variant c.766C>G p.Leu256Val	Rv2083		hypothetical protein
NC_000962	2345037	snp	C	A	A:272 C:0	CDS	+	627/1770	209/589	synonymous_variant c.627C>A p.Leu209Leu	Rv2088	pknJ	transmembrane serine/threonine-protein kinase PknJ
NC_000962	2345960	snp	G	A	A:271 G:2	CDS	+	1550/1770	517/589	missense_variant c.1550G>A p.Arg517Lys	Rv2088	pknJ	transmembrane serine/threonine-protein kinase PknJ
NC_000962	2348446	snp	C	G	G:225 C:0	CDS	+	1074/1182	358/393	missense_variant c.1074C>G p.Phe358Leu	Rv2090		5'-3' exonuclease
NC_000962	2348848	del,snp	GCACGGCCAT	G,GCACGGCGAT	G,GCACGGCGAT:146,11 GCACGGCCAT:0	CDS	-	438/735	146/244	missense_variant c.438G>C p.Met146Ile	Rv2091c		membrane protein
NC_000962	2356012	snp	G	A	A:188 G:0	CDS	-	666/1359	222/452	synonymous_variant c.666C>T p.Leu222Leu	Rv2097c	pafA	proteasome accessory factor PafA
NC_000962	2357268	del,del	TGCCGCC	TGCC,T	TGCC,T:258,7 TGCCGCC:0
NC_000962	2357448	del	AGCCGCCACT	A	A:280 AGCCGCCACT:3
NC_000962	2358029	ins	T	TG	TG:272 T:0
NC_000962	2358916	snp	C	T	T:245 C:10	CDS	+	528/1653	176/550	synonymous_variant c.528C>T p.Ala176Ala	Rv2100		hypothetical protein
NC_000962	2359770	snp	T	C	C:297 T:3	CDS	+	1382/1653	461/550	missense_variant c.1382T>C p.Val461Ala	Rv2100		hypothetical protein
NC_000962	2361604	snp	C	G	G:213 C:1	CDS	+	1365/3042	455/1013	synonymous_variant c.1365C>G p.Val455Val	Rv2101	helZ	helicase HelZ
NC_000962	2362041	snp	C	A	A:219 C:0	CDS	+	1802/3042	601/1013	missense_variant c.1802C>A p.Pro601Gln	Rv2101	helZ	helicase HelZ
NC_000962	2368564	del	TA	T	T:310 TA:0
NC_000962	2376051	snp	G	A	A:202 G:8	CDS	-	240/1830	80/609	synonymous_variant c.240C>T p.Ala80Ala	Rv2115c	mpa	proteasome-associated ATPase
NC_000962	2376445	snp	A	C	C:266 A:5
NC_000962	2386389	snp	G	A	A:236 G:0	CDS	+	97/879	33/292	missense_variant c.97G>A p.Gly33Ser	Rv2125		hypothetical protein
NC_000962	2387733	snp	T	C	C:308 T:0	CDS	-	240/771	80/256	synonymous_variant c.240A>G p.Glu80Glu	Rv2126c	PE_PGRS37	PE-PGRS family protein PE_PGRS37
NC_000962	2389986	snp	C	T	T:248 C:2	CDS	+	1371/1470	457/489	synonymous_variant c.1371C>T p.Tyr457Tyr	Rv2127	ansP1	L-asparagine permease
NC_000962	2401509	snp	C	T	T:248 C:3	CDS	-	214/1347	72/448	missense_variant c.214G>A p.Ala72Thr	Rv2141c		hypothetical protein
NC_000962	2405619	snp	G	T	T:256 G:9
NC_000962	2409976	snp	C	T	T:198 C:2	CDS	-	666/945	222/314	synonymous_variant c.666G>A p.Ala222Ala	Rv2151c	ftsQ	cell division protein FtsQ
NC_000962	2415656	snp	G	C	C:319 G:0	CDS	-	739/1461	247/486	missense_variant c.739C>G p.Arg247Gly	Rv2155c	murD	UDP-N-acetylmuramoylalanine--D-glutamate ligase
NC_000962	2423540	del	CCCG	C	C:289 CCCG:0	CDS	-	1298/1599	432/532	disruptive_inframe_deletion c.1296_1298delCGG p.Gly433del	Rv2162c	PE_PGRS38	PE-PGRS family protein PE_PGRS38
NC_000962	2423845	snp	C	A	A:56 C:2	CDS	-	994/1599	332/532	missense_variant c.994G>T p.Ala332Ser	Rv2162c	PE_PGRS38	PE-PGRS family protein PE_PGRS38
NC_000962	2424925	snp	A	G	G:255 A:0
NC_000962	2427471	snp	A	C	C:223 A:0	CDS	-	768/1155	256/384	missense_variant c.768T>G p.Asp256Glu	Rv2164c		hypothetical protein
NC_000962	2436247	snp	C	T	T:250 C:2	CDS	+	339/1551	113/516	synonymous_variant c.339C>T p.Thr113Thr	Rv2174	mptA	alpha(1->6)-mannopyranosyltransferase A
NC_000962	2440926	snp	G	T	T:198 G:0	CDS	-	795/1389	265/462	missense_variant c.795C>A p.Asp265Glu	Rv2178c	aroG	phospho-2-dehydro-3-deoxyheptonate aldolase AroG
NC_000962	2442590	snp	G	A	A:216 G:4	CDS	-	625/888	209/295	missense_variant c.625C>T p.Arg209Trp	Rv2180c		integral membrane protein
NC_000962	2445309	snp	C	T	T:222 C:4	CDS	-	21/744	7/247	synonymous_variant c.21G>A p.Lys7Lys	Rv2182c		1-acylglycerol-3-phosphate O-acyltransferase
NC_000962	2456256	snp	T	G	G:258 T:4	CDS	-	488/1113	163/370	missense_variant c.488A>C p.Asp163Ala	Rv2192c	trpD	anthranilate phosphoribosyltransferase
NC_000962	2462871	snp	G	A	A:201 G:0	CDS	-	177/900	59/299	synonymous_variant c.177C>T p.Ala59Ala	Rv2198c	mmpS3	membrane protein MmpS3
NC_000962	2494257	snp	G	A	A:235 G:2	CDS	-	1143/1563	381/520	synonymous_variant c.1143C>T p.Asn381Asn	Rv2223c		carboxylesterase B
NC_000962	2499726	snp	G	A	A:186 G:0	CDS	+	895/1542	299/513	missense_variant c.895G>A p.Asp299Asn	Rv2226		hypothetical protein
NC_000962	2509140	snp	G	C	C:353 G:0	CDS	-	236/942	79/313	missense_variant c.236C>G p.Ser79Cys	Rv2236c	cobD	cobalamin biosynthesis transmembrane protein CobD
NC_000962	2509722	snp	A	G	G:222 A:0	CDS	+	234/768	78/255	synonymous_variant c.234A>G p.Pro78Pro	Rv2237		hypothetical protein
NC_000962	2521342	snp	T	C	C:215 T:0	CDS	+	600/1422	200/473	synonymous_variant c.600T>C p.Asp200Asp	Rv2247	accD6	acetyl-/propionyl-CoA carboxylase subunit beta
NC_000962	2523205	ins	G	GCGC	GCGC:107 G:0	repeat_region	+			intergenic_region n.2523205_2523206insCGC
NC_000962	2525722	del	CG	C	C:246 CG:0	CDS	+	163/1428	55/475	frameshift_variant c.163delG p.Glu55fs	Rv2251		flavoprotein
NC_000962	2529680	snp	A	G	G:217 A:0	CDS	-	195/534	65/177	synonymous_variant c.195T>C p.Thr65Thr	Rv2256c		hypothetical protein
NC_000962	2531742	snp	A	G	G:233 A:0	CDS	-	156/1062	52/353	synonymous_variant c.156T>C p.Ala52Ala	Rv2258c		transcriptional regulator
NC_000962	2534562	del	GGA	G	G:205 GGA:0
NC_000962	2556092	snp	C	T	T:193 C:1	CDS	+	152/195	51/64	missense_variant c.152C>T p.Thr51Ile	Rv2283		hypothetical protein
NC_000962	2564542	snp	A	G	G:195 A:3	CDS	-	491/741	164/246	missense_variant c.491T>C p.Leu164Pro	Rv2293c		hypothetical protein
NC_000962	2571506	snp	T	C	C:199 T:3	CDS	-	497/1944	166/647	missense_variant c.497A>G p.Glu166Gly	Rv2299c	htpG	chaperone protein HtpG
NC_000962	2573756	snp	C	A	A:229 C:0
NC_000962	2586127	snp	A	G	G:191 A:1	CDS	-	1164/1374	388/457	synonymous_variant c.1164T>C p.Gly388Gly	Rv2314c		hypothetical protein
NC_000962	2598400	snp	A	G	G:261 A:0	CDS	-	1548/2094	516/697	synonymous_variant c.1548T>C p.Asn516Asn	Rv2326c		ABC transporter ATP-binding protein
NC_000962	2600689	snp	T	C	C:272 T:1
NC_000962	2604156	del	TCAGTGCCAA	T	T:179 TCAGTGCCAA:2	CDS	-	66/528	20/175	conservative_inframe_deletion c.58_66delTTGGCACTG p.Leu20_Leu22del	Rv2330c	lppP	lipoprotein LppP
NC_000962	2605618	snp	G	A	A:221 G:2	CDS	+	511/1647	171/548	missense_variant c.511G>A p.Ala171Thr	Rv2332	mez	malate oxidoreductase
NC_000962	2612504	snp	A	G	G:304 A:8	CDS	-	484/1119	162/372	missense_variant c.484T>C p.Ser162Pro	Rv2337c		hypothetical protein
NC_000962	2612632	snp	C	A	A:264 C:0	CDS	-	356/1119	119/372	missense_variant c.356G>T p.Gly119Val	Rv2337c		hypothetical protein
NC_000962	2620500	snp	G	T	T:230 G:5	CDS	+	229/258	77/85	missense_variant c.229G>T p.Val77Phe	Rv2342		hypothetical protein
NC_000962	2625813	snp	C	T	T:249 C:9
NC_000962	2626149	snp	A	C	C:128 A:1	CDS	-	24/285	8/94	synonymous_variant c.24T>G p.Gly8Gly	Rv2346c	esxO	ESAT-6 like protein EsxO
NC_000962	2626600	snp	G	A	A:59 G:3
NC_000962	2651706	snp	G	A	A:243 G:2
NC_000962	2656225	snp	A	G	G:234 A:0	CDS	-	206/216	69/71	missense_variant c.206T>C p.Val69Ala	Rv2377c		hypothetical protein
NC_000962	2660203	snp	T	C	C:245 T:1	CDS	-	1883/4386	628/1461	missense_variant c.1883A>G p.Asp628Gly	Rv2379c	mbtF	peptide synthetase
NC_000962	2660319	snp	C	G	G:222 C:0	CDS	-	1767/4386	589/1461	missense_variant c.1767G>C p.Glu589Asp	Rv2379c	mbtF	peptide synthetase
NC_000962	2679877	snp	C	G	G:185 C:0	CDS	-	129/1353	43/450	missense_variant c.129G>C p.Glu43Asp	Rv2386c	mbtI	salicylate synthase
NC_000962	2680658	snp	T	G	G:249 T:1	CDS	+	201/210	67/69	synonymous_variant c.201T>G p.Thr67Thr	Rv2386a		hypothetical protein
NC_000962	2682313	snp	C	T	T:211 C:6	CDS	-	830/1128	277/375	missense_variant c.830G>A p.Gly277Asp	Rv2388c	hemN	oxygen-independent coproporphyrinogen III oxidase
NC_000962	2685506	snp	G	A	A:193 G:3	CDS	+	828/1692	276/563	synonymous_variant c.828G>A p.Glu276Glu	Rv2391	sirA	sulfite reductase
NC_000962	2693831	snp	G	C	C:354 G:2	CDS	+	1033/1086	345/361	missense_variant c.1033G>C p.Gly345Arg	Rv2396	PE_PGRS41	acid and phagosome regulated protein AprC
NC_000962	2695378	snp	C	G	G:183 C:0	CDS	-	422/819	141/272	missense_variant c.422G>C p.Gly141Ala	Rv2398c	cysW	sulfate ABC transporter permease CysW
NC_000962	2704416	snp	G	C	C:226 G:2	CDS	-	22/429	8/142	missense_variant c.22C>G p.Arg8Gly	Rv2406c		hypothetical protein
NC_000962	2704884	ins	A	ACAGCGACCATATCGCCGAGCT	ACAGCGACCATATCGCCGAGCT:87 A:0	CDS	+	190/822	64/273	conservative_inframe_insertion c.189_190insAGCGACCATATCGCCGAGCTC p.His63_Gly64insSerAspHisIleAlaGluLeu	Rv2407		ribonuclease Z
NC_000962	2709185	snp	A	C	C:216 A:0	CDS	-	781/1656	261/551	missense_variant c.781T>G p.Ser261Ala	Rv2411c		hypothetical protein
NC_000962	2713795	snp	C	T	T:230 C:0
NC_000962	2718852	snp	T	G	G:255 T:0
NC_000962	2734074	snp	T	C	C:330 T:0	CDS	+	845/915	282/304	missense_variant c.845T>C p.Val282Ala	Rv2436	rbsK	ribokinase RbsK
NC_000962	2739131	snp	T	C	C:235 T:1	CDS	-	556/1440	186/479	missense_variant c.556A>G p.Ile186Val	Rv2440c	obg	GTPase Obg
NC_000962	2751804	snp	C	T	T:258 C:0	CDS	-	377/519	126/172	missense_variant c.377G>A p.Arg126Gln	Rv2450c	rpfE	resuscitation-promoting factor RpfE
NC_000962	2752698	snp	C	A	A:371 C:0
NC_000962	2760152	snp	A	G	G:215 A:0	CDS	+	374/909	125/302	missense_variant c.374A>G p.Tyr125Cys	Rv2458	mmuM	homocysteine S-methyltransferase MmuM
NC_000962	2779136	snp	T	C	C:204 T:0	CDS	-	3127/4875	1043/1624	missense_variant c.3127A>G p.Ser1043Gly	Rv2476c	gdh	NAD-dependent glutamate dehydrogenase
NC_000962	2782642	snp	G	A	A:205 G:6	CDS	-	1401/1677	467/558	synonymous_variant c.1401C>T p.Asp467Asp	Rv2477c		macrolide ABC transporter ATP-binding protein
NC_000962	2786952	snp	A	G	G:314 A:0	CDS	-	2332/2370	778/789	missense_variant c.2332T>C p.Cys778Arg	Rv2482c	plsB2	glycerol-3-phosphate acyltransferase
NC_000962	2802819	snp	T	C	C:476 T:1	CDS	-	3418/4983	1140/1660	missense_variant c.3418A>G p.Ile1140Val	Rv2490c	PE_PGRS43	PE-PGRS family protein PE_PGRS43
NC_000962	2809621	snp	T	C	C:327 T:0	CDS	-	319/1182	107/393	missense_variant c.319A>G p.Thr107Ala	Rv2495c	bkdC	branched-chain keto acid dehydrogenase E2 component
NC_000962	2818837	snp	A	G	G:203 A:0	CDS	-	291/657	97/218	synonymous_variant c.291T>C p.Gly97Gly	Rv2503c	scoB	succinyl-CoA:3-ketoacid-CoA transferase subunit B
NC_000962	2821342	snp	C	T	T:156 C:0	CDS	-	255/1644	85/547	synonymous_variant c.255G>A p.Ala85Ala	Rv2505c	fadD35	fatty-acid--CoA ligase FadD35
NC_000962	2822255	snp	A	C	C:211 A:1	CDS	+	544/648	182/215	missense_variant c.544A>C p.Ser182Arg	Rv2506		TetR family transcriptional regulator
NC_000962	2827984	snp	G	T	T:196 G:0
NC_000962	2828019	snp	T	C	C:204 T:0
NC_000962	2830525	snp	C	A	A:223 C:0	CDS	+	365/423	122/140	missense_variant c.365C>A p.Thr122Lys	Rv2513		hypothetical protein
NC_000962	2855244	del	CAG	C	C:244 CAG:0	CDS	-	2537/2844	846/947	frameshift_variant c.2536_2537delCT p.Leu846fs	Rv2531c		amino acid decarboxylase
NC_000962	2855259	snp	A	G	G:261 A:0	CDS	-	2523/2844	841/947	synonymous_variant c.2523T>C p.Ala841Ala	Rv2531c		amino acid decarboxylase
NC_000962	2864209	snp	G	A	A:334 G:1	CDS	-	204/1206	68/401	synonymous_variant c.204C>T p.Thr68Thr	Rv2540c	aroF	chorismate synthase
NC_000962	2865760	snp	A	G	G:222 A:0	CDS	+	631/1212	211/403	missense_variant c.631A>G p.Thr211Ala	Rv2542		hypothetical protein
NC_000962	2865882	snp	T	C	C:256 T:0	CDS	+	753/1212	251/403	synonymous_variant c.753T>C p.Val251Val	Rv2542		hypothetical protein
NC_000962	2868925	snp	G	A	A:223 G:1	CDS	+	66/378	22/125	synonymous_variant c.66G>A p.Leu22Leu	Rv2548	vapC19	ribonuclease VapC19
NC_000962	2873093	ins	G	GCCA	GCCA:148 G:4	CDS	-	172/1254	58/417	conservative_inframe_insertion c.170_172dupTGG p.Val57dup	Rv2553c		membrane protein
NC_000962	2876703	snp	G	C	C:223 G:8	CDS	-	263/390	88/129	missense_variant c.263C>G p.Ala88Gly	Rv2556c		hypothetical protein
NC_000962	2880702	snp	G	C	C:206 G:0	CDS	+	628/978	210/325	missense_variant c.628G>C p.Val210Leu	Rv2560		hypothetical protein
NC_000962	2881597	del	AG	A	A:245 AG:0
NC_000962	2888201	snp	T	C	C:237 T:0	CDS	+	1829/3423	610/1140	missense_variant c.1829T>C p.Leu610Pro	Rv2566		hypothetical protein
NC_000962	2889633	snp	T	C	C:222 T:0	CDS	+	3261/3423	1087/1140	synonymous_variant c.3261T>C p.Ala1087Ala	Rv2566		hypothetical protein
NC_000962	2891267	snp	C	T	T:279 C:1	CDS	+	1473/2655	491/884	synonymous_variant c.1473C>T p.Gly491Gly	Rv2567		hypothetical protein
NC_000962	2891728	snp	A	G	G:244 A:0	CDS	+	1934/2655	645/884	missense_variant c.1934A>G p.Gln645Arg	Rv2567		hypothetical protein
NC_000962	2894208	snp	G	A	A:185 G:0	CDS	-	201/945	67/314	synonymous_variant c.201C>T p.Ser67Ser	Rv2569c		hypothetical protein
NC_000962	2900706	snp	T	C	C:281 T:0
NC_000962	2910461	snp	G	T	T:217 G:0	CDS	-	440/672	147/223	missense_variant c.440C>A p.Ala147Glu	Rv2584c	apt	adenine phosphoribosyltransferase
NC_000962	2911187	snp	G	C	C:273 G:3	CDS	-	1491/1674	497/557	missense_variant c.1491C>G p.Asp497Glu	Rv2585c		lipoprotein
NC_000962	2911293	snp	C	G	G:254 C:1	CDS	-	1385/1674	462/557	missense_variant c.1385G>C p.Cys462Ser	Rv2585c		lipoprotein
NC_000962	2912294	snp	T	G	G:193 T:0	CDS	-	384/1674	128/557	synonymous_variant c.384A>C p.Ala128Ala	Rv2585c		lipoprotein
NC_000962	2913091	snp	C	T	T:213 C:2	CDS	-	921/1329	307/442	synonymous_variant c.921G>A p.Val307Val	Rv2586c	secF	protein translocase subunit SecF
NC_000962	2918709	snp	C	T	T:192 C:0	CDS	+	839/3507	280/1168	missense_variant c.839C>T p.Ser280Leu	Rv2590	fadD9	fatty-acid--CoA ligase FadD9
NC_000962	2919828	snp	G	A	A:230 G:1	CDS	+	1958/3507	653/1168	missense_variant c.1958G>A p.Arg653His	Rv2590	fadD9	fatty-acid--CoA ligase FadD9
NC_000962	2923391	snp	T	C	C:244 T:0	CDS	-	843/1035	281/344	synonymous_variant c.843A>G p.Pro281Pro	Rv2592c	ruvB	Holliday junction ATP-dependent DNA helicase RuvB
NC_000962	2926654	snp	C	G	G:225 C:2	CDS	+	300/621	100/206	missense_variant c.300C>G p.Asp100Glu	Rv2597		membrane protein
NC_000962	2927939	snp	T	C	C:224 T:0
NC_000962	2939373	snp	G	C	C:215 G:0	CDS	-	590/951	197/316	missense_variant c.590C>G p.Ser197Cys	Rv2611c		phosphatidylinositol mannoside acyltransferase
NC_000962	2939657	snp	T	C	C:212 T:0	CDS	-	306/951	102/316	missense_variant c.306A>G p.Ile102Met	Rv2611c		phosphatidylinositol mannoside acyltransferase
NC_000962	2942074	snp	G	A	A:224 G:3	CDS	-	1194/2079	398/692	synonymous_variant c.1194C>T p.Phe398Phe	Rv2614c	thrS	threonine--tRNA ligase
NC_000962	2945342	snp	G	A	A:248 G:0	CDS	+	13/501	5/166	missense_variant c.13G>A p.Ala5Thr	Rv2616		hypothetical protein
NC_000962	2945417	snp	C	G	G:244 C:0	CDS	+	88/501	30/166	missense_variant c.88C>G p.His30Asp	Rv2616		hypothetical protein
NC_000962	2953379	snp	C	A	A:298 C:2
NC_000962	2954439	snp	T	C	C:293 T:0	CDS	-	310/1242	104/413	missense_variant c.310A>G p.Arg104Gly	Rv2627c		hypothetical protein
NC_000962	2962124	snp	A	C	C:289 A:2	CDS	-	318/2337	106/778	missense_variant c.318T>G p.Asn106Lys	Rv2634c	PE_PGRS46	PE-PGRS family protein PE_PGRS46
NC_000962	2962658	snp	C	T	T:239 C:3	CDS	+	189/243	63/80	synonymous_variant c.189C>T p.Ser63Ser	Rv2635		hypothetical protein
NC_000962	2970625	ins	C	CA	CA:227 C:0	CDS	+	76/999	26/332	frameshift_variant c.75_76insA p.His26fs	Rv2646		integrase
NC_000962	2970649	snp	C	T	T:243 C:0	CDS	+	99/999	33/332	synonymous_variant c.99C>T p.Ala33Ala	Rv2646		integrase
NC_000962	2970820	snp	A	G	G:245 A:5	CDS	+	270/999	90/332	synonymous_variant c.270A>G p.Pro90Pro	Rv2646		integrase
NC_000962	2974833	snp	C	T	T:350 C:4	CDS	-	402/1440	134/479	synonymous_variant c.402G>A p.Ser134Ser	Rv2650c		prophage protein
NC_000962	2974933	snp	A	G	G:384 A:0	CDS	-	302/1440	101/479	missense_variant c.302T>C p.Ile101Thr	Rv2650c		prophage protein
NC_000962	2978220	snp	C	T	T:263 C:2	CDS	-	439/1428	147/475	missense_variant c.439G>A p.Gly147Ser	Rv2655c		prophage protein
NC_000962	2984740	snp	A	G	G:313 A:0	CDS	+	8/522	3/173	missense_variant c.8A>G p.His3Arg	Rv2668		hypothetical protein
NC_000962	2997518	snp	C	G	G:288 C:4	CDS	+	780/1317	260/438	missense_variant c.780C>G p.Asp260Glu	Rv2681		hypothetical protein
NC_000962	3005185	snp	G	T	T:192 G:0	CDS	-	466/906	156/301	missense_variant c.466C>A p.Pro156Thr	Rv2688c		antibiotic ABC transporter ATP-binding protein
NC_000962	3009692	snp	A	G	G:188 A:0	CDS	+	349/684	117/227	missense_variant c.349A>G p.Thr117Ala	Rv2691	ceoB	TRK system potassium uptake protein CeoB
NC_000962	3017465	snp	T	C	C:223 T:0	CDS	+	608/798	203/265	missense_variant c.608T>C p.Ile203Thr	Rv2702	ppgK	polyphosphate glucokinase
NC_000962	3036437	snp	G	T	T:273 G:2	CDS	-	855/1161	285/386	missense_variant c.855C>A p.Phe285Leu	Rv2724c	fadE20	acyl-CoA dehydrogenase FadE20
NC_000962	3037917	snp	G	A	A:169 G:2	CDS	-	998/1488	333/495	missense_variant c.998C>T p.Pro333Leu	Rv2725c	hflX	GTP-binding protein HflX
NC_000962	3040001	snp	T	G	G:245 T:0	CDS	-	769/945	257/314	missense_variant c.769A>C p.Met257Leu	Rv2727c	miaA	tRNA delta(2)-isopentenylpyrophosphate transferase
NC_000962	3041871	snp	G	T	T:173 G:0	CDS	-	605/906	202/301	missense_variant c.605C>A p.Ala202Glu	Rv2729c		integral membrane protein
NC_000962	3051634	snp	C	T	T:295 C:2
NC_000962	3052592	snp	C	T	T:362 C:6	CDS	-	598/1167	200/388	missense_variant c.598G>A p.Ala200Thr	Rv2739c		transferase
NC_000962	3054081	snp	A	G	G:267 A:0	CDS	+	168/1578	56/525	synonymous_variant c.168A>G p.Gly56Gly	Rv2741	PE_PGRS47	PE-PGRS family protein PE_PGRS47
NC_000962	3054321	snp	A	G	G:333 A:0	CDS	+	408/1578	136/525	synonymous_variant c.408A>G p.Gly136Gly	Rv2741	PE_PGRS47	PE-PGRS family protein PE_PGRS47
NC_000962	3054724	snp	A	G	G:374 A:0	CDS	+	811/1578	271/525	missense_variant c.811A>G p.Ser271Gly	Rv2741	PE_PGRS47	PE-PGRS family protein PE_PGRS47
NC_000962	3066099	snp	C	T	T:268 C:2	CDS	-	93/1677	31/558	missense_variant c.93G>A p.Met31Ile	Rv2752c		ribonuclease J
NC_000962	3080795	snp	A	G	G:205 A:0	CDS	-	239/453	80/150	missense_variant c.239T>C p.Leu80Pro	Rv2771c		hypothetical protein
NC_000962	3084375	snp	G	A	A:279 G:8
NC_000962	3086788	snp	T	C	C:327 T:0
NC_000962	3103682	snp	T	C	C:264 T:1	CDS	-	259/684	87/227	missense_variant c.259A>G p.Met87Val	Rv2794c	pptT	4'-phosphopantetheinyl transferase
NC_000962	3107965	snp	G	A	A:181 G:2	CDS	+	198/630	66/209	missense_variant c.198G>A p.Met66Ile	Rv2799		membrane protein
NC_000962	3113872	snp	A	T	T:220 A:0	CDS	+	215/1155	72/384	missense_variant c.215A>T p.Glu72Val	Rv2807		hypothetical protein
NC_000962	3118000	snp	A	G	G:241 A:0	CDS	+	1183/1410	395/469	missense_variant c.1183A>G p.Arg395Gly	Rv2812		transposase
NC_000962	3126279	snp	C	T	T:439 C:0	CDS	-	1089/1128	363/375	synonymous_variant c.1089G>A p.Glu363Glu	Rv2819c		CRISPR type III-associated RAMP protein Csm5
NC_000962	3133536	snp	T	C	C:240 T:1	CDS	-	4/648	2/215	missense_variant c.4A>G p.Lys2Glu	Rv2825c		hypothetical protein
NC_000962	3137058	snp	G	A	A:252 G:0	CDS	-	167/216	56/71	missense_variant c.167C>T p.Ala56Val	Rv2830c	vapB22	antitoxin VapB22
NC_000962	3151912	snp	T	C	C:230 T:6	CDS	-	1039/1749	347/582	missense_variant c.1039A>G p.Ile347Val	Rv2845c	proS	proline--tRNA ligase
NC_000962	3162974	snp	T	G	G:38 T:2	CDS	+	707/1848	236/615	missense_variant c.707T>G p.Val236Gly	Rv2853	PE_PGRS48	PE-PGRS family protein PE_PGRS48
NC_000962	3170166	snp	C	A	A:247 C:2	CDS	-	558/1368	186/455	missense_variant c.558G>T p.Lys186Asn	Rv2858c	aldC	aldehyde dehydrogenase AldC
NC_000962	3177884	snp	C	A	A:260 C:0	CDS	+	63/264	21/87	synonymous_variant c.63C>A p.Arg21Arg	Rv2866	relG	toxin RelG
NC_000962	3186546	snp	T	G	G:189 T:5	CDS	+	1700/2088	567/695	missense_variant c.1700T>G p.Leu567Arg	Rv2874	dipZ	integral membrane C-type cytochrome biogenesis protein DipZ
NC_000962	3186860	snp	T	G	G:233 T:0	CDS	+	2014/2088	672/695	missense_variant c.2014T>G p.Tyr672Asp	Rv2874	dipZ	integral membrane C-type cytochrome biogenesis protein DipZ
NC_000962	3190145	del	TC	T	T:251 TC:0
NC_000962	3197812	snp	T	C	C:176 T:6	CDS	-	474/1422	158/473	synonymous_variant c.474A>G p.Ser158Ser	Rv2888c	amiC	amidase AmiC
NC_000962	3201527	snp	G	T	T:302 G:6	CDS	-	494/1227	165/408	missense_variant c.494C>A p.Thr165Asn	Rv2892c	PPE45	PPE family protein PPE45
NC_000962	3210276	snp	G	A	A:224 G:3	CDS	-	1470/2340	490/779	synonymous_variant c.1470C>T p.Pro490Pro	Rv2900c	fdhF	formate dehydrogenase subunit alpha FdhF
NC_000962	3226181	snp	A	C	C:218 A:0	CDS	-	105/1578	35/525	synonymous_variant c.105T>G p.Arg35Arg	Rv2916c	ffh	signal recognition particle protein
NC_000962	3228143	snp	G	T	T:263 G:0	CDS	+	1781/1881	594/626	missense_variant c.1781G>T p.Arg594Leu	Rv2917		hypothetical protein
NC_000962	3230417	snp	A	C	C:283 A:3	CDS	-	264/2427	88/808	synonymous_variant c.264T>G p.Pro88Pro	Rv2918c	glnD	bifunctional uridylyltransferase/uridylyl-removing enzyme
NC_000962	3232759	snp	G	A	A:108 G:1
NC_000962	3239376	snp	C	G	G:225 C:3	CDS	-	95/870	32/289	missense_variant c.95G>C p.Arg32Pro	Rv2924c	fpg	formamidopyrimidine-DNA glycosylase
NC_000962	3247316	snp	C	G	G:283 C:1	CDS	+	1872/5631	624/1876	missense_variant c.1872C>G p.Asp624Glu	Rv2931	ppsA	phthiocerol synthesis polyketide synthase type I PpsA
NC_000962	3247851	complex	GCCCGG	ACTCGC	ACTCGC:77 GCCCGG:1	CDS	+	2407/5631	803/1876	missense_variant c.2407_2412delGCCCGGinsACTCGC p.Ala803Thr	Rv2931	ppsA	phthiocerol synthesis polyketide synthase type I PpsA
NC_000962	3247865	complex	GCAAAACCGGTTT	TAGGGACCGATTC	TAGGGACCGATTC:68 GCAAAACCGGTTT:0	CDS	+	2421/5631	807/1876	missense_variant c.2421_2433delGCAAAACCGGTTTinsTAGGGACCGATTC p.GlnAsn808ArgAsp	Rv2931	ppsA	phthiocerol synthesis polyketide synthase type I PpsA
NC_000962	3247883	snp	T	C	C:69 T:0	CDS	+	2439/5631	813/1876	synonymous_variant c.2439T>C p.Ser813Ser	Rv2931	ppsA	phthiocerol synthesis polyketide synthase type I PpsA
NC_000962	3247928	complex	TT	GC	GC:19 TT:1	CDS	+	2484/5631	828/1876	synonymous_variant c.2484_2485delTTinsGC p.830	Rv2931	ppsA	phthiocerol synthesis polyketide synthase type I PpsA
NC_000962	3248074	mnp	GC	AT	AT:91 GC:6	CDS	+	2630/5631	877/1876	missense_variant c.2630_2631delGCinsAT p.Arg877His	Rv2931	ppsA	phthiocerol synthesis polyketide synthase type I PpsA
NC_000962	3253552	snp	G	A	A:138 G:2	CDS	+	2481/4617	827/1538	synonymous_variant c.2481G>A p.Glu827Glu	Rv2932	ppsB	phthiocerol synthesis polyketide synthase type I PpsB
NC_000962	3256494	snp	A	G	G:211 A:0	CDS	+	810/6567	270/2188	synonymous_variant c.810A>G p.Gly270Gly	Rv2933	ppsC	phthiocerol synthesis polyketide synthase type I PpsC
NC_000962	3264318	snp	G	A	A:243 G:1	CDS	+	2071/5484	691/1827	missense_variant c.2071G>A p.Ala691Thr	Rv2934	ppsD	phthiocerol synthesis polyketide synthase type I PpsD
NC_000962	3267513	snp	C	T	T:298 C:1	CDS	+	5266/5484	1756/1827	missense_variant c.5266C>T p.Arg1756Trp	Rv2934	ppsD	phthiocerol synthesis polyketide synthase type I PpsD
NC_000962	3269581	snp	A	G	G:248 A:0	CDS	+	1845/4467	615/1488	synonymous_variant c.1845A>G p.Ala615Ala	Rv2935	ppsE	phthiocerol synthesis polyketide synthase type I PpsE
NC_000962	3270784	snp	A	G	G:249 A:0	CDS	+	3048/4467	1016/1488	synonymous_variant c.3048A>G p.Gln1016Gln	Rv2935	ppsE	phthiocerol synthesis polyketide synthase type I PpsE
NC_000962	3292987	snp	G	A	A:196 G:1	CDS	-	3367/4851	1123/1616	synonymous_variant c.3367C>T p.Leu1123Leu	Rv2946c	pks1	polyketide synthase
NC_000962	3295663	del,snp	CCA	C,CCC	C,CCC:202,6 CCA:0	CDS	-	690/4851	230/1616	frameshift_variant c.689_690delTG p.Val230fs	Rv2946c	pks1	polyketide synthase
NC_000962	3296843	snp	A	G	G:281 A:0	CDS	-	998/1491	333/496	missense_variant c.998T>C p.Val333Ala	Rv2947c	pks15	polyketide synthase
NC_000962	3304970	snp	A	G	G:294 A:0	CDS	+	530/813	177/270	missense_variant c.530A>G p.Tyr177Cys	Rv2952		phthiotriol/phenolphthiotriol dimycocerosates methyltransferase
NC_000962	3308606	snp	G	A	A:323 G:0
NC_000962	3312069	snp	G	T	T:277 G:4
NC_000962	3314414	snp	C	T	T:209 C:2	CDS	-	709/1350	237/449	missense_variant c.709G>A p.Ala237Thr	Rv2962c		PGL/p-HBAD biosynthesis rhamnosyltransferase
NC_000962	3323934	snp	G	A	A:225 G:6	CDS	-	543/768	181/255	synonymous_variant c.543C>T p.Arg181Arg	Rv2969c		hypothetical protein
NC_000962	3336587	snp	T	A	A:74 T:0
NC_000962	3336646	snp	T	A	A:27 T:0
NC_000962	3336825	snp	T	C	C:352 T:0	CDS	-	1093/1122	365/373	missense_variant c.1093A>G p.Thr365Ala	Rv2981c	ddlA	D-alanine--D-alanine ligase
NC_000962	3338603	snp	G	C	C:218 G:0	CDS	-	397/1005	133/334	missense_variant c.397C>G p.Pro133Ala	Rv2982c	gpdA2	glycerol-3-phosphate dehydrogenase
NC_000962	3343150	snp	T	C	C:231 T:3
NC_000962	3344683	snp	T	C	C:342 T:3	CDS	-	1393/1422	465/473	missense_variant c.1393A>G p.Thr465Ala	Rv2988c	leuC	3-isopropylmalate dehydratase large subunit
NC_000962	3358235	snp	A	T	T:296 A:0	CDS	+	634/966	212/321	missense_variant c.634A>T p.Met212Leu	Rv2999	lppY	lipoprotein LppY
NC_000962	3363338	snp	A	G	G:261 A:0
NC_000962	3367765	snp	G	A	A:275 G:0	CDS	-	1029/1530	343/509	synonymous_variant c.1029C>T p.Gly343Gly	Rv3009c	gatB	aspartyl/glutamyl-tRNA(Asn/Gln) amidotransferase subunit B
NC_000962	3379708	complex	GAGCG	CAGCC	CAGCC:69 GAGCG:1
NC_000962	3379718	snp	T	C	C:71 T:1
NC_000962	3379726	complex	CCCCGGCCAAC	ACCCCGTCACA	ACCCCGTCACA:69 CCCCGGCCAAC:1
NC_000962	3379742	snp	T	C	C:114 T:3
NC_000962	3379751	snp	A	C	C:130 A:2
NC_000962	3379757	snp	A	C	C:139 A:2
NC_000962	3379763	snp	G	A	A:158 G:0
NC_000962	3379784	complex	CCCCC	ACCCG	ACCCG:214 CCCCC:0
NC_000962	3393033	snp	C	T	T:262 C:10	CDS	+	222/390	74/129	synonymous_variant c.222C>T p.Pro74Pro	Rv3032A		hypothetical protein
NC_000962	3402816	snp	C	T	T:194 C:0	CDS	-	347/1230	116/409	missense_variant c.347G>A p.Gly116Glu	Rv3042c	serB2	phosphoserine phosphatase SerB
NC_000962	3414814	snp	G	C	C:311 G:1	CDS	-	145/240	49/79	missense_variant c.145C>G p.Leu49Val	Rv3053c	nrdH	glutaredoxin electron transport protein NrdH
NC_000962	3415180	del	ACACCTAGGGGGTGG	A	A:178 ACACCTAGGGGGTGG:12
NC_000962	3419560	snp	C	T	T:252 C:2	CDS	+	69/1479	23/492	synonymous_variant c.69C>T p.Asn23Asn	Rv3059	cyp136	cytochrome P450 Cyp136
NC_000962	3425854	snp	C	T	T:338 C:0	CDS	+	271/1524	91/507	missense_variant c.271C>T p.Pro91Ser	Rv3062	ligB	DNA ligase
NC_000962	3428917	snp	C	A	A:206 C:1	CDS	+	1675/2277	559/758	missense_variant c.1675C>A p.Arg559Ser	Rv3063	cstA	carbon starvation protein A
NC_000962	3432649	snp	T	C	C:197 T:6	CDS	-	974/1644	325/547	missense_variant c.974A>G p.Asn325Ser	Rv3068c	pgmA	phosphoglucomutase PgmA
NC_000962	3436870	snp	C	G	G:259 C:1	CDS	+	92/1275	31/424	missense_variant c.92C>G p.Ala31Gly	Rv3074		hypothetical protein
NC_000962	3440464	complex	TGTGG	GGTGC	GGTGC:212 TGTGG:0	CDS	+	924/1812	308/603	missense_variant c.924_928delTGTGGinsGGTGC p.Gly310Arg	Rv3077		hydrolase
NC_000962	3448348	snp	G	A	A:228 G:2	CDS	-	79/1023	27/340	synonymous_variant c.79C>T p.Leu27Leu	Rv3082c	virS	HTH-type transcriptional regulator VirS
NC_000962	3450909	snp	G	A	A:223 G:2	CDS	+	913/927	305/308	missense_variant c.913G>A p.Gly305Arg	Rv3084	lipR	acetyl-hydrolase LipR
NC_000962	3456666	snp	A	G	G:208 A:0	CDS	+	906/1512	302/503	synonymous_variant c.906A>G p.Ala302Ala	Rv3089	fadD13	long chain-fatty-acid--CoA ligase FadD13
NC_000962	3462135	snp	G	C	C:340 G:0	CDS	-	630/1005	210/334	missense_variant c.630C>G p.Cys210Trp	Rv3093c		oxidoreductase
NC_000962	3473996	ins	G	GA	GA:231 G:0
NC_000962	3486977	snp	A	G	G:269 A:0	CDS	+	469/1203	157/400	missense_variant c.469A>G p.Lys157Glu	Rv3121	cyp141	cytochrome P450 Cyp141
NC_000962	3503895	snp	C	T	T:231 C:0	CDS	+	503/783	168/260	missense_variant c.503C>T p.Pro168Leu	Rv3137		histidinol-phosphatase
NC_000962	3518167	snp	A	G	G:289 A:0	CDS	+	1422/2421	474/806	missense_variant c.1422A>G p.Ile474Met	Rv3151	nuoG	NADH-quinone oxidoreductase subunit G
NC_000962	3518555	snp	A	G	G:254 A:0	CDS	+	1810/2421	604/806	missense_variant c.1810A>G p.Thr604Ala	Rv3151	nuoG	NADH-quinone oxidoreductase subunit G
NC_000962	3520977	snp	G	C	C:235 G:4	CDS	+	471/636	157/211	synonymous_variant c.471G>C p.Leu157Leu	Rv3153	nuoI	NADH-quinone oxidoreductase subunit I
NC_000962	3545089	snp	C	G	G:247 C:4	CDS	-	212/957	71/318	missense_variant c.212G>C p.Ser71Thr	Rv3176c	mesT	epoxide hydrolase MesT
NC_000962	3556275	snp	A	G	G:269 A:0	CDS	-	413/1266	138/421	missense_variant c.413T>C p.Leu138Pro	Rv3190c		hypothetical protein
NC_000962	3559192	snp	G	A	A:241 G:0
NC_000962	3580636	del	CT	C	C:214 CT:0
NC_000962	3581414	snp	A	G	G:239 A:0	CDS	+	100/306	34/101	missense_variant c.100A>G p.Thr34Ala	Rv3204		DNA-methyltransferase
NC_000962	3583640	snp	C	T	T:258 C:4	CDS	-	71/1179	24/392	missense_variant c.71G>A p.Ser24Asn	Rv3206c	moeB1	adenylyltransferase/sulfurtransferase MoeZ
NC_000962	3584140	snp	G	A	A:258 G:0	CDS	-	519/858	173/285	synonymous_variant c.519C>T p.Gly173Gly	Rv3207c		hypothetical protein
NC_000962	3589143	snp	G	A	A:293 G:5	CDS	+	1346/1584	449/527	missense_variant c.1346G>A p.Arg449Lys	Rv3211	rhlE	ATP-dependent RNA helicase RhlE
NC_000962	3590686	ins	G	GC	GC:142 G:0
NC_000962	3591063	snp	T	C	C:221 T:0	CDS	-	430/801	144/266	missense_variant c.430A>G p.Lys144Glu	Rv3213c		SOJ/ParA-like protein
NC_000962	3596273	del	TCCG	T	T:237 TCCG:0	CDS	-	1261/1506	420/501	disruptive_inframe_deletion c.1259_1261delCGG p.Ala420del	Rv3220c		two component sensor kinase
NC_000962	3604821	snp	G	C	C:364 G:0	CDS	+	96/993	32/330	synonymous_variant c.96G>C p.Ala32Ala	Rv3228		hypothetical protein
NC_000962	3608514	snp	G	A	A:213 G:12	CDS	-	360/510	120/169	synonymous_variant c.360C>T p.Gly120Gly	Rv3231c		hypothetical protein
NC_000962	3614982	snp	T	C	C:285 T:0	CDS	-	2622/3147	874/1048	synonymous_variant c.2622A>G p.Leu874Leu	Rv3239c		transmembrane transport protein
NC_000962	3622441	snp	A	C	C:239 A:1	CDS	-	651/843	217/280	synonymous_variant c.651T>G p.Val217Val	Rv3243c		hypothetical protein
NC_000962	3625065	snp	T	G	G:136 T:0	CDS	-	1549/1704	517/567	missense_variant c.1549A>C p.Met517Leu	Rv3245c	mtrB	two component sensory histidine kinase MtrB
NC_000962	3643703	snp	G	A	A:299 G:1	CDS	+	527/1662	176/553	missense_variant c.527G>A p.Gly176Asp	Rv3263		DNA methylase
NC_000962	3648955	snp	G	C	C:225 G:0	CDS	+	1071/1497	357/498	synonymous_variant c.1071G>C p.Leu357Leu	Rv3267		hypothetical protein
NC_000962	3661374	snp	A	G	G:217 A:2	CDS	-	639/801	213/266	synonymous_variant c.639T>C p.Arg213Arg	Rv3279c	birA	bifunctional biotin operon repressor/biotin--[acetyl-CoA-carboxylase] synthetase
NC_000962	3663746	del	GGAAC	G	G:205 GGAAC:2	CDS	+	66/534	22/177	frameshift_variant c.66_69delCGAA p.Asn22fs	Rv3281	accE5	bifunctional protein acetyl-/propionyl-CoAcarboxylase subunit epsilon AccE
NC_000962	3689523	snp	G	T	T:230 G:0	CDS	-	1416/1482	472/493	stop_gained c.1416C>A p.Cys472*	Rv3303c	lpdA	NAD(P)H quinone reductase LpdA
NC_000962	3698603	snp	C	T	T:172 C:0	CDS	+	483/1263	161/420	synonymous_variant c.483C>T p.Ala161Ala	Rv3311		hypothetical protein
NC_000962	3704596	snp	G	C	C:264 G:0	CDS	+	160/435	54/144	missense_variant c.160G>C p.Val54Leu	Rv3317	sdhD	succinate dehydrogenase hydrophobic membrane anchor subunit
NC_000962	3704686	snp	T	C	C:275 T:3	CDS	+	250/435	84/144	missense_variant c.250T>C p.Trp84Arg	Rv3317	sdhD	succinate dehydrogenase hydrophobic membrane anchor subunit
NC_000962	3713652	snp	C	T	T:234 C:2	CDS	-	681/939	227/312	synonymous_variant c.681G>A p.Gly227Gly	Rv3328c	sigJ	ECF RNA polymerase sigma factor SigJ
NC_000962	3714211	snp	G	T	T:196 G:0	CDS	-	122/939	41/312	missense_variant c.122C>A p.Pro41Gln	Rv3328c	sigJ	ECF RNA polymerase sigma factor SigJ
NC_000962	3714757	snp	A	C	C:257 A:0	CDS	+	366/1317	122/438	missense_variant c.366A>C p.Gln122His	Rv3329		aminotransferase
NC_000962	3718357	snp	C	T	T:214 C:0	CDS	+	1268/1509	423/502	missense_variant c.1268C>T p.Pro423Leu	Rv3331	sugI	sugar-transport integral membrane protein SugI
NC_000962	3721806	snp	G	C	C:246 G:0	CDS	-	795/870	265/289	synonymous_variant c.795C>G p.Gly265Gly	Rv3335c		integral membrane protein
NC_000962	3730466	snp	A	G	G:41 A:1	CDS	-	6470/7572	2157/2523	missense_variant c.6470T>C p.Ile2157Thr	Rv3343c	PPE54	PPE family protein PPE54
NC_000962	3736628	snp	T	G	G:355 T:0	CDS	-	308/7572	103/2523	missense_variant c.308A>C p.Glu103Ala	Rv3343c	PPE54	PPE family protein PPE54
NC_000962	3738516	ins	C	CTGCCGCCGCTGCCGCCGT	CTGCCGCCGCTGCCGCCGT:169 C:0	CDS	-	4258/4617	1420/1538	conservative_inframe_insertion c.4241_4258dupACGGCGGCAGCGGCGGCA p.Gly1419_Ser1420insAsnGlyGlySerGlyGly	Rv3345c	PE_PGRS50	PE-PGRS family protein PE_PGRS50
NC_000962	3746409	snp	A	G	G:275 A:0	CDS	-	6776/9474	2259/3157	missense_variant c.6776T>C p.Leu2259Pro	Rv3347c	PPE55	PPE family protein PPE55
NC_000962	3748588	snp	A	G	G:224 A:6	CDS	-	4597/9474	1533/3157	missense_variant c.4597T>C p.Phe1533Leu	Rv3347c	PPE55	PPE family protein PPE55
NC_000962	3750335	complex	AGGGTTG	GGCGTTT	GGCGTTT:30 AGGGTTG:1	CDS	-	2850/9474	948/3157	missense_variant c.2844_2850delCAACCCTinsAAACGCC p.Pro950Ala	Rv3347c	PPE55	PPE family protein PPE55
NC_000962	3750353	snp	A	G	G:30 A:0	CDS	-	2832/9474	944/3157	synonymous_variant c.2832T>C p.Asn944Asn	Rv3347c	PPE55	PPE family protein PPE55
NC_000962	3750359	complex	ATTA	GCCG	GCCG:31 ATTA:2	CDS	-	2826/9474	941/3157	missense_variant c.2823_2826delTAATinsCGGC p.Asn942Gly	Rv3347c	PPE55	PPE family protein PPE55
NC_000962	3750560	snp	A	G	G:206 A:1	CDS	-	2625/9474	875/3157	synonymous_variant c.2625T>C p.Ile875Ile	Rv3347c	PPE55	PPE family protein PPE55
NC_000962	3750607	complex	CA	GG	GG:145 CA:2	CDS	-	2578/9474	859/3157	missense_variant c.2577_2578delTGinsCC p.Val860Leu	Rv3347c	PPE55	PPE family protein PPE55
NC_000962	3750644	snp	A	G	G:184 A:5	CDS	-	2541/9474	847/3157	synonymous_variant c.2541T>C p.Asn847Asn	Rv3347c	PPE55	PPE family protein PPE55
NC_000962	3750652	snp	A	G	G:178 A:5	CDS	-	2533/9474	845/3157	synonymous_variant c.2533T>C p.Leu845Leu	Rv3347c	PPE55	PPE family protein PPE55
NC_000962	3750659	snp	G	A	A:184 G:5	CDS	-	2526/9474	842/3157	synonymous_variant c.2526C>T p.Asn842Asn	Rv3347c	PPE55	PPE family protein PPE55
NC_000962	3750694	snp	C	A	A:211 C:4	CDS	-	2491/9474	831/3157	missense_variant c.2491G>T p.Ala831Ser	Rv3347c	PPE55	PPE family protein PPE55
NC_000962	3751199	snp	C	T	T:189 C:2	CDS	-	1986/9474	662/3157	synonymous_variant c.1986G>A p.Pro662Pro	Rv3347c	PPE55	PPE family protein PPE55
NC_000962	3751433	snp	A	G	G:278 A:3	CDS	-	1752/9474	584/3157	synonymous_variant c.1752T>C p.Asn584Asn	Rv3347c	PPE55	PPE family protein PPE55
NC_000962	3752207	snp	A	G	G:264 A:0	CDS	-	978/9474	326/3157	synonymous_variant c.978T>C p.Ile326Ile	Rv3347c	PPE55	PPE family protein PPE55
NC_000962	3753116	snp	C	T	T:188 C:3	CDS	-	69/9474	23/3157	synonymous_variant c.69G>A p.Pro23Pro	Rv3347c	PPE55	PPE family protein PPE55
NC_000962	3753164	snp	T	G	G:302 T:0	CDS	-	21/9474	7/3157	synonymous_variant c.21A>C p.Pro7Pro	Rv3347c	PPE55	PPE family protein PPE55
NC_000962	3765430	snp	A	G	G:282 A:4	CDS	-	1673/11151	558/3716	missense_variant c.1673T>C p.Ile558Thr	Rv3350c	PPE56	PPE family protein PPE56
NC_000962	3779671	ins	C	CGGCAACGGT	CGGCAACGGT:219 C:3	CDS	+	1133/1767	378/588	disruptive_inframe_insertion c.1124_1132dupGCAACGGTG p.Gly375_Gly377dup	Rv3367	PE_PGRS51	PE-PGRS family protein PE_PGRS51
NC_000962	3779975	mnp	GA	AC	AC:399 GA:2	CDS	+	1408/1767	470/588	missense_variant c.1408_1409delGAinsAC p.Asp470Thr	Rv3367	PE_PGRS51	PE-PGRS family protein PE_PGRS51
NC_000962	3784808	snp	C	T	T:334 C:4
NC_000962	3798095	snp	A	C	C:378 A:0	CDS	-	395/1053	132/350	missense_variant c.395T>G p.Val132Gly	Rv3383c	idsB	polyprenyl synthetase IdsB
NC_000962	3798665	snp	C	T	T:411 C:2
NC_000962	3808747	snp	G	T	T:291 G:2	CDS	+	287/927	96/308	missense_variant c.287G>T p.Arg96Leu	Rv3393	iunH	nucleoside hydrolase
NC_000962	3808905	snp	A	G	G:309 A:5	CDS	+	445/927	149/308	missense_variant c.445A>G p.Met149Val	Rv3393	iunH	nucleoside hydrolase
NC_000962	3813987	snp	G	A	A:208 G:2	CDS	-	92/1578	31/525	missense_variant c.92C>T p.Ala31Val	Rv3396c	guaA	GMP synthase
NC_000962	3817117	snp	C	A	A:242 C:0	CDS	+	989/1047	330/348	missense_variant c.989C>A p.Ala330Glu	Rv3399		S-adenosylmethionine-dependent methyltransferase
NC_000962	3820545	snp	A	G	G:231 A:1
NC_000962	3823159	snp	A	T	T:277 A:0	CDS	-	705/1602	235/533	synonymous_variant c.705T>A p.Val235Val	Rv3403c		hypothetical protein
NC_000962	3824390	snp	C	A	A:236 C:1	CDS	-	195/705	65/234	missense_variant c.195G>T p.Gln65His	Rv3404c		hypothetical protein
NC_000962	3826684	snp	C	T	T:240 C:0	CDS	+	137/411	46/136	missense_variant c.137C>T p.Ser46Leu	Rv3408	vapC47	ribonuclease VapC47
NC_000962	3829770	snp	T	C	C:254 T:0	CDS	-	141/1128	47/375	synonymous_variant c.141A>G p.Pro47Pro	Rv3410c	guaB3	oxidoreductase
NC_000962	3831678	snp	G	T	T:208 G:1
NC_000962	3838871	snp	A	G	G:250 A:1	CDS	-	192/477	64/158	synonymous_variant c.192T>C p.Ala64Ala	Rv3420c	rimI	ribosomal-protein-alanine acetyltransferase RimI
NC_000962	3842620	snp	A	G	G:277 A:15	CDS	+	382/531	128/176	missense_variant c.382A>G p.Thr128Ala	Rv3425	PPE57	PPE family protein PPE57
NC_000962	3842625	snp	A	G	G:280 A:15	CDS	+	387/531	129/176	synonymous_variant c.387A>G p.Pro129Pro	Rv3425	PPE57	PPE family protein PPE57
NC_000962	3843407	del	CG	C	C:286 CG:0	CDS	+	377/699	126/232	frameshift_variant c.377delG p.Gly126fs	Rv3426	PPE58	PPE family protein PPE58
NC_000962	3844756	del	GC	G	G:229 GC:0	CDS	-	1214/1233	405/410	frameshift_variant c.1214delG p.Gly405fs	Rv3428c		transposase
NC_000962	3844992	snp	T	A	A:258 T:0	CDS	-	979/1233	327/410	missense_variant c.979A>T p.Ser327Cys	Rv3428c		transposase
NC_000962	3854378	snp	C	A	A:245 C:4	CDS	-	416/855	139/284	missense_variant c.416G>T p.Arg139Leu	Rv3435c		transmembrane protein
NC_000962	3858681	snp	A	T	T:255 A:7	CDS	-	982/1404	328/467	missense_variant c.982T>A p.Ser328Thr	Rv3439c		hypothetical protein
NC_000962	3859893	snp	C	T	T:283 C:0	CDS	-	84/312	28/103	synonymous_variant c.84G>A p.Glu28Glu	Rv3440c		hypothetical protein
NC_000962	3862472	del	GA	G	G:191 GA:0
NC_000962	3864995	snp	T	C	C:229 T:1	CDS	-	3244/3711	1082/1236	missense_variant c.3244A>G p.Ser1082Gly	Rv3447c	eccC4	ESX-4 secretion system protein EccC4
NC_000962	3877421	snp	A	G	G:243 A:0	CDS	-	12/543	4/180	synonymous_variant c.12T>C p.Pro4Pro	Rv3456c	rplQ	50S ribosomal protein L17
NC_000962	3883664	snp	T	C	C:48 T:3	repeat_region	+	140/669	47/222	missense_variant c.140T>C p.Val47Ala
NC_000962	3885886	snp	T	C	C:308 T:0	CDS	-	184/1095	62/364	missense_variant c.184A>G p.Ile62Val	Rv3468c		dTDP-glucose 4,6-dehydratase
NC_000962	3886203	snp	T	C	C:329 T:2	CDS	-	881/1011	294/336	missense_variant c.881A>G p.His294Arg	Rv3469c	mhpE	4-hydroxy-2-oxovalerate aldolase MhpE
NC_000962	3886878	snp	T	C	C:203 T:2	CDS	-	206/1011	69/336	missense_variant c.206A>G p.Asp69Gly	Rv3469c	mhpE	4-hydroxy-2-oxovalerate aldolase MhpE
NC_000962	3892671	snp	A	G	G:287 A:0
NC_000962	3896340	snp	T	G	G:214 T:0	CDS	+	521/3066	174/1021	missense_variant c.521T>G p.Leu174Arg	Rv3479		transmembrane protein
NC_000962	3898408	snp	A	G	G:297 A:0	CDS	+	2589/3066	863/1021	synonymous_variant c.2589A>G p.Ala863Ala	Rv3479		transmembrane protein
NC_000962	3898775	snp	G	A	A:216 G:4	CDS	+	2956/3066	986/1021	missense_variant c.2956G>A p.Gly986Ser	Rv3479		transmembrane protein
NC_000962	3899045	snp	C	T	T:221 C:2	CDS	-	1358/1494	453/497	missense_variant c.1358G>A p.Ser453Asn	Rv3480c		diacyglycerol O-acyltransferase
NC_000962	3903059	snp	C	T	T:272 C:1
NC_000962	3907451	snp	C	T	T:252 C:2
NC_000962	3922214	snp	C	T	T:213 C:2	CDS	-	43/192	15/63	missense_variant c.43G>A p.Val15Met	Rv3503c	fdxD	ferredoxin FdxD
NC_000962	3928422	snp	A	C	C:329 A:4	CDS	+	1854/4146	618/1381	synonymous_variant c.1854A>C p.Ala618Ala	Rv3507	PE_PGRS53	PE-PGRS family protein PE_PGRS53
NC_000962	3928784	ins	C	CCGGCGGGGCCGGCGGTAA	CCGGCGGGGCCGGCGGTAA:183 C:1	CDS	+	2232/4146	744/1381	disruptive_inframe_insertion c.2231_2232insTAACGGCGGGGCCGGCGG p.Gly744_Gln745insAsnGlyGlyAlaGlyGly	Rv3507	PE_PGRS53	PE-PGRS family protein PE_PGRS53
NC_000962	3930983	snp	C	T	T:303 C:8
NC_000962	3934542	snp	T	G	G:253 T:0	CDS	+	3538/5706	1180/1901	missense_variant c.3538T>G p.Ser1180Ala	Rv3508	PE_PGRS54	PE-PGRS family protein PE_PGRS54
NC_000962	3934699	snp	G	A	A:441 G:1	CDS	+	3695/5706	1232/1901	missense_variant c.3695G>A p.Ser1232Asn	Rv3508	PE_PGRS54	PE-PGRS family protein PE_PGRS54
NC_000962	3939234	del	CTGCA	C	C:245 CTGCA:6	CDS	-	23/837	7/278	frameshift_variant c.20_23delTGCA p.Met7fs	Rv3510c		hypothetical protein
NC_000962	3940802	snp	A	G	G:353 A:0	CDS	+	1186/2145	396/714	missense_variant c.1186A>G p.Asn396Asp	Rv3511	PE_PGRS55	PE-PGRS family protein PE_PGRS55
NC_000962	3942481	snp	C	G	G:462 C:0
NC_000962	3942640	snp	T	C	C:508 T:0
NC_000962	3943019	snp	C	G	G:446 C:0
NC_000962	3949587	ins	C	CCGG	CCGG:194 C:1	CDS	+	3800/4470	1267/1489	disruptive_inframe_insertion c.3797_3799dupGCG p.Gly1266dup	Rv3514	PE_PGRS57	PE-PGRS family protein PE_PGRS57
NC_000962	3950405	snp	A	G	G:275 A:4
NC_000962	3952800	snp	G	A	A:222 G:0	CDS	+	257/792	86/263	missense_variant c.257G>A p.Gly86Asp	Rv3516	echA19	enoyl-CoA hydratase EchA19
NC_000962	3955823	snp	A	T	T:232 A:2	CDS	+	274/711	92/236	stop_gained c.274A>T p.Arg92*	Rv3519		hypothetical protein
NC_000962	3958403	snp	A	G	G:251 A:0	CDS	+	883/912	295/303	missense_variant c.883A>G p.Asn295Asp	Rv3521		hypothetical protein
NC_000962	3959418	snp	C	T	T:266 C:0	CDS	+	971/1065	324/354	missense_variant c.971C>T p.Thr324Ile	Rv3522	ltp4	lipid transfer protein
NC_000962	3965965	snp	G	A	A:306 G:2	CDS	-	1074/1155	358/384	synonymous_variant c.1074C>T p.Ala358Ala	Rv3529c		hypothetical protein
NC_000962	3966059	snp	G	C	C:301 G:3	CDS	-	980/1155	327/384	missense_variant c.980C>G p.Thr327Arg	Rv3529c		hypothetical protein
NC_000962	3990402	snp	G	A	A:254 G:3	CDS	+	507/879	169/292	synonymous_variant c.507G>A p.Leu169Leu	Rv3551		CoA-transferase subunit alpha
NC_000962	4004036	snp	C	T	T:274 C:2	CDS	+	876/1134	292/377	synonymous_variant c.876C>T p.Thr292Thr	Rv3562	fadE31	acyl-CoA dehydrogenase FadE31
NC_000962	4005607	snp	T	C	C:278 T:0	CDS	+	361/957	121/318	synonymous_variant c.361T>C p.Leu121Leu	Rv3564	fadE33	acyl-CoA dehydrogenase FadE33
NC_000962	4007564	snp	C	T	T:223 C:4	CDS	-	619/852	207/283	missense_variant c.619G>A p.Gly207Arg	Rv3566c	nat	arylamine N-acetyltransferase
NC_000962	4024273	snp	T	C	C:232 T:0	CDS	-	75/480	25/159	synonymous_variant c.75A>G p.Val25Val	Rv3581c	ispF	2C-methyl-D-erythritol 2,4-cyclodiphosphate synthase
NC_000962	4026899	snp	G	A	A:179 G:0	CDS	+	456/1443	152/480	synonymous_variant c.456G>A p.Gln152Gln	Rv3585	radA	DNA repair protein RadA
NC_000962	4034827	snp	C	T	T:234 C:0	CDS	+	476/1359	159/452	missense_variant c.476C>T p.Ala159Val	Rv3593	lpqF	lipoprotein LpqF
NC_000962	4037283	snp	T	G	G:414 T:0	CDS	-	768/1320	256/439	synonymous_variant c.768A>C p.Gly256Gly	Rv3595c	PE_PGRS59	PE-PGRS family protein PE_PGRS59
NC_000962	4051823	snp	T	C	C:233 T:2	CDS	-	1061/2283	354/760	missense_variant c.1061A>G p.Asp354Gly	Rv3610c	ftsH	zinc metalloprotease FtsH
NC_000962	4055801	snp	G	A	A:296 G:0	CDS	-	575/1179	192/392	missense_variant c.575C>T p.Thr192Ile	Rv3616c	espA	ESX-1 secretion-associated protein EspA
NC_000962	4055993	snp	G	A	A:304 G:1	CDS	-	383/1179	128/392	missense_variant c.383C>T p.Ala128Val	Rv3616c	espA	ESX-1 secretion-associated protein EspA
NC_000962	4059904	snp	A	G	G:283 A:0
NC_000962	4062252	snp	C	T	T:265 C:0
NC_000962	4069292	snp	G	A	A:269 G:0	CDS	+	118/1296	40/431	missense_variant c.118G>A p.Ala40Thr	Rv3630		integral membrane protein
NC_000962	4069743	snp	C	T	T:209 C:2	CDS	+	569/1296	190/431	missense_variant c.569C>T p.Thr190Met	Rv3630		integral membrane protein
NC_000962	4072444	snp	C	G	G:211 C:1	CDS	+	654/876	218/291	missense_variant c.654C>G p.Phe218Leu	Rv3633		hypothetical protein
NC_000962	4074738	snp	G	A	A:197 G:3	CDS	+	1105/1776	369/591	missense_variant c.1105G>A p.Gly369Ser	Rv3635		transmembrane protein
NC_000962	4094177	snp	G	A	A:396 G:6	CDS	+	238/588	80/195	missense_variant c.238G>A p.Gly80Ser	Rv3653	PE_PGRS61	PE-PGRS family-related protein PE_PGRS61
NC_000962	4095001	del	CG	C	C:240 CG:0	CDS	-	299/378	100/125	frameshift_variant c.299delC p.Ser100fs	Rv3655c		hypothetical protein
NC_000962	4098255	snp	C	T	T:201 C:1	CDS	-	894/1053	298/350	synonymous_variant c.894G>A p.Val298Val	Rv3660c		hypothetical protein
NC_000962	4099481	snp	G	A	A:256 G:3
NC_000962	4100975	snp	T	C	C:316 T:0
NC_000962	4111303	snp	G	C	C:239 G:0	CDS	+	477/519	159/172	synonymous_variant c.477G>C p.Val159Val	Rv3669		transmembrane protein
NC_000962	4111370	snp	A	C	C:243 A:1	CDS	+	25/984	9/327	missense_variant c.25A>C p.Thr9Pro	Rv3670	ephE	epoxide hydrolase EphE
NC_000962	4116773	snp	T	C	C:232 T:3	CDS	+	296/675	99/224	missense_variant c.296T>C p.Val99Ala	Rv3676	crp	cAMP receptor protein
NC_000962	4117614	snp	C	T	T:216 C:2	CDS	-	439/795	147/264	missense_variant c.439G>A p.Asp147Asn	Rv3677c		beta lactamase
NC_000962	4121099	ins	T	TA	TA:247 T:7
NC_000962	4140319	snp	G	A	A:337 G:3	CDS	-	145/225	49/74	missense_variant c.145C>T p.Arg49Cys	Rv3697A	vapB48	antitoxin VapB48
NC_000962	4142063	snp	A	C	C:274 A:3	CDS	+	20/702	7/233	missense_variant c.20A>C p.Asp7Ala	Rv3699		hypothetical protein
NC_000962	4146220	snp	G	C	C:251 G:2	CDS	-	672/1278	224/425	synonymous_variant c.672C>G p.Thr224Thr	Rv3703c	etgB	iron(II)-dependent oxidoreductase EgtB
NC_000962	4149144	snp	G	A	A:238 G:0	CDS	-	337/390	113/129	missense_variant c.337C>T p.Pro113Ser	Rv3705A		hypothetical protein
NC_000962	4156099	snp	C	A	A:249 C:0	CDS	-	631/990	211/329	missense_variant c.631G>T p.Val211Leu	Rv3711c	dnaQ	DNA polymerase III subunit epsilon
NC_000962	4159589	snp	G	A	A:230 G:3	CDS	-	233/891	78/296	missense_variant c.233C>T p.Ala78Val	Rv3714c		hypothetical protein
NC_000962	4161581	snp	C	T	T:253 C:2	CDS	+	534/726	178/241	synonymous_variant c.534C>T p.Asp178Asp	Rv3717		hypothetical protein
NC_000962	4162339	snp	A	G	G:237 A:0	CDS	+	34/1413	12/470	missense_variant c.34A>G p.Thr12Ala	Rv3719		hypothetical protein
NC_000962	4171318	snp	T	C	C:211 T:6
NC_000962	4182695	snp	G	A	A:223 G:0	CDS	+	938/1077	313/358	missense_variant c.938G>A p.Arg313His	Rv3731	ligC	DNA ligase C
NC_000962	4187485	snp	T	C	C:244 T:0	CDS	+	852/1062	284/353	synonymous_variant c.852T>C p.Ala284Ala	Rv3736		AraC/XylS family transcriptional regulator
NC_000962	4187817	snp	A	G	G:262 A:0	CDS	+	119/1590	40/529	missense_variant c.119A>G p.Asp40Gly	Rv3737		transmembrane protein
NC_000962	4197138	ins	C	CT	CT:190 C:0
NC_000962	4197793	snp	T	G	G:313 T:0	CDS	-	345/510	115/169	synonymous_variant c.345A>C p.Ala115Ala	Rv3749c		hypothetical protein
NC_000962	4198611	del	CG	C	C:242 CG:0
NC_000962	4204441	snp	A	G	G:322 A:0	CDS	-	933/948	311/315	synonymous_variant c.933T>C p.His311His	Rv3759c	proX	glycine betaine/carnitine/choline/L-proline ABC transporter substrate-binding lipoprotein ProX
NC_000962	4210274	snp	A	G	G:240 A:0	CDS	-	736/1428	246/475	missense_variant c.736T>C p.Cys246Arg	Rv3764c	tcrY	two component sensor kinase TcrY
NC_000962	4215541	del	TG	T	T:176 TG:0	CDS	-	234/576	78/191	frameshift_variant c.234delC p.Thr79fs	Rv3770c		hypothetical protein
NC_000962	4221490	snp	C	G	G:264 C:0	CDS	+	402/1560	134/519	synonymous_variant c.402C>G p.Leu134Leu	Rv3776		hypothetical protein
NC_000962	4222073	snp	A	G	G:325 A:0	CDS	+	985/1560	329/519	missense_variant c.985A>G p.Met329Val	Rv3776		hypothetical protein
NC_000962	4222882	snp	A	G	G:236 A:0	CDS	+	189/987	63/328	synonymous_variant c.189A>G p.Leu63Leu	Rv3777		oxidoreductase
NC_000962	4231910	snp	G	A	A:246 G:1	CDS	+	591/1074	197/357	synonymous_variant c.591G>A p.Ala197Ala	Rv3785		hypothetical protein
NC_000962	4238963	snp	C	T	T:247 C:4	CDS	+	1032/1932	344/643	synonymous_variant c.1032C>T p.His344His	Rv3792	aftA	arabinofuranosyltransferase
NC_000962	4242643	snp	C	T	T:204 C:0	CDS	+	2781/3285	927/1094	synonymous_variant c.2781C>T p.Arg927Arg	Rv3793	embC	arabinosyltransferase C
NC_000962	4246508	snp	G	A	A:196 G:2	CDS	+	3276/3285	1092/1094	synonymous_variant c.3276G>A p.Ala1092Ala	Rv3794	embA	arabinosyltransferase A
NC_000962	4247431	snp	G	C	C:230 G:0	CDS	+	918/3297	306/1098	missense_variant c.918G>C p.Met306Ile	Rv3795	embB	arabinosyltransferase B
NC_000962	4255922	snp	A	G	G:235 A:0	CDS	-	27/1569	9/522	synonymous_variant c.27T>C p.His9His	Rv3799c	accD4	propionyl-CoA carboxylase subunit beta AccD
NC_000962	4257220	snp	A	G	G:246 A:0	CDS	-	3927/5202	1309/1733	synonymous_variant c.3927T>C p.Arg1309Arg	Rv3800c	pks13	polyketide synthase
NC_000962	4266930	snp	A	G	G:229 A:1
NC_000962	4268928	snp	G	A	A:198 G:5	CDS	-	906/909	302/302	synonymous_variant c.906C>T p.Gly302Gly	Rv3806c	ubiA	decaprenyl-phosphate phosphoribosyltransferase
NC_000962	4269375	snp	C	T	T:221 C:1	CDS	-	459/909	153/302	synonymous_variant c.459G>A p.Val153Val	Rv3806c	ubiA	decaprenyl-phosphate phosphoribosyltransferase
NC_000962	4291593	snp	G	A	A:276 G:4
NC_000962	4302036	snp	T	C	C:282 T:0	CDS	-	754/1227	252/408	missense_variant c.754A>G p.Thr252Ala	Rv3827c		transposase
NC_000962	4303274	snp	G	A	A:292 G:3	CDS	-	124/612	42/203	stop_gained c.124C>T p.Arg42*	Rv3828c		resolvase
NC_000962	4306155	snp	C	T	T:247 C:0	CDS	+	399/483	133/160	synonymous_variant c.399C>T p.Ser133Ser	Rv3831		hypothetical protein
NC_000962	4307179	snp	G	A	A:258 G:0	CDS	+	313/792	105/263	missense_variant c.313G>A p.Val105Ile	Rv3833		AraC family transcriptional regulator
NC_000962	4307886	snp	G	A	A:227 G:1	CDS	-	1029/1260	343/419	synonymous_variant c.1029C>T p.Arg343Arg	Rv3834c	serS	serine--tRNA ligase
NC_000962	4314824	snp	C	A	A:251 C:6	CDS	-	739/825	247/274	missense_variant c.739G>T p.Val247Phe	Rv3842c	glpQ1	glycerophosphoryl diester phosphodiesterase
NC_000962	4316636	snp	G	T	T:318 G:1
NC_000962	4320137	snp	C	T	T:280 C:5
NC_000962	4337111	del	GC	G	G:250 GC:10	CDS	+	337/1173	113/390	frameshift_variant c.337delC p.Arg113fs	Rv3860		hypothetical protein
NC_000962	4338594	complex	AGC	GG	GG:228 AGC:0
NC_000962	4338732	snp	G	A	A:282 G:0
NC_000962	4346533	snp	C	T	T:196 C:5	CDS	+	53/2244	18/747	missense_variant c.53C>T p.Pro18Leu	Rv3870	eccCa1	ESX-1 secretion system protein EccCa
NC_000962	4351039	snp	G	T	T:280 G:0	CDS	+	295/300	99/99	stop_gained c.295G>T p.Glu99*	Rv3872	PE35	PE family protein PE35
NC_000962	4356110	snp	G	C	C:284 G:0	CDS	+	1104/1536	368/511	synonymous_variant c.1104G>C p.Leu368Leu	Rv3877	eccD1	ESX-1 secretion system protein EccD1
NC_000962	4365784	snp	C	A	A:204 C:6	CDS	-	1055/1860	352/619	missense_variant c.1055G>T p.Arg352Leu	Rv3884c	eccA2	ESX-2 secretion system protein EccA
NC_000962	4366272	snp	G	C	C:225 G:0	CDS	-	567/1860	189/619	synonymous_variant c.567C>G p.Ala189Ala	Rv3884c	eccA2	ESX-2 secretion system protein EccA
NC_000962	4375628	snp	G	T	T:211 G:0	CDS	-	56/1200	19/399	missense_variant c.56C>A p.Thr19Lys	Rv3892c	PPE69	PPE family protein PPE69
NC_000962	4375673	snp	G	C	C:221 G:7	CDS	-	11/1200	4/399	missense_variant c.11C>G p.Pro4Arg	Rv3892c	PPE69	PPE family protein PPE69
NC_000962	4379680	snp	C	G	G:194 C:1	CDS	-	773/4191	258/1396	missense_variant c.773G>C p.Arg258Pro	Rv3894c	eccC2	ESX-2 type VII secretion system protein EccC
NC_000962	4382054	snp	T	C	C:247 T:0	CDS	-	798/909	266/302	synonymous_variant c.798A>G p.Ala266Ala	Rv3896c		hypothetical protein
NC_000962	4382275	snp	G	T	T:228 G:0	CDS	-	577/909	193/302	missense_variant c.577C>A p.Gln193Lys	Rv3896c		hypothetical protein
NC_000962	4383144	ins	C	CCGGGG	CCGGGG:254 C:0	CDS	-	496/633	166/210	frameshift_variant c.496_497insCCCCG p.Gly166fs	Rv3897c		hypothetical protein
NC_000962	4387268	snp	G	C	C:320 G:2
NC_000962	4400660	del	AC	A	A:238 AC:0	CDS	+	478/669	160/222	frameshift_variant c.478delC p.Arg160fs	Rv3911	sigM	ECF RNA polymerase sigma factor SigM
