# Supplementary material for: Genetic diversity and transmission pattern of multidrug-resistant tuberculosis based on whole-genome sequencing in Wuhan, China
Source: Front Public Health. 2025 Jan 28;13:1442987. doi: 10.3389/fpubh.2025.1442987 (PMC11810889; doi:10.3389/fpubh.2025.1442987)
Supplement: Supplementary file 1 [file Data_Sheet_1.ZIP › snp_csv-149/S158.snp_report.csv]

CHROM	POS	TYPE	REF	ALT	EVIDENCE	FTYPE	STRAND	NT_POS	AA_POS	EFFECT	LOCUS_TAG	GENE	PRODUCT
NC_000962	1849	snp	C	A	A:245 C:0
NC_000962	1977	snp	A	G	G:291 A:0
NC_000962	4013	snp	T	C	C:265 T:0	CDS	+	734/1158	245/385	missense_variant c.734T>C p.Ile245Thr	Rv0003	recF	DNA replication/repair protein RecF
NC_000962	7362	snp	G	C	C:332 G:0	CDS	+	61/2517	21/838	missense_variant c.61G>C p.Glu21Gln	Rv0006	gyrA	DNA gyrase subunit A
NC_000962	7585	snp	G	C	C:261 G:0	CDS	+	284/2517	95/838	missense_variant c.284G>C p.Ser95Thr	Rv0006	gyrA	DNA gyrase subunit A
NC_000962	9304	snp	G	A	A:229 G:0	CDS	+	2003/2517	668/838	missense_variant c.2003G>A p.Gly668Asp	Rv0006	gyrA	DNA gyrase subunit A
NC_000962	11820	snp	C	G	G:165 C:0
NC_000962	11879	snp	A	G	G:186 A:0	CDS	-	433/438	145/145	missense_variant c.433T>C p.Ser145Pro	Rv0008c		cell wall synthesis protein CwsA
NC_000962	14785	snp	T	C	C:250 T:0	CDS	+	697/789	233/262	missense_variant c.697T>C p.Cys233Arg	Rv0012		membrane protein
NC_000962	14861	snp	G	T	T:233 G:1	CDS	+	773/789	258/262	missense_variant c.773G>T p.Gly258Val	Rv0012		membrane protein
NC_000962	15117	snp	C	G	G:266 C:0	CDS	+	204/699	68/232	missense_variant c.204C>G p.Ile68Met	Rv0013	trpG	anthranilate synthase component II
NC_000962	16119	snp	C	A	A:193 C:0	CDS	-	1352/1881	451/626	missense_variant c.1352G>T p.Arg451Leu	Rv0014c	pknB	serine/threonine-protein kinase PknB
NC_000962	17654	complex	TGCT	GGCC	GGCC:174 TGCT:0	CDS	-	1109/1296	369/431	missense_variant c.1106_1109delAGCAinsGGCC p.GlnGln369ArgPro	Rv0015c	pknA	serine/threonine-protein kinase PknA
NC_000962	17894	snp	C	T	T:269 C:5	CDS	-	869/1296	290/431	missense_variant c.869G>A p.Gly290Asp	Rv0015c	pknA	serine/threonine-protein kinase PknA
NC_000962	21795	snp	G	A	A:247 G:0	CDS	-	1387/1545	463/514	missense_variant c.1387C>T p.Pro463Ser	Rv0018c	pstP	phosphoserine/threonine phosphatase PstP
NC_000962	25610	snp	G	C	C:235 G:0
NC_000962	26959	snp	C	G	G:200 C:0
NC_000962	27062	snp	G	T	T:203 G:3	CDS	-	381/420	127/139	missense_variant c.381C>A p.His127Gln	Rv0022c	whiB5	transcriptional regulator WhiB5
NC_000962	28366	del	AT	A	A:228 AT:0	CDS	+	7/846	3/281	frameshift_variant c.7delT p.Tyr3fs	Rv0024		NLP/P60 family protein
NC_000962	34044	snp	T	C	C:286 T:0
NC_000962	35608	snp	C	T	T:247 C:0	CDS	+	1314/2316	438/771	synonymous_variant c.1314C>T p.Ala438Ala	Rv0032	bioF2	8-amino-7-oxononanoate synthase
NC_000962	36008	snp	G	C	C:223 G:0	CDS	+	1714/2316	572/771	missense_variant c.1714G>C p.Asp572His	Rv0032	bioF2	8-amino-7-oxononanoate synthase
NC_000962	37031	snp	C	G	G:200 C:0	CDS	+	165/396	55/131	synonymous_variant c.165C>G p.Ala55Ala	Rv0034		hypothetical protein
NC_000962	37305	snp	C	G	G:215 C:0	CDS	+	47/1689	16/562	missense_variant c.47C>G p.Ser16Trp	Rv0035	fadD34	fatty-acid--CoA ligase FadD34
NC_000962	37334	snp	A	T	T:211 A:0	CDS	+	76/1689	26/562	missense_variant c.76A>T p.Thr26Ser	Rv0035	fadD34	fatty-acid--CoA ligase FadD34
NC_000962	39158	snp	C	G	G:203 C:1	CDS	-	672/774	224/257	synonymous_variant c.672G>C p.Arg224Arg	Rv0036c		hypothetical protein
NC_000962	42281	snp	C	A	A:252 C:0	CDS	-	71/348	24/115	missense_variant c.71G>T p.Cys24Phe	Rv0039c		transmembrane protein
NC_000962	42967	snp	G	C	C:183 G:0	CDS	-	399/933	133/310	synonymous_variant c.399C>G p.Pro133Pro	Rv0040c	mtc28	hypothetical protein
NC_000962	44768	snp	A	G	G:251 A:0	CDS	+	1207/2910	403/969	missense_variant c.1207A>G p.Arg403Gly	Rv0041	leuS	leucine--tRNA ligase
NC_000962	45023	snp	A	G	G:244 A:2	CDS	+	1462/2910	488/969	missense_variant c.1462A>G p.Asn488Asp	Rv0041	leuS	leucine--tRNA ligase
NC_000962	48503	snp	T	C	C:237 T:0	CDS	-	525/795	175/264	synonymous_variant c.525A>G p.Arg175Arg	Rv0044c		oxidoreductase
NC_000962	49103	snp	C	G	G:273 C:4	CDS	-	837/897	279/298	synonymous_variant c.837G>C p.Val279Val	Rv0045c		hydrolase
NC_000962	49360	snp	C	T	T:244 C:0	CDS	-	580/897	194/298	missense_variant c.580G>A p.Val194Ile	Rv0045c		hydrolase
NC_000962	49690	del	GCC	G	G:178 GCC:0	CDS	-	249/897	83/298	frameshift_variant c.248_249delGG p.Gly83fs	Rv0045c		hydrolase
NC_000962	50557	snp	T	C	C:160 T:0	CDS	-	568/1104	190/367	missense_variant c.568A>G p.Arg190Gly	Rv0046c	ino1	inositol-3-phosphate synthase
NC_000962	51949	snp	A	G	G:189 A:0	CDS	-	749/870	250/289	missense_variant c.749T>C p.Val250Ala	Rv0048c		membrane protein
NC_000962	54394	snp	A	G	G:214 A:0	CDS	+	732/2037	244/678	synonymous_variant c.732A>G p.Ala244Ala	Rv0050	ponA1	bifunctional penicillin-insensitive transglycosylase/penicillin-sensitive transpeptidase
NC_000962	55549	complex	GCCGC	TCCGCCGCCGCCGT	TCCGCCGCCGCCGT:119 GCCGC:0	CDS	+	1887/2037	629/678	conservative_inframe_insertion&synonymous_variant c.1887_1891delGCCGCinsTCCGCCGCCGCCGT p.Pro631_Glu632insProProSer	Rv0050	ponA1	bifunctional penicillin-insensitive transglycosylase/penicillin-sensitive transpeptidase
NC_000962	59878	snp	G	C	C:222 G:6
NC_000962	62049	snp	A	G	G:301 A:0	CDS	+	1654/2625	552/874	missense_variant c.1654A>G p.Arg552Gly	Rv0058	dnaB	replicative DNA helicase
NC_000962	63146	snp	G	T	T:298 G:0
NC_000962	65150	snp	C	T	T:250 C:0	CDS	-	201/339	67/112	stop_gained c.201G>A p.Trp67*	Rv0061c		hypothetical protein
NC_000962	68337	ins	T	TC	TC:198 T:0	CDS	+	1417/1440	473/479	frameshift_variant c.1416dupC p.Met473fs	Rv0063		oxidoreductase
NC_000962	69989	snp	G	A	A:254 G:0	CDS	+	1370/2940	457/979	missense_variant c.1370G>A p.Gly457Asp	Rv0064		transmembrane protein
NC_000962	70267	snp	G	T	T:246 G:0	CDS	+	1648/2940	550/979	missense_variant c.1648G>T p.Val550Phe	Rv0064		transmembrane protein
NC_000962	70816	snp	A	G	G:204 A:0	CDS	+	2197/2940	733/979	missense_variant c.2197A>G p.Asn733Asp	Rv0064		transmembrane protein
NC_000962	71336	snp	G	C	C:223 G:0	CDS	+	2717/2940	906/979	missense_variant c.2717G>C p.Arg906Pro	Rv0064		transmembrane protein
NC_000962	71584	ins	C	CCGAGCGCTGTTCTGGCGCTAATCTGACGCTAGAATAG	CCGAGCGCTGTTCTGGCGCTAATCTGACGCTAGAATAG:45 C:0
NC_000962	75233	snp	C	A	A:236 C:0
NC_000962	75940	snp	G	C	C:249 G:0	CDS	+	640/912	214/303	missense_variant c.640G>C p.Val214Leu	Rv0068		oxidoreductase
NC_000962	79480	snp	T	C	C:110 T:0
NC_000962	87468	snp	C	T	T:202 C:0	CDS	-	334/594	112/197	missense_variant c.334G>A p.Glu112Lys	Rv0078A		hypothetical protein
NC_000962	92199	snp	T	G	G:268 T:0	CDS	+	1800/1923	600/640	synonymous_variant c.1800T>G p.Thr600Thr	Rv0083		oxidoreductase
NC_000962	94388	snp	G	A	A:222 G:0	CDS	+	438/1467	146/488	synonymous_variant c.438G>A p.Gly146Gly	Rv0086	hycQ	hydrogenase HycQ
NC_000962	96894	snp	C	T	T:208 C:0
NC_000962	97350	snp	A	C	C:183 A:2	CDS	+	424/675	142/224	synonymous_variant c.424A>C p.Arg142Arg	Rv0088		polyketide cyclase/dehydrase
NC_000962	99162	del	TCGGTGTGCG	T	T:176 TCGGTGTGCG:0	CDS	+	687/771	229/256	disruptive_inframe_deletion c.687_695delTGTGCGCGG p.Val230_Gly232del	Rv0090		membrane protein
NC_000962	101539	snp	C	T	T:260 C:0	CDS	+	957/2286	319/761	synonymous_variant c.957C>T p.Gly319Gly	Rv0092	ctpA	cation transporter ATPase A
NC_000962	103744	complex	AGGAATCGTTCGG	CGTAGCAGCTTCTCGT	CGTAGCAGCTTCTCGT:79 AGGAATCGTTCGG:2	repeat_region	-	920/954	303/317	missense_variant&conservative_inframe_insertion c.908_920delCCGAACGATTCCTinsACGAGAAGCTGCTACG p.Pro303_Leu307delinsHisGluLysLeuLeuArg
NC_000962	105045	snp	G	C	C:48 G:0	CDS	-	171/411	57/136	missense_variant c.171C>G p.Asp57Glu	Rv0095c		hypothetical protein
NC_000962	105139	snp	C	A	A:190 C:0	CDS	-	77/411	26/136	missense_variant c.77G>T p.Gly26Val	Rv0095c		hypothetical protein
NC_000962	105736	snp	T	C	C:280 T:0	CDS	+	413/1392	138/463	missense_variant c.413T>C p.Val138Ala	Rv0096	PPE1	PPE family protein PPE1
NC_000962	116000	snp	T	G	G:206 T:0	CDS	+	6000/7539	2000/2512	synonymous_variant c.6000T>G p.Val2000Val	Rv0101	nrp	peptide synthetase Nrp
NC_000962	122109	snp	A	G	G:202 A:0	CDS	-	65/2259	22/752	missense_variant c.65T>C p.Leu22Ser	Rv0103c	ctpB	cation-transporter P-type ATPase B
NC_000962	123454	snp	C	T	T:253 C:0	CDS	+	1138/1515	380/504	stop_gained c.1138C>T p.Gln380*	Rv0104		hypothetical protein
NC_000962	123520	snp	T	C	C:231 T:0	CDS	+	1204/1515	402/504	missense_variant c.1204T>C p.Tyr402His	Rv0104		hypothetical protein
NC_000962	125830	ins	G	GA	GA:190 G:0	CDS	-	4711/4899	1571/1632	frameshift_variant c.4711dupT p.Ser1571fs	Rv0107c	ctpI	cation-transporter ATPase I
NC_000962	131174	ins	T	TG	TG:190 T:0
NC_000962	132417	snp	C	G	G:289 C:0	CDS	+	1036/1491	346/496	missense_variant c.1036C>G p.Arg346Gly	Rv0109	PE_PGRS1	PE-PGRS family protein PE_PGRS1
NC_000962	133839	snp	C	T	T:240 C:1
NC_000962	135329	snp	C	T	T:264 C:2	CDS	+	1380/2058	460/685	synonymous_variant c.1380C>T p.Pro460Pro	Rv0111		acyltransferase
NC_000962	139297	snp	G	T	T:256 G:0	CDS	+	785/1161	262/386	missense_variant c.785G>T p.Gly262Val	Rv0115	hddA	D-alpha-D-heptose-7-phosphate kinase HddA
NC_000962	141623	snp	G	A	A:208 G:0	CDS	+	424/945	142/314	missense_variant c.424G>A p.Asp142Asn	Rv0117	oxyS	oxidative stress response regulatory protein OxyS
NC_000962	143207	snp	T	C	C:264 T:0	CDS	-	670/1749	224/582	missense_variant c.670A>G p.Ser224Gly	Rv0118c	oxcA	oxalyl-CoA decarboxylase OxcA
NC_000962	146087	snp	T	C	C:171 T:0	CDS	-	1685/2145	562/714	missense_variant c.1685A>G p.Asn562Ser	Rv0120c	fusA2	elongation factor G
NC_000962	146236	snp	C	G	G:208 C:0	CDS	-	1536/2145	512/714	synonymous_variant c.1536G>C p.Ala512Ala	Rv0120c	fusA2	elongation factor G
NC_000962	147262	snp	G	T	T:238 G:0	CDS	-	510/2145	170/714	missense_variant c.510C>A p.Asp170Glu	Rv0120c	fusA2	elongation factor G
NC_000962	154283	snp	T	C	C:246 T:0	CDS	+	52/1368	18/455	missense_variant c.52T>C p.Ser18Pro	Rv0127	mak	maltokinase
NC_000962	157996	snp	G	A	A:159 G:3	CDS	+	150/456	50/151	synonymous_variant c.150G>A p.Arg50Arg	Rv0130	htdZ	3-hydroxyl-thioester dehydratase
NC_000962	162151	del	GT	G	G:139 GT:0	CDS	+	386/903	129/300	frameshift_variant c.386delT p.Phe129fs	Rv0134	ephF	epoxide hydrolase EphF
NC_000962	163705	mnp	CC	TT	TT:218 CC:0	CDS	+	340/1326	114/441	missense_variant c.340_341delCCinsTT p.Pro114Phe	Rv0136	cyp138	cytochrome P450 Cyp138
NC_000962	171160	snp	A	G	G:166 A:0
NC_000962	173273	snp	C	T	T:223 C:1	CDS	+	36/1521	12/506	synonymous_variant c.36C>T p.Asp12Asp	Rv0147		aldehyde dehydrogenase
NC_000962	177857	snp	G	A	A:234 G:0	CDS	-	1453/1767	485/588	synonymous_variant c.1453C>T p.Leu485Leu	Rv0151c	PE1	PE family protein PE1
NC_000962	182824	snp	G	A	A:238 G:0	CDS	-	375/1212	125/403	synonymous_variant c.375C>T p.Ile125Ile	Rv0154c	fadE2	acyl-CoA dehydrogenase FadE2
NC_000962	183091	snp	C	G	G:219 C:3	CDS	-	108/1212	36/403	synonymous_variant c.108G>C p.Pro36Pro	Rv0154c	fadE2	acyl-CoA dehydrogenase FadE2
NC_000962	188800	snp	T	C	C:214 T:0	CDS	-	40/1407	14/468	missense_variant c.40A>G p.Thr14Ala	Rv0159c	PE3	PE family protein PE3
NC_000962	190816	snp	A	C	C:195 A:0	CDS	+	210/1350	70/449	synonymous_variant c.210A>C p.Ser70Ser	Rv0161		oxidoreductase
NC_000962	194305	ins	C	CGG	CGG:225 C:1	CDS	-	510/672	170/223	frameshift_variant c.510_511insCC p.Gly171fs	Rv0165c	mce1R	transcriptional regulator Mce1R
NC_000962	194681	snp	G	C	C:243 G:2	CDS	-	135/672	45/223	synonymous_variant c.135C>G p.Leu45Leu	Rv0165c	mce1R	transcriptional regulator Mce1R
NC_000962	195682	snp	C	G	G:223 C:0	CDS	+	690/1665	230/554	synonymous_variant c.690C>G p.Val230Val	Rv0166	fadD5	fatty-acid--CoA ligase FadD5
NC_000962	196642	snp	C	T	T:208 C:0	CDS	+	1650/1665	550/554	synonymous_variant c.1650C>T p.Asn550Asn	Rv0166	fadD5	fatty-acid--CoA ligase FadD5
NC_000962	199470	snp	T	G	G:189 T:0	CDS	+	937/1365	313/454	missense_variant c.937T>G p.Ser313Ala	Rv0169	mce1A	Mce family protein Mce1A
NC_000962	203038	snp	T	C	C:204 T:0	CDS	+	563/1593	188/530	missense_variant c.563T>C p.Ile188Thr	Rv0172	mce1D	Mce family protein Mce1D
NC_000962	204094	snp	G	T	T:223 G:1	CDS	+	30/1173	10/390	synonymous_variant c.30G>T p.Val10Val	Rv0173	lprK	Mce family lipoprotein LprK
NC_000962	206339	snp	T	C	C:149 T:0	CDS	+	1109/1548	370/515	missense_variant c.1109T>C p.Leu370Pro	Rv0174	mce1F	Mce family protein Mce1F
NC_000962	206481	complex	CGGG	GGGT	GGGT:151 CGGG:2	CDS	+	1251/1548	417/515	synonymous_variant c.1251_1254delCGGGinsGGGT p.419	Rv0174	mce1F	Mce family protein Mce1F
NC_000962	213147	snp	C	A	A:231 C:0	CDS	-	994/1113	332/370	missense_variant c.994G>T p.Asp332Tyr	Rv0182c	sigG	ECF RNA polymerase sigma factor SigG
NC_000962	213281	snp	C	T	T:203 C:0	CDS	-	860/1113	287/370	missense_variant c.860G>A p.Gly287Asp	Rv0182c	sigG	ECF RNA polymerase sigma factor SigG
NC_000962	215977	snp	C	T	T:234 C:1	CDS	+	263/510	88/169	missense_variant c.263C>T p.Ala88Val	Rv0185		hypothetical protein
NC_000962	217201	snp	T	C	C:235 T:0	CDS	+	933/2076	311/691	synonymous_variant c.933T>C p.Asn311Asn	Rv0186	bglS	beta-glucosidase BglS
NC_000962	222925	snp	G	A	A:220 G:0	CDS	+	637/1242	213/413	missense_variant c.637G>A p.Ala213Thr	Rv0191		MFS-type transporter
NC_000962	223942	snp	T	C	C:332 T:0	CDS	+	379/1101	127/366	missense_variant c.379T>C p.Ser127Pro	Rv0192		hypothetical protein
NC_000962	225323	snp	T	C	C:184 T:0	CDS	-	1249/1848	417/615	missense_variant c.1249A>G p.Lys417Glu	Rv0193c		hypothetical protein
NC_000962	227098	snp	T	C	C:217 T:0	CDS	+	221/3585	74/1194	missense_variant c.221T>C p.Met74Thr	Rv0194		multidrug ABC transporter ATPase/permease
NC_000962	230170	snp	C	T	T:196 C:0	CDS	+	3293/3585	1098/1194	missense_variant c.3293C>T p.Pro1098Leu	Rv0194		multidrug ABC transporter ATPase/permease
NC_000962	230576	ins	G	GT	GT:134 G:0
NC_000962	231114	snp	C	G	G:205 C:0	CDS	+	216/636	72/211	synonymous_variant c.216C>G p.Ala72Ala	Rv0195		two component transcriptional regulator
NC_000962	234477	snp	T	G	G:130 T:3	CDS	+	2247/2289	749/762	stop_gained c.2247T>G p.Tyr749*	Rv0197		oxidoreductase
NC_000962	234496	ins	C	CGT	CGT:138 C:0	CDS	+	2267/2289	756/762	frameshift_variant c.2266_2267insGT p.Pro756fs	Rv0197		oxidoreductase
NC_000962	249522	snp	T	C	C:272 T:0	CDS	+	485/1086	162/361	missense_variant c.485T>C p.Val162Ala	Rv0209		hypothetical protein
NC_000962	251575	snp	G	A	A:217 G:1	CDS	+	1456/1479	486/492	missense_variant c.1456G>A p.Ala486Thr	Rv0210		hypothetical protein
NC_000962	255193	snp	A	G	G:157 A:0	CDS	-	758/1314	253/437	missense_variant c.758T>C p.Phe253Ser	Rv0213c		methyltransferase
NC_000962	260947	snp	G	C	C:205 G:4	CDS	+	24/1329	8/442	synonymous_variant c.24G>C p.Ala8Ala	Rv0218		transmembrane protein
NC_000962	261869	snp	T	C	C:281 T:1	CDS	+	946/1329	316/442	missense_variant c.946T>C p.Cys316Arg	Rv0218		transmembrane protein
NC_000962	262268	snp	A	T	T:235 A:0	CDS	+	15/549	5/182	synonymous_variant c.15A>T p.Ala5Ala	Rv0219		transmembrane protein
NC_000962	264129	snp	G	A	A:225 G:0	CDS	+	63/1410	21/469	missense_variant c.63G>A p.Met21Ile	Rv0221		diacyglycerol O-acyltransferase
NC_000962	265554	snp	A	C	C:231 A:0	CDS	+	48/789	16/262	synonymous_variant c.48A>C p.Val16Val	Rv0222	echA1	enoyl-CoA hydratase EchA1
NC_000962	267751	snp	G	C	C:210 G:0	CDS	-	14/1464	5/487	missense_variant c.14C>G p.Ala5Gly	Rv0223c		aldehyde dehydrogenase
NC_000962	270430	snp	G	C	C:240 G:0	CDS	-	1135/1731	379/576	missense_variant c.1135C>G p.Pro379Ala	Rv0226c		transmembrane protein
NC_000962	274126	snp	G	A	A:238 G:3	CDS	+	1072/1224	358/407	missense_variant c.1072G>A p.Val358Met	Rv0228		acyltransferase
NC_000962	278021	snp	T	C	C:238 T:1	CDS	+	123/690	41/229	synonymous_variant c.123T>C p.Arg41Arg	Rv0232		transcriptional regulator
NC_000962	278681	snp	C	G	G:204 C:0	CDS	+	97/945	33/314	missense_variant c.97C>G p.His33Asp	Rv0233	nrdB	ribonucleoside-diphosphate reductase subunit beta NrdB
NC_000962	282892	snp	C	T	T:228 C:0	CDS	-	3960/4203	1320/1400	synonymous_variant c.3960G>A p.Thr1320Thr	Rv0236c	aftD	alpha-(1->3)-arabinofuranosyltransferase
NC_000962	283610	complex	GCGCT	ACGCC	ACGCC:262 GCGCT:0	CDS	-	3242/4203	1080/1400	missense_variant c.3238_3242delAGCGCinsGGCGT p.SerAla1080GlyVal	Rv0236c	aftD	alpha-(1->3)-arabinofuranosyltransferase
NC_000962	285772	snp	A	C	C:225 A:0	CDS	-	1080/4203	360/1400	synonymous_variant c.1080T>G p.Pro360Pro	Rv0236c	aftD	alpha-(1->3)-arabinofuranosyltransferase
NC_000962	285871	snp	A	G	G:265 A:1	CDS	-	981/4203	327/1400	synonymous_variant c.981T>C p.Val327Val	Rv0236c	aftD	alpha-(1->3)-arabinofuranosyltransferase
NC_000962	288260	snp	C	T	T:230 C:0	CDS	+	1075/1167	359/388	synonymous_variant c.1075C>T p.Leu359Leu	Rv0237	lpqI	lipoprotein LpqI
NC_000962	293628	ins	A	AC	AC:121 A:1	ncRNA	+			non_coding_transcript_variant	RVnc0008	F6	Putative small regulatory RNA
NC_000962	294092	snp	G	A	A:261 G:1	CDS	-	1542/1836	514/611	synonymous_variant c.1542C>T p.Tyr514Tyr	Rv0244c	fadE5	acyl-CoA dehydrogenase FadE5
NC_000962	296312	snp	C	T	T:249 C:0	CDS	+	308/489	103/162	missense_variant c.308C>T p.Ser103Phe	Rv0245		oxidoreductase
NC_000962	304923	snp	A	G	G:258 A:0	CDS	+	2058/2562	686/853	synonymous_variant c.2058A>G p.Lys686Lys	Rv0252	nirB	nitrite reductase large subunit NirB
NC_000962	305188	snp	G	T	T:198 G:0	CDS	+	2323/2562	775/853	missense_variant c.2323G>T p.Val775Leu	Rv0252	nirB	nitrite reductase large subunit NirB
NC_000962	310973	snp	G	A	A:213 G:0	CDS	-	545/744	182/247	missense_variant c.545C>T p.Ala182Val	Rv0259c		hypothetical protein
NC_000962	311613	snp	G	T	T:256 G:0	CDS	-	1047/1146	349/381	synonymous_variant c.1047C>A p.Val349Val	Rv0260c		transcriptional regulator
NC_000962	325505	snp	T	C	C:190 T:0	CDS	+	939/1683	313/560	synonymous_variant c.939T>C p.Val313Val	Rv0270	fadD2	fatty-acid--CoA ligase FadD2
NC_000962	333892	snp	G	C	C:240 G:0	CDS	-	2419/2874	807/957	missense_variant c.2419C>G p.Arg807Gly	Rv0278c		PE-PGRS family protein PE_PGRS3
NC_000962	335685	ins	C	CCGCCGCCGG	CCGCCGCCGG:59 C:0	CDS	-	625/2874	209/957	conservative_inframe_insertion c.617_625dupCCGGCGGCG p.Ala206_Gly208dup	Rv0278c		PE-PGRS family protein PE_PGRS3
NC_000962	335906	snp	T	C	C:22 T:1	CDS	-	405/2874	135/957	synonymous_variant c.405A>G p.Leu135Leu	Rv0278c		PE-PGRS family protein PE_PGRS3
NC_000962	335919	complex	TCCC	GGCG	GGCG:30 TCCC:1	CDS	-	392/2874	130/957	missense_variant c.389_392delGGGAinsCGCC p.GlyAsp130AlaPro	Rv0278c		PE-PGRS family protein PE_PGRS3
NC_000962	335927	complex	ATT	GTC	GTC:30 ATT:1	CDS	-	384/2874	128/957	missense_variant c.382_384delAATinsGAC p.Asn128Asp	Rv0278c		PE-PGRS family protein PE_PGRS3
NC_000962	335971	snp	A	G	G:80 A:0	CDS	-	340/2874	114/957	synonymous_variant c.340T>C p.Leu114Leu	Rv0278c		PE-PGRS family protein PE_PGRS3
NC_000962	336005	snp	G	A	A:108 G:0	CDS	-	306/2874	102/957	synonymous_variant c.306C>T p.Ile102Ile	Rv0278c		PE-PGRS family protein PE_PGRS3
NC_000962	336050	complex	ATAG	GTAC	GTAC:77 ATAG:0	CDS	-	261/2874	86/957	synonymous_variant c.258_261delCTATinsGTAC p.88	Rv0278c		PE-PGRS family protein PE_PGRS3
NC_000962	336074	snp	T	C	C:67 T:0	CDS	-	237/2874	79/957	synonymous_variant c.237A>G p.Ala79Ala	Rv0278c		PE-PGRS family protein PE_PGRS3
NC_000962	336081	mnp	AC	GT	GT:57 AC:0	CDS	-	230/2874	77/957	missense_variant c.229_230delGTinsAC p.Val77Thr	Rv0278c		PE-PGRS family protein PE_PGRS3
NC_000962	336113	snp	G	A	A:30 G:0	CDS	-	198/2874	66/957	synonymous_variant c.198C>T p.Ser66Ser	Rv0278c		PE-PGRS family protein PE_PGRS3
NC_000962	336504	snp	G	T	T:29 G:0
NC_000962	336535	complex	TGTTGG	GGGTGT	GGGTGT:52 TGTTGG:0
NC_000962	336546	snp	T	G	G:55 T:0
NC_000962	336558	complex	GGTTA	TGGCTATGG	TGGCTATGG:54 GGTTA:0
NC_000962	336590	complex	GAT	CAG	CAG:61 GAT:0	CDS	-	2484/2514	828/837	missense_variant c.2482_2484delATCinsCTG p.Ile828Leu	Rv0279c	PE_PGRS4	PE-PGRS family protein PE_PGRS4
NC_000962	336611	snp	G	C	C:62 G:0	CDS	-	2463/2514	821/837	synonymous_variant c.2463C>G p.Ala821Ala	Rv0279c	PE_PGRS4	PE-PGRS family protein PE_PGRS4
NC_000962	336617	complex	GGGT	CGGC	CGGC:53 GGGT:0	CDS	-	2457/2514	818/837	synonymous_variant c.2454_2457delACCCinsGCCG p.820	Rv0279c	PE_PGRS4	PE-PGRS family protein PE_PGRS4
NC_000962	338561	snp	G	A	A:15 G:0	CDS	-	513/2514	171/837	synonymous_variant c.513C>T p.Ala171Ala	Rv0279c	PE_PGRS4	PE-PGRS family protein PE_PGRS4
NC_000962	338618	snp	C	G	G:31 C:0	CDS	-	456/2514	152/837	synonymous_variant c.456G>C p.Gly152Gly	Rv0279c	PE_PGRS4	PE-PGRS family protein PE_PGRS4
NC_000962	338844	mnp	AC	GT	GT:365 AC:0	CDS	-	230/2514	77/837	missense_variant c.229_230delGTinsAC p.Val77Thr	Rv0279c	PE_PGRS4	PE-PGRS family protein PE_PGRS4
NC_000962	340132	snp	G	A	A:204 G:0	CDS	+	769/1611	257/536	missense_variant c.769G>A p.Glu257Lys	Rv0280	PPE3	PPE family protein PPE3
NC_000962	340372	snp	T	C	C:297 T:0	CDS	+	1009/1611	337/536	missense_variant c.1009T>C p.Ser337Pro	Rv0280	PPE3	PPE family protein PPE3
NC_000962	342146	snp	A	C	C:262 A:0	CDS	+	17/1896	6/631	missense_variant c.17A>C p.Glu6Ala	Rv0282	eccA3	ESX-3 secretion system protein EccA
NC_000962	346275	snp	C	G	G:193 C:0	CDS	+	641/3993	214/1330	missense_variant c.641C>G p.Pro214Arg	Rv0284	eccC3	ESX-3 secretion system protein EccC3
NC_000962	353309	snp	G	A	A:217 G:0	CDS	+	227/1419	76/472	missense_variant c.227G>A p.Ser76Asn	Rv0290	eccD3	ESX-3 secretion system protein EccD
NC_000962	353365	snp	G	A	A:226 G:0	CDS	+	283/1419	95/472	missense_variant c.283G>A p.Ala95Thr	Rv0290	eccD3	ESX-3 secretion system protein EccD
NC_000962	356528	snp	A	G	G:236 A:0	CDS	+	649/996	217/331	missense_variant c.649A>G p.Asn217Asp	Rv0292	eccE3	ESX-3 secretion system protein EccE
NC_000962	363464	snp	G	A	A:241 G:1	CDS	+	213/228	71/75	synonymous_variant c.213G>A p.Arg71Arg	Rv0298		antitoxin
NC_000962	364854	snp	C	G	G:195 C:1	CDS	+	250/633	84/210	missense_variant c.250C>G p.His84Asp	Rv0302		transcriptional regulator
NC_000962	372913	snp	A	C	C:226 A:0	CDS	-	2799/2892	933/963	synonymous_variant c.2799T>G p.Gly933Gly	Rv0305c	PPE6	PPE family protein PPE6
NC_000962	373282	del	TA	T	T:199 TA:0	CDS	-	2429/2892	810/963	frameshift_variant c.2429delT p.Leu810fs	Rv0305c	PPE6	PPE family protein PPE6
NC_000962	374353	snp	A	G	G:213 A:2	CDS	-	1359/2892	453/963	synonymous_variant c.1359T>C p.Arg453Arg	Rv0305c	PPE6	PPE family protein PPE6
NC_000962	376774	snp	T	C	C:221 T:1	CDS	-	282/483	94/160	synonymous_variant c.282A>G p.Ala94Ala	Rv0307c		hypothetical protein
NC_000962	377014	snp	C	T	T:201 C:0	CDS	-	42/483	14/160	synonymous_variant c.42G>A p.Leu14Leu	Rv0307c		hypothetical protein
NC_000962	379528	snp	G	T	T:266 G:0	CDS	+	357/1230	119/409	missense_variant c.357G>T p.Glu119Asp	Rv0311		hypothetical protein
NC_000962	383716	snp	C	T	T:257 C:0	CDS	+	115/885	39/294	missense_variant c.115C>T p.Pro39Ser	Rv0315		beta-1,3-glucanase
NC_000962	384380	snp	A	C	C:150 A:0	CDS	+	779/885	260/294	missense_variant c.779A>C p.Lys260Thr	Rv0315		beta-1,3-glucanase
NC_000962	386432	snp	C	G	G:226 C:0	CDS	-	668/795	223/264	missense_variant c.668G>C p.Gly223Ala	Rv0318c		integral membrane protein
NC_000962	390828	snp	T	C	C:231 T:0	CDS	-	424/672	142/223	missense_variant c.424A>G p.Ser142Gly	Rv0323c		hypothetical protein
NC_000962	391853	snp	A	G	G:247 A:2	CDS	+	502/681	168/226	missense_variant c.502A>G p.Thr168Ala	Rv0324		transcriptional regulator
NC_000962	392261	snp	T	C	C:215 T:0	CDS	+	223/225	75/74	stop_lost&splice_region_variant c.223T>C p.Ter75Glnext*?	Rv0325		hypothetical protein
NC_000962	396199	snp	T	C	C:206 T:0
NC_000962	403980	snp	G	A	A:203 G:0	CDS	-	1862/2649	621/882	missense_variant c.1862C>T p.Ala621Val	Rv0338c		iron-sulfur-binding reductase
NC_000962	404326	snp	T	C	C:202 T:1	CDS	-	1516/2649	506/882	missense_variant c.1516A>G p.Arg506Gly	Rv0338c		iron-sulfur-binding reductase
NC_000962	414486	snp	C	T	T:212 C:0	CDS	-	456/561	152/186	synonymous_variant c.456G>A p.Glu152Glu	Rv0344c	lpqJ	lipoprotein LpqJ
NC_000962	420008	snp	A	G	G:223 A:0	CDS	+	174/1878	58/625	synonymous_variant c.174A>G p.Ala58Ala	Rv0350	dnaK	chaperone protein DnaK
NC_000962	424320	ins	T	TC	TC:175 T:2	CDS	-	374/426	125/141	frameshift_variant c.374dupG p.Ile126fs	Rv0354c	PPE7	PPE family protein PPE7
NC_000962	424981	snp	G	A	A:207 G:2	CDS	-	9699/9903	3233/3300	synonymous_variant c.9699C>T p.Pro3233Pro	Rv0355c	PPE8	PPE family protein PPE8
NC_000962	428698	snp	C	T	T:254 C:5	CDS	-	5982/9903	1994/3300	synonymous_variant c.5982G>A p.Ala1994Ala	Rv0355c	PPE8	PPE family protein PPE8
NC_000962	432536	snp	C	T	T:240 C:3	CDS	-	2144/9903	715/3300	missense_variant c.2144G>A p.Gly715Asp	Rv0355c	PPE8	PPE family protein PPE8
NC_000962	441823	snp	C	T	T:228 C:0	CDS	-	477/1035	159/344	synonymous_variant c.477G>A p.Glu159Glu	Rv0363c	fba	fructose-bisphosphate aldolase
NC_000962	445780	snp	C	T	T:236 C:0	CDS	-	746/1212	249/403	missense_variant c.746G>A p.Arg249His	Rv0368c		hypothetical protein
NC_000962	454295	snp	T	C	C:176 T:0	CDS	-	78/1143	26/380	synonymous_variant c.78A>G p.Pro26Pro	Rv0376c		hypothetical protein
NC_000962	454333	snp	T	G	G:172 T:0	CDS	-	40/1143	14/380	missense_variant c.40A>C p.Thr14Pro	Rv0376c		hypothetical protein
NC_000962	456594	snp	T	C	C:280 T:0	CDS	-	226/552	76/183	missense_variant c.226A>G p.Met76Val	Rv0380c		RNA methyltransferase
NC_000962	457452	snp	T	G	G:237 T:0	CDS	-	372/909	124/302	synonymous_variant c.372A>C p.Thr124Thr	Rv0381c		hypothetical protein
NC_000962	459399	snp	A	C	C:202 A:0
NC_000962	460413	snp	C	T	T:225 C:0	CDS	-	1590/2547	530/848	synonymous_variant c.1590G>A p.Lys530Lys	Rv0384c	clpB	chaperone protein ClpB
NC_000962	465300	snp	C	T	T:258 C:1	CDS	+	1890/3258	630/1085	synonymous_variant c.1890C>T p.Phe630Phe	Rv0386		transcriptional regulator
NC_000962	467497	ins	C	CG	CG:200 C:0
NC_000962	467508	ins	C	CG	CG:187 C:0
NC_000962	467516	snp	G	C	C:196 G:0
NC_000962	467526	snp	C	G	G:197 C:0
NC_000962	467546	snp	G	C	C:194 G:0
NC_000962	467557	snp	A	C	C:198 A:0
NC_000962	467564	snp	A	C	C:192 A:0
NC_000962	467585	snp	G	C	C:199 G:0
NC_000962	467590	snp	T	C	C:199 T:0
NC_000962	467621	snp	T	G	G:198 T:0
NC_000962	467638	snp	G	T	T:206 G:0
NC_000962	475178	snp	T	C	C:229 T:0	CDS	+	239/405	80/134	missense_variant c.239T>C p.Val80Ala	Rv0395		hypothetical protein
NC_000962	477234	snp	T	G	G:210 T:0	CDS	-	87/642	29/213	missense_variant c.87A>C p.Glu29Asp	Rv0398c		hypothetical protein
NC_000962	477699	snp	G	T	T:212 G:4	CDS	-	858/1230	286/409	synonymous_variant c.858C>A p.Thr286Thr	Rv0399c	lpqK	lipoprotein LpqK
NC_000962	483935	snp	T	G	G:240 T:0
NC_000962	484596	snp	C	T	T:311 C:1	CDS	+	620/1758	207/585	missense_variant c.620C>T p.Pro207Leu	Rv0404	fadD30	long-chain-fatty-acid--AMP ligase FadD30
NC_000962	485810	del	CA	C	C:303 CA:0	CDS	+	83/4209	28/1402	frameshift_variant c.83delA p.Asn28fs	Rv0405	pks6	membrane bound polyketide synthase
NC_000962	489935	snp	G	C	C:199 G:0	CDS	-	4205/4209	1402/1402	missense_variant c.4205G>C p.Arg1402Pro	Rv0406c		beta lactamase-like protein
NC_000962	491742	snp	T	C	C:210 T:0	CDS	+	960/1011	320/336	synonymous_variant c.960T>C p.Phe320Phe	Rv0407	fgd1	F420-dependent glucose-6-phosphate dehydrogenase
NC_000962	492150	snp	G	C	C:223 G:0	CDS	+	365/2073	122/690	missense_variant c.365G>C p.Gly122Ala	Rv0408	pta	phosphate acetyltransferase
NC_000962	497491	snp	G	A	A:142 G:1	CDS	-	810/987	270/328	synonymous_variant c.810C>T p.Asp270Asp	Rv0411c	glnH	glutamine-binding lipoprotein GlnH
NC_000962	498531	snp	A	G	G:221 A:0	CDS	-	1089/1320	363/439	synonymous_variant c.1089T>C p.Ala363Ala	Rv0412c		membrane protein
NC_000962	498557	snp	C	A	A:222 C:0	CDS	-	1063/1320	355/439	missense_variant c.1063G>T p.Asp355Tyr	Rv0412c		membrane protein
NC_000962	502589	snp	C	G	G:231 C:0	CDS	+	224/759	75/252	missense_variant c.224C>G p.Ser75Cys	Rv0417	thiG	thiazole synthase
NC_000962	503354	snp	G	C	C:188 G:0
NC_000962	504055	snp	C	A	A:182 C:2	CDS	+	560/1503	187/500	missense_variant c.560C>A p.Ala187Glu	Rv0418	lpqL	lipoprotein aminopeptidase LpqL
NC_000962	505974	snp	G	A	A:249 G:0	CDS	+	889/1497	297/498	missense_variant c.889G>A p.Ala297Thr	Rv0419	lpqM	lipoprotein peptidase LpqM
NC_000962	507028	del	GC	G	G:166 GC:2
NC_000962	513257	snp	T	C	C:205 T:0	CDS	-	2065/4620	689/1539	missense_variant c.2065A>G p.Met689Val	Rv0425c	ctpH	metal cation transporting ATPase H
NC_000962	517358	snp	T	C	C:177 T:0	CDS	-	446/909	149/302	missense_variant c.446A>G p.Asp149Gly	Rv0428c		GCN5-like N-acetyltransferase
NC_000962	518987	snp	C	T	T:226 C:0	CDS	+	255/309	85/102	synonymous_variant c.255C>T p.Arg85Arg	Rv0430		hypothetical protein
NC_000962	521220	snp	G	A	A:242 G:1	CDS	+	897/1131	299/376	synonymous_variant c.897G>A p.Ala299Ala	Rv0433		carboxylate-amine ligase
NC_000962	524891	snp	C	A	A:245 C:0	CDS	-	500/861	167/286	missense_variant c.500G>T p.Gly167Val	Rv0436c	pssA	CDP-diacylglycerol--serine O-phosphatidyltransferase
NC_000962	525684	snp	C	T	T:212 C:3	CDS	-	399/696	133/231	synonymous_variant c.399G>A p.Arg133Arg	Rv0437c	psd	phosphatidylserine decarboxylase
NC_000962	533547	snp	C	G	G:211 C:0	CDS	-	243/699	81/232	missense_variant c.243G>C p.Glu81Asp	Rv0444c	rskA	anti-sigma-K factor RskA
NC_000962	541201	snp	A	G	G:190 A:0	CDS	-	291/2904	97/967	synonymous_variant c.291T>C p.Leu97Leu	Rv0450c	mmpL4	transmembrane transport protein MmpL4
NC_000962	542014	snp	C	G	G:240 C:0
NC_000962	542514	snp	C	G	G:225 C:0	CDS	+	373/711	125/236	missense_variant c.373C>G p.His125Asp	Rv0452		transcriptional regulator
NC_000962	546357	snp	A	G	G:201 A:0	CDS	-	447/915	149/304	synonymous_variant c.447T>C p.Thr149Thr	Rv0456c	echA2	enoyl-CoA hydratase EchA2
NC_000962	549363	snp	C	G	G:218 C:0	CDS	-	245/2022	82/673	missense_variant c.245G>C p.Arg82Pro	Rv0457c		peptidase
NC_000962	550469	snp	C	T	T:192 C:3	CDS	+	795/1524	265/507	synonymous_variant c.795C>T p.Gly265Gly	Rv0458		aldehyde dehydrogenase
NC_000962	551525	snp	A	C	C:196 A:0	CDS	+	328/492	110/163	synonymous_variant c.328A>C p.Arg110Arg	Rv0459		hypothetical protein
NC_000962	555991	snp	A	G	G:225 A:0	CDS	-	316/1425	106/474	missense_variant c.316T>C p.Cys106Arg	Rv0465c		HTH-type transcriptional regulator
NC_000962	561776	mnp	CC	TT	TT:183 CC:0
NC_000962	565655	snp	A	G	G:166 A:0
NC_000962	572591	snp	C	T	T:199 C:1	CDS	+	882/1356	294/451	synonymous_variant c.882C>T p.Asp294Asp	Rv0483	lprQ	lipoprotein LprQ
NC_000962	573262	snp	A	G	G:261 A:0	CDS	-	540/756	180/251	synonymous_variant c.540T>C p.Gly180Gly	Rv0484c		short-chain type oxidoreductase
NC_000962	575907	snp	C	T	T:212 C:0	CDS	+	560/1443	187/480	missense_variant c.560C>T p.Ala187Val	Rv0486	mshA	D-inositol 3-phosphate glycosyltransferase
NC_000962	580772	complex	TGGGGGCACCACCCGCTTGCGGGGGA	AG	AG:91 TGGGGGCACCACCCGCTTGCGGGGGA:1	repeat_region	+			intergenic_region n.580772_580797delTGGGGGCACCACCCGCTTGCGGGGGAinsAG
NC_000962	583171	snp	A	C	C:246 A:0	CDS	-	208/1890	70/629	missense_variant c.208T>G p.Ser70Ala	Rv0492c		GMC-type oxidoreductase
NC_000962	584171	snp	T	C	C:201 T:0	CDS	-	520/990	174/329	missense_variant c.520A>G p.Ser174Gly	Rv0493c		hypothetical protein
NC_000962	590436	snp	T	C	C:237 T:0	CDS	+	354/888	118/295	synonymous_variant c.354T>C p.Ala118Ala	Rv0500	proC	pyrroline-5-carboxylate reductase
NC_000962	597816	snp	A	G	G:268 A:0	CDS	+	618/2907	206/968	synonymous_variant c.618A>G p.Ala206Ala	Rv0507	mmpL2	transmembrane transport protein MmpL2
NC_000962	598475	snp	G	A	A:222 G:0	CDS	+	1277/2907	426/968	missense_variant c.1277G>A p.Arg426His	Rv0507	mmpL2	transmembrane transport protein MmpL2
NC_000962	599868	snp	A	G	G:228 A:3	CDS	+	2670/2907	890/968	synonymous_variant c.2670A>G p.Arg890Arg	Rv0507	mmpL2	transmembrane transport protein MmpL2
NC_000962	605150	snp	G	A	A:258 G:3	CDS	+	549/990	183/329	synonymous_variant c.549G>A p.Arg183Arg	Rv0512	hemB	delta-aminolevulinic acid dehydratase
NC_000962	610120	snp	T	G	G:168 T:0
NC_000962	611048	snp	T	G	G:55 T:0
NC_000962	620625	snp	A	G	G:169 A:1	CDS	+	735/975	245/324	missense_variant c.735A>G p.Ile245Met	Rv0529	ccsA	cytochrome C-type biogenesis protein CcsA
NC_000962	621598	snp	C	T	T:186 C:0	CDS	+	692/1218	231/405	missense_variant c.692C>T p.Pro231Leu	Rv0530		hypothetical protein
NC_000962	623406	ins	C	CGGCCGGCGG	CGGCCGGCGG:139 C:2	CDS	+	630/1785	210/594	disruptive_inframe_insertion c.621_629dupCGGGGCCGG p.Gly210_Gly211insGlyAlaGly	Rv0532	PE_PGRS6	PE-PGRS family protein PE_PGRS6
NC_000962	623472	snp	A	G	G:255 A:0	CDS	+	680/1785	227/594	missense_variant c.680A>G p.Asp227Gly	Rv0532	PE_PGRS6	PE-PGRS family protein PE_PGRS6
NC_000962	623508	snp	C	G	G:247 C:0	CDS	+	716/1785	239/594	missense_variant c.716C>G p.Ala239Gly	Rv0532	PE_PGRS6	PE-PGRS family protein PE_PGRS6
NC_000962	627485	snp	G	A	A:274 G:0	CDS	+	238/1041	80/346	missense_variant c.238G>A p.Val80Ile	Rv0536	galE3	UDP-glucose 4-epimerase GalE
NC_000962	628864	snp	T	C	C:206 T:0	CDS	-	868/1434	290/477	missense_variant c.868A>G p.Thr290Ala	Rv0537c		integral membrane protein
NC_000962	630722	snp	G	C	C:232 G:0	CDS	+	683/1647	228/548	missense_variant c.683G>C p.Arg228Pro	Rv0538		membrane protein
NC_000962	637319	snp	G	A	A:200 G:0	CDS	-	145/1254	49/417	missense_variant c.145C>T p.Pro49Ser	Rv0545c	pitA	low-affinity inorganic phosphate transporter
NC_000962	640954	snp	A	G	G:221 A:0
NC_000962	648002	snp	T	G	G:237 T:0	CDS	+	44/516	15/171	missense_variant c.44T>G p.Leu15Arg	Rv0556		transmembrane protein
NC_000962	648856	snp	T	C	C:288 T:0	CDS	+	321/1137	107/378	synonymous_variant c.321T>C p.Gly107Gly	Rv0557	mgtA	GDP-mannose-dependent alpha-mannosyltransferase
NC_000962	655986	snp	T	G	G:266 T:0
NC_000962	657081	snp	C	T	T:222 C:0	CDS	-	390/1461	130/486	synonymous_variant c.390G>A p.Val130Val	Rv0565c		monooxygenase
NC_000962	657142	snp	C	T	T:216 C:0	CDS	-	329/1461	110/486	missense_variant c.329G>A p.Arg110His	Rv0565c		monooxygenase
NC_000962	659341	snp	T	C	C:193 T:0
NC_000962	662911	snp	T	C	C:272 T:0	CDS	+	1617/2079	539/692	synonymous_variant c.1617T>C p.Ala539Ala	Rv0570	nrdZ	vitamin B12-dependent ribonucleoside-diphosphate reductase
NC_000962	665293	snp	A	G	G:225 A:0	CDS	-	91/342	31/113	missense_variant c.91T>C p.Phe31Leu	Rv0572c		hypothetical protein
NC_000962	669033	snp	T	A	A:187 T:0	CDS	-	713/1167	238/388	missense_variant c.713A>T p.Asp238Val	Rv0575c		oxidoreductase
NC_000962	669398	snp	T	C	C:214 T:0	CDS	-	348/1167	116/388	synonymous_variant c.348A>G p.Gln116Gln	Rv0575c		oxidoreductase
NC_000962	670545	snp	G	A	A:244 G:1	CDS	+	698/1305	233/434	missense_variant c.698G>A p.Arg233His	Rv0576		transcriptional regulator
NC_000962	672491	snp	C	G	G:235 C:0	CDS	-	3426/3921	1142/1306	synonymous_variant c.3426G>C p.Gly1142Gly	Rv0578c	PE_PGRS7	PE-PGRS family protein PE_PGRS7
NC_000962	672512	del	ACCGGTGCCGCCGGTGCCG	A	A:135 ACCGGTGCCGCCGGTGCCG:0	CDS	-	3404/3921	1129/1306	disruptive_inframe_deletion c.3387_3404delCGGCACCGGCGGCACCGG p.Gly1130_Gly1135del	Rv0578c	PE_PGRS7	PE-PGRS family protein PE_PGRS7
NC_000962	672721	ins	T	TGCC	TGCC:215 T:1	CDS	-	3195/3921	1065/1306	conservative_inframe_insertion c.3193_3195dupGGC p.Gly1065dup	Rv0578c	PE_PGRS7	PE-PGRS family protein PE_PGRS7
NC_000962	673238	snp	A	G	G:277 A:0	CDS	-	2679/3921	893/1306	synonymous_variant c.2679T>C p.His893His	Rv0578c	PE_PGRS7	PE-PGRS family protein PE_PGRS7
NC_000962	673564	snp	C	T	T:258 C:0	CDS	-	2353/3921	785/1306	missense_variant c.2353G>A p.Ala785Thr	Rv0578c	PE_PGRS7	PE-PGRS family protein PE_PGRS7
NC_000962	683829	snp	C	T	T:271 C:1	CDS	-	444/2388	148/795	synonymous_variant c.444G>A p.Ala148Ala	Rv0585c		integral membrane protein
NC_000962	685461	snp	C	G	G:296 C:0	CDS	+	333/798	111/265	synonymous_variant c.333C>G p.Ala111Ala	Rv0587	yrbE2A	hypothetical protein
NC_000962	685608	snp	T	C	C:220 T:0	CDS	+	480/798	160/265	synonymous_variant c.480T>C p.Leu160Leu	Rv0587	yrbE2A	hypothetical protein
NC_000962	686264	snp	G	A	A:323 G:0	CDS	+	337/888	113/295	missense_variant c.337G>A p.Ala113Thr	Rv0588		hypothetical protein
NC_000962	686972	snp	T	C	C:230 T:1	CDS	+	152/1215	51/404	missense_variant c.152T>C p.Phe51Ser	Rv0589	mce2A	Mce family protein Mce2A
NC_000962	688792	ins	T	TG	TG:195 T:0
NC_000962	690450	snp	A	C	C:248 A:0	CDS	+	1392/1446	464/481	synonymous_variant c.1392A>C p.Ala464Ala	Rv0591	mce2C	Mce family protein Mce2C
NC_000962	690465	snp	T	G	G:252 T:0	CDS	+	1407/1446	469/481	synonymous_variant c.1407T>G p.Leu469Leu	Rv0591	mce2C	Mce family protein Mce2C
NC_000962	694531	snp	A	G	G:205 A:0	CDS	+	1295/1551	432/516	missense_variant c.1295A>G p.Asn432Ser	Rv0594	mce2F	Mce family protein Mce2F
NC_000962	696917	snp	G	T	T:235 G:0
NC_000962	698968	snp	G	A	A:284 G:0	CDS	-	27/471	9/156	synonymous_variant c.27C>T p.Gly9Gly	Rv0601c		two component sensor kinase HK2
NC_000962	699840	snp	A	C	C:246 A:0
NC_000962	707334	snp	T	C	C:225 T:0	CDS	-	2182/2568	728/855	missense_variant c.2182A>G p.Thr728Ala	Rv0613c		hypothetical protein
NC_000962	712693	snp	A	G	G:265 A:0
NC_000962	713310	snp	T	C	C:241 T:0	CDS	+	595/1092	199/363	missense_variant c.595T>C p.Cys199Arg	Rv0620	galK	galactokinase
NC_000962	721373	snp	T	G	G:223 T:0	CDS	-	360/1728	120/575	missense_variant c.360A>C p.Glu120Asp	Rv0629c	recD	exonuclease V subunit alpha RecD
NC_000962	725190	snp	G	A	A:237 G:1	CDS	-	3117/3294	1039/1097	synonymous_variant c.3117C>T p.Phe1039Phe	Rv0631c	recC	exonuclease V subunit gamma RecC
NC_000962	738522	snp	T	G	G:180 T:0	CDS	-	639/864	213/287	missense_variant c.639A>C p.Glu213Asp	Rv0644c	mmaA2	cyclopropane mycolic acid synthase CmaA
NC_000962	754186	snp	A	G	G:211 A:0	CDS	-	224/717	75/238	missense_variant c.224T>C p.Leu75Pro	Rv0658c		integral membrane protein
NC_000962	757139	snp	C	A	A:216 C:0	CDS	+	1003/2364	335/787	missense_variant c.1003C>A p.Arg335Ser	Rv0663	atsD	arylsulfatase AtsD
NC_000962	757182	snp	A	G	G:214 A:0	CDS	+	1046/2364	349/787	missense_variant c.1046A>G p.Asp349Gly	Rv0663	atsD	arylsulfatase AtsD
NC_000962	761155	snp	C	T	T:187 C:6	CDS	+	1349/3519	450/1172	missense_variant c.1349C>T p.Ser450Leu	Rv0667	rpoB	DNA-directed RNA polymerase subunit beta
NC_000962	763031	snp	T	C	C:173 T:0	CDS	+	3225/3519	1075/1172	synonymous_variant c.3225T>C p.Ala1075Ala	Rv0667	rpoB	DNA-directed RNA polymerase subunit beta
NC_000962	767414	snp	G	A	A:207 G:1
NC_000962	773497	snp	C	A	A:193 C:1	CDS	+	375/939	125/312	missense_variant c.375C>A p.Phe125Leu	Rv0673	echA4	enoyl-CoA hydratase EchA4
NC_000962	775639	snp	T	C	C:227 T:0	CDS	-	2842/2895	948/964	missense_variant c.2842A>G p.Ile948Val	Rv0676c	mmpL5	transmembrane transport protein MmpL5
NC_000962	776100	snp	G	A	A:171 G:0	CDS	-	2381/2895	794/964	missense_variant c.2381C>T p.Thr794Ile	Rv0676c	mmpL5	transmembrane transport protein MmpL5
NC_000962	776182	snp	C	T	T:191 C:1	CDS	-	2299/2895	767/964	missense_variant c.2299G>A p.Asp767Asn	Rv0676c	mmpL5	transmembrane transport protein MmpL5
NC_000962	779615	snp	G	C	C:212 G:0	CDS	-	426/498	142/165	missense_variant c.426C>G p.Asn142Lys	Rv0679c		hypothetical protein
NC_000962	781395	snp	T	C	C:200 T:0
NC_000962	781687	snp	A	G	G:171 A:3	CDS	+	128/375	43/124	missense_variant c.128A>G p.Lys43Arg	Rv0682	rpsL	30S ribosomal protein S12
NC_000962	791249	snp	C	T	T:222 C:1	CDS	-	418/597	140/198	missense_variant c.418G>A p.Ala140Thr	Rv0691c		mycofactocin biosynthesis transcriptional regulator MftR
NC_000962	797736	snp	C	T	T:268 C:0	CDS	+	804/1440	268/479	synonymous_variant c.804C>T p.Leu268Leu	Rv0697		dehydrogenase
NC_000962	798355	snp	G	C	C:231 G:0	CDS	+	1423/1440	475/479	missense_variant c.1423G>C p.Ala475Pro	Rv0697		dehydrogenase
NC_000962	799666	snp	A	G	G:253 A:1	CDS	+	38/222	13/73	missense_variant c.38A>G p.Asp13Gly	Rv0699		hypothetical protein
NC_000962	811753	snp	C	T	T:162 C:0	CDS	+	12/318	4/105	synonymous_variant c.12C>T p.His4His	Rv0715	rplX	50S ribosomal protein L24
NC_000962	820483	snp	G	T	T:202 G:0	CDS	-	17/657	6/218	missense_variant c.17C>A p.Ala6Asp	Rv0727c	fucA	L-fuculose phosphate aldolase FucA
NC_000962	820752	snp	C	T	T:209 C:0	CDS	-	725/981	242/326	missense_variant c.725G>A p.Arg242His	Rv0728c	serA2	D-3-phosphoglycerate dehydrogenase SerA
NC_000962	830868	ins	G	GGC	GGC:192 G:1	CDS	+	24/807	8/268	frameshift_variant c.22_23dupCG p.Glu9fs	Rv0739		hypothetical protein
NC_000962	835611	snp	C	T	T:246 C:2	CDS	+	458/528	153/175	missense_variant c.458C>T p.Thr153Met	Rv0745		hypothetical protein
NC_000962	836272	snp	A	G	G:155 A:0	CDS	+	572/2352	191/783	missense_variant c.572A>G p.Glu191Gly	Rv0746	PE_PGRS9	PE-PGRS family protein PE_PGRS9
NC_000962	836291	snp	A	G	G:116 A:0	CDS	+	591/2352	197/783	synonymous_variant c.591A>G p.Gly197Gly	Rv0746	PE_PGRS9	PE-PGRS family protein PE_PGRS9
NC_000962	836538	snp	A	G	G:90 A:0	CDS	+	838/2352	280/783	missense_variant c.838A>G p.Asn280Asp	Rv0746	PE_PGRS9	PE-PGRS family protein PE_PGRS9
NC_000962	836658	snp	A	G	G:274 A:2	CDS	+	958/2352	320/783	missense_variant c.958A>G p.Thr320Ala	Rv0746	PE_PGRS9	PE-PGRS family protein PE_PGRS9
NC_000962	837033	snp	A	G	G:276 A:1	CDS	+	1333/2352	445/783	missense_variant c.1333A>G p.Thr445Ala	Rv0746	PE_PGRS9	PE-PGRS family protein PE_PGRS9
NC_000962	838990	snp	C	G	G:231 C:0	CDS	+	540/2406	180/801	synonymous_variant c.540C>G p.Ala180Ala	Rv0747	PE_PGRS10	PE-PGRS family protein PE_PGRS10
NC_000962	839123	snp	A	G	G:237 A:0	CDS	+	673/2406	225/801	missense_variant c.673A>G p.Arg225Gly	Rv0747	PE_PGRS10	PE-PGRS family protein PE_PGRS10
NC_000962	839129	snp	C	G	G:239 C:0	CDS	+	679/2406	227/801	missense_variant c.679C>G p.Arg227Gly	Rv0747	PE_PGRS10	PE-PGRS family protein PE_PGRS10
NC_000962	839194	snp	A	G	G:236 A:0	CDS	+	744/2406	248/801	synonymous_variant c.744A>G p.Thr248Thr	Rv0747	PE_PGRS10	PE-PGRS family protein PE_PGRS10
NC_000962	839334	snp	A	G	G:300 A:0	CDS	+	884/2406	295/801	missense_variant c.884A>G p.Lys295Arg	Rv0747	PE_PGRS10	PE-PGRS family protein PE_PGRS10
NC_000962	839348	snp	A	G	G:288 A:0	CDS	+	898/2406	300/801	missense_variant c.898A>G p.Ser300Gly	Rv0747	PE_PGRS10	PE-PGRS family protein PE_PGRS10
NC_000962	839977	snp	C	T	T:14 C:0	CDS	+	1527/2406	509/801	synonymous_variant c.1527C>T p.Gly509Gly	Rv0747	PE_PGRS10	PE-PGRS family protein PE_PGRS10
NC_000962	839995	complex	GGGCGCCGC	CGGCTCCGG	CGGCTCCGG:12 GGGCGCCGC:0	CDS	+	1545/2406	515/801	missense_variant c.1545_1553delGGGCGCCGCinsCGGCTCCGG p.LeuGlyAlaAla515PheGlySerGly	Rv0747	PE_PGRS10	PE-PGRS family protein PE_PGRS10
NC_000962	840016	complex	GGC	AAG	AAG:27 GGC:0	CDS	+	1566/2406	522/801	missense_variant c.1566_1568delGGCinsAAG p.Ala523Ser	Rv0747	PE_PGRS10	PE-PGRS family protein PE_PGRS10
NC_000962	840165	del	TCGGCGCCGGCGGGACCGGCGGGGCCGGCGGGGGAAGCACCCTCGCCGG	T	T:35 TCGGCGCCGGCGGGACCGGCGGGGCCGGCGGGGGAAGCACCCTCGCCGG:0	CDS	+	1729/2406	577/801	conservative_inframe_deletion c.1729_1776delACCGGCGGGGCCGGCGGGGGAAGCACCCTCGCCGGCGGCGCCGGCGGG p.Thr577_Gly592del	Rv0747	PE_PGRS10	PE-PGRS family protein PE_PGRS10
NC_000962	840496	snp	C	G	G:237 C:0	CDS	+	2046/2406	682/801	synonymous_variant c.2046C>G p.Gly682Gly	Rv0747	PE_PGRS10	PE-PGRS family protein PE_PGRS10
NC_000962	840794	mnp	AG	GC	GC:192 AG:0	CDS	+	2344/2406	782/801	missense_variant c.2344_2345delAGinsGC p.Ser782Ala	Rv0747	PE_PGRS10	PE-PGRS family protein PE_PGRS10
NC_000962	841764	snp	G	C	C:211 G:0	CDS	-	111/138	37/45	synonymous_variant c.111C>G p.Thr37Thr	Rv0749A		hypothetical protein
NC_000962	842030	snp	C	T	T:189 C:1
NC_000962	847391	snp	C	T	T:200 C:0	CDS	+	1233/1755	411/584	synonymous_variant c.1233C>T p.Ile411Ile	Rv0754	PE_PGRS11	PE-PGRS family protein PE_PGRS11
NC_000962	847995	snp	T	C	C:201 T:0
NC_000962	852910	snp	C	T	T:225 C:0	CDS	+	515/1458	172/485	missense_variant c.515C>T p.Pro172Leu	Rv0758	phoR	two component system response sensor kinase PhoR
NC_000962	854252	del	GC	G	G:140 GC:0
NC_000962	857650	snp	C	T	T:268 C:2	CDS	-	388/1356	130/451	missense_variant c.388G>A p.Glu130Lys	Rv0764c	cyp51	lanosterol 14-alpha demethylase
NC_000962	857696	snp	A	G	G:290 A:3	CDS	-	342/1356	114/451	synonymous_variant c.342T>C p.Ala114Ala	Rv0764c	cyp51	lanosterol 14-alpha demethylase
NC_000962	861216	snp	T	G	G:291 T:0	CDS	+	305/1470	102/489	missense_variant c.305T>G p.Leu102Arg	Rv0768	aldA	aldehyde dehydrogenase AldA
NC_000962	866051	snp	G	A	A:202 G:0	CDS	-	1339/1539	447/512	missense_variant c.1339C>T p.Arg447Cys	Rv0773c	ggtA	bifunctional cephalosporin acylase/gamma-glutamyltranspeptidase
NC_000962	874835	ins	C	CCG	CCG:187 C:0
NC_000962	876141	snp	G	T	T:285 G:0
NC_000962	880562	snp	G	T	T:283 G:1	CDS	+	1223/1701	408/566	missense_variant c.1223G>T p.Cys408Phe	Rv0785		KsdD-like steroid dehydrogenase
NC_000962	882257	snp	T	C	C:190 T:0	CDS	+	799/960	267/319	missense_variant c.799T>C p.Tyr267His	Rv0787		hypothetical protein
NC_000962	888992	del	AACCTCAACACCCCCTCAAGTGAAGGAGG	A	A:67 AACCTCAACACCCCCTCAAGTGAAGGAGG:0
NC_000962	892416	snp	C	T	T:285 C:0	CDS	-	858/1008	286/335	synonymous_variant c.858G>A p.Val286Val	Rv0799c		hypothetical protein
NC_000962	893733	snp	T	G	G:220 T:0	CDS	+	416/1302	139/433	missense_variant c.416T>G p.Leu139Arg	Rv0800	pepC	M18 family aminopeptidase
NC_000962	900221	snp	T	C	C:193 T:0	CDS	-	1110/1599	370/532	synonymous_variant c.1110A>G p.Val370Val	Rv0806c	cpsY	exopolysaccharide phosphotransferase CpsY
NC_000962	903537	snp	G	T	T:238 G:0	CDS	+	1427/1584	476/527	missense_variant c.1427G>T p.Arg476Leu	Rv0808	purF	amidophosphoribosyltransferase
NC_000962	903550	snp	T	C	C:237 T:0	CDS	+	1440/1584	480/527	synonymous_variant c.1440T>C p.Ala480Ala	Rv0808	purF	amidophosphoribosyltransferase
NC_000962	903913	snp	T	C	C:197 T:0	CDS	+	189/1095	63/364	synonymous_variant c.189T>C p.Gly63Gly	Rv0809	purM	phosphoribosylformylglycinamidine cyclo-ligase PurM
NC_000962	906857	snp	A	G	G:236 A:0	CDS	+	435/870	145/289	missense_variant c.435A>G p.Ile145Met	Rv0812		4-amino-4-deoxychorismate lyase
NC_000962	908186	snp	T	C	C:192 T:0	CDS	-	298/303	100/100	missense_variant c.298A>G p.Thr100Ala	Rv0814c		hypothetical protein
NC_000962	916687	complex	GAGC	A	A:200 GAGC:0	CDS	-	960/1170	319/389	disruptive_inframe_deletion&synonymous_variant c.957_960delGCTCinsT p.Leu320del	Rv0823c		tRNA-dihydrouridine synthase
NC_000962	919351	snp	A	C	C:273 A:0	CDS	-	203/642	68/213	missense_variant c.203T>G p.Phe68Cys	Rv0825c		hypothetical protein
NC_000962	921813	snp	C	G	G:137 C:1	mobile_element	+			intergenic_region n.921813C>G
NC_000962	925453	snp	C	T	T:223 C:0	CDS	+	93/2250	31/749	synonymous_variant c.93C>T p.Ala31Ala	Rv0833	PE_PGRS13	PE-PGRS family protein PE_PGRS13
NC_000962	927110	snp	A	G	G:109 A:0	CDS	+	1750/2250	584/749	missense_variant c.1750A>G p.Ser584Gly	Rv0833	PE_PGRS13	PE-PGRS family protein PE_PGRS13
NC_000962	927385	snp	A	G	G:293 A:0	CDS	+	2025/2250	675/749	synonymous_variant c.2025A>G p.Gly675Gly	Rv0833	PE_PGRS13	PE-PGRS family protein PE_PGRS13
NC_000962	931123	snp	T	C	C:224 T:0	CDS	+	171/645	57/214	synonymous_variant c.171T>C p.Tyr57Tyr	Rv0835	lpqQ	lipoprotein LpqQ
NC_000962	932280	snp	T	C	C:210 T:0	CDS	-	653/654	218/217	stop_lost&splice_region_variant c.653A>G p.Ter218Trpext*?	Rv0836c		hypothetical protein
NC_000962	934230	snp	C	G	G:153 C:0
NC_000962	934611	snp	G	T	T:212 G:0
NC_000962	938367	ins	G	GC	GC:219 G:1	CDS	+	258/1293	86/430	frameshift_variant c.257dupC p.Arg87fs	Rv0842		integral membrane protein
NC_000962	940602	snp	C	G	G:243 C:1	CDS	-	505/651	169/216	missense_variant c.505G>C p.Gly169Arg	Rv0844c	narL	nitrate/nitrite response transcriptional regulator NarL
NC_000962	941845	snp	C	A	A:221 C:0	CDS	+	656/1278	219/425	missense_variant c.656C>A p.Ala219Glu	Rv0845		sensor histidine kinase NarS
NC_000962	945214	snp	G	A	A:243 G:0	CDS	+	277/1119	93/372	missense_variant c.277G>A p.Gly93Ser	Rv0848	cysK2	cysteine synthase CysK
NC_000962	949535	snp	T	C	C:233 T:0	CDS	-	1584/1683	528/560	synonymous_variant c.1584A>G p.Ala528Ala	Rv0853c	pdc	alpha-keto-acid decarboxylase
NC_000962	951702	snp	C	T	T:198 C:0	CDS	+	71/1080	24/359	missense_variant c.71C>T p.Ala24Val	Rv0855	far	fatty-acid-CoA racemase
NC_000962	954101	snp	C	T	T:187 C:0	CDS	-	820/1194	274/397	missense_variant c.820G>A p.Ala274Thr	Rv0858c	dapC	N-succinyldiaminopimelate aminotransferase DapC
NC_000962	954468	snp	C	G	G:257 C:1	CDS	-	453/1194	151/397	synonymous_variant c.453G>C p.Ala151Ala	Rv0858c	dapC	N-succinyldiaminopimelate aminotransferase DapC
NC_000962	955524	snp	A	G	G:248 A:0	CDS	+	448/1212	150/403	missense_variant c.448A>G p.Ser150Gly	Rv0859		acyltransferase
NC_000962	957117	snp	T	C	C:220 T:0	CDS	+	825/2163	275/720	synonymous_variant c.825T>C p.Asp275Asp	Rv0860	fadB	fatty oxidation protein FadB
NC_000962	960367	snp	A	G	G:190 A:1	CDS	-	2246/2271	749/756	missense_variant c.2246T>C p.Leu749Ser	Rv0862c		hypothetical protein
NC_000962	969762	snp	C	G	G:256 C:0	CDS	-	483/1821	161/606	synonymous_variant c.483G>C p.Gly161Gly	Rv0872c	PE_PGRS15	PE-PGRS family protein PE_PGRS15
NC_000962	972980	snp	C	T	T:205 C:0	CDS	-	727/1161	243/386	missense_variant c.727G>A p.Gly243Ser	Rv0874c		hypothetical protein
NC_000962	979704	snp	G	C	C:243 G:0	CDS	+	343/867	115/288	missense_variant c.343G>C p.Gly115Arg	Rv0881		tRNA/rRNA methyltransferase
NC_000962	982615	snp	G	A	A:167 G:3
NC_000962	986463	snp	G	C	C:263 G:0
NC_000962	987585	ins	A	AG	AG:219 A:1	CDS	+	360/1473	120/490	frameshift_variant c.359dupG p.Thr121fs	Rv0888		hypothetical protein
NC_000962	990001	snp	G	C	C:256 G:0	CDS	-	2596/2649	866/882	missense_variant c.2596C>G p.Pro866Ala	Rv0890c		HTH-type transcriptional regulator
NC_000962	991896	snp	T	C	C:223 T:6	CDS	-	701/2649	234/882	missense_variant c.701A>G p.Glu234Gly	Rv0890c		HTH-type transcriptional regulator
NC_000962	993346	snp	A	C	C:300 A:0	CDS	-	110/858	37/285	missense_variant c.110T>G p.Val37Gly	Rv0891c		hypothetical protein
NC_000962	996205	snp	T	C	C:285 T:0	CDS	-	91/978	31/325	missense_variant c.91A>G p.Lys31Glu	Rv0893c		S-adenosylmethionine-dependent methyltransferase
NC_000962	996346	snp	G	A	A:283 G:0
NC_000962	1003348	snp	G	T	T:196 G:3	CDS	+	537/981	179/326	synonymous_variant c.537G>T p.Ala179Ala	Rv0899	arfA	peptidoglycan-binding protein ArfA
NC_000962	1010204	ins	C	CG	CG:195 C:1	CDS	+	72/1599	24/532	frameshift_variant c.71dupG p.Cys25fs	Rv0907		hypothetical protein
NC_000962	1011511	snp	A	C	C:231 A:0	CDS	+	1376/1599	459/532	missense_variant c.1376A>C p.Tyr459Ser	Rv0907		hypothetical protein
NC_000962	1022003	snp	A	C	C:279 A:2
NC_000962	1024346	snp	A	G	G:227 A:0	CDS	+	136/477	46/158	missense_variant c.136A>G p.Ser46Gly	Rv0918		hypothetical protein
NC_000962	1025106	snp	T	C	C:211 T:0	CDS	+	423/501	141/166	synonymous_variant c.423T>C p.Phe141Phe	Rv0919		GCN5-like N-acetyltransferase
NC_000962	1028217	snp	G	A	A:191 G:0	CDS	+	533/1653	178/550	missense_variant c.533G>A p.Gly178Asp	Rv0922		transposase
NC_000962	1034208	del,snp	CGCT	C,CGCC	C,CGCC:211,10 CGCT:0	CDS	-	421/792	141/263	missense_variant c.421A>G p.Ser141Gly	Rv0927c		oxidoreductase
NC_000962	1034758	snp	C	T	T:197 C:0
NC_000962	1037012	snp	T	C	C:240 T:0	CDS	+	14/927	5/308	missense_variant c.14T>C p.Met5Thr	Rv0930	pstA1	phosphate ABC transporter permease PstA
NC_000962	1037911	snp	C	T	T:215 C:0	CDS	+	913/927	305/308	stop_gained c.913C>T p.Arg305*	Rv0930	pstA1	phosphate ABC transporter permease PstA
NC_000962	1040251	snp	C	A	A:176 C:2	CDS	-	798/1113	266/370	synonymous_variant c.798G>T p.Pro266Pro	Rv0932c	pstS2	phosphate ABC transporter substrate-binding lipoprotein PstS
NC_000962	1047165	snp	T	C	C:243 T:0	CDS	+	1030/2280	344/759	missense_variant c.1030T>C p.Cys344Arg	Rv0938	ligD	multifunctional non-homologous end joining DNA repair protein/ATP dependent DNA ligase LigD
NC_000962	1054784	snp	C	G	G:281 C:0	CDS	+	538/762	180/253	missense_variant c.538C>G p.Arg180Gly	Rv0945		oxidoreductase
NC_000962	1068151	snp	T	C	C:167 T:0	CDS	+	591/648	197/215	synonymous_variant c.591T>C p.His197His	Rv0956	purN	phosphoribosylglycinamide formyltransferase PurN
NC_000962	1068432	snp	A	G	G:198 A:0	CDS	+	228/1572	76/523	synonymous_variant c.228A>G p.Pro76Pro	Rv0957	purH	bifunctional phosphoribosylaminoimidazolecarboxamide formyltransferase/inosinemonophosphate cyclohydrolase
NC_000962	1070702	snp	T	C	C:168 T:0	CDS	+	820/1380	274/459	missense_variant c.820T>C p.Ser274Pro	Rv0958		magnesium chelatase
NC_000962	1071966	snp	A	G	G:204 A:0	CDS	+	712/2019	238/672	missense_variant c.712A>G p.Asn238Asp	Rv0959		hypothetical protein
NC_000962	1074558	snp	G	A	A:268 G:0	CDS	-	557/675	186/224	missense_variant c.557C>T p.Pro186Leu	Rv0962c	lprP	lipoprotein LprP
NC_000962	1075279	snp	T	C	C:234 T:0
NC_000962	1076309	snp	G	T	T:213 G:0	CDS	-	370/483	124/160	missense_variant c.370C>A p.Pro124Thr	Rv0964c		hypothetical protein
NC_000962	1076689	snp	A	C	C:288 A:0
NC_000962	1076880	snp	C	T	T:246 C:0	CDS	-	318/420	106/139	synonymous_variant c.318G>A p.Ala106Ala	Rv0965c		hypothetical protein
NC_000962	1077312	snp	A	G	G:210 A:0	CDS	-	524/603	175/200	missense_variant c.524T>C p.Val175Ala	Rv0966c		hypothetical protein
NC_000962	1079927	snp	C	A	A:224 C:0	CDS	+	1185/2313	395/770	synonymous_variant c.1185C>A p.Thr395Thr	Rv0969	ctpV	copper-exporting ATPase
NC_000962	1080192	snp	G	A	A:235 G:0	CDS	+	1450/2313	484/770	missense_variant c.1450G>A p.Asp484Asn	Rv0969	ctpV	copper-exporting ATPase
NC_000962	1081681	snp	T	C	C:181 T:0	CDS	+	630/633	210/210	synonymous_variant c.630T>C p.Val210Val	Rv0970		integral membrane protein
NC_000962	1087193	snp	G	C	C:253 G:0	CDS	-	153/1590	51/529	missense_variant c.153C>G p.Asn51Lys	Rv0974c	accD2	acetyl-/propionyl-CoA carboxylase subunit beta
NC_000962	1090188	ins	A	AG	AG:152 A:0
NC_000962	1093406	snp	A	G	G:185 A:0	CDS	-	951/996	317/331	synonymous_variant c.951T>C p.Val317Val	Rv0978c	PE_PGRS17	PE-PGRS family protein PE_PGRS17
NC_000962	1093928	snp	G	A	A:68 G:1	CDS	-	429/996	143/331	synonymous_variant c.429C>T p.Asn143Asn	Rv0978c	PE_PGRS17	PE-PGRS family protein PE_PGRS17
NC_000962	1095644	snp	C	T	T:246 C:0	CDS	-	808/1374	270/457	missense_variant c.808G>A p.Ala270Thr	Rv0980c	PE_PGRS18	PE-PGRS family protein PE_PGRS18
NC_000962	1095678	snp	A	G	G:262 A:2	CDS	-	774/1374	258/457	synonymous_variant c.774T>C p.Gly258Gly	Rv0980c	PE_PGRS18	PE-PGRS family protein PE_PGRS18
NC_000962	1096633	snp	T	G	G:75 T:0
NC_000962	1097220	snp	C	T	T:239 C:0	CDS	+	399/687	133/228	synonymous_variant c.399C>T p.Ser133Ser	Rv0981	mprA	two-component response regulator MrpA
NC_000962	1097442	snp	C	T	T:193 C:0	CDS	+	621/687	207/228	synonymous_variant c.621C>T p.Asp207Asp	Rv0981	mprA	two-component response regulator MrpA
NC_000962	1098523	snp	T	A	A:231 T:1	CDS	+	1016/1515	339/504	missense_variant c.1016T>A p.Leu339His	Rv0982	mprB	two component histidine-protein kinase/phosphatase MprB
NC_000962	1099058	snp	G	A	A:152 G:0
NC_000962	1100234	snp	T	C	C:179 T:2	CDS	+	1169/1395	390/464	missense_variant c.1169T>C p.Leu390Pro	Rv0983	pepD	serine protease PepD
NC_000962	1102117	snp	G	A	A:277 G:0	CDS	+	315/747	105/248	synonymous_variant c.315G>A p.Val105Val	Rv0986		adhesion component ABC transporter ATP-binding protein
NC_000962	1102468	snp	C	A	A:254 C:0	CDS	+	666/747	222/248	synonymous_variant c.666C>A p.Gly222Gly	Rv0986		adhesion component ABC transporter ATP-binding protein
NC_000962	1102646	snp	G	A	A:281 G:0	CDS	+	105/2568	35/855	synonymous_variant c.105G>A p.Ala35Ala	Rv0987		adhesion component ABC transporter permease
NC_000962	1103656	snp	C	T	T:317 C:0	CDS	+	1115/2568	372/855	missense_variant c.1115C>T p.Ala372Val	Rv0987		adhesion component ABC transporter permease
NC_000962	1104690	snp	T	G	G:338 T:0	CDS	+	2149/2568	717/855	missense_variant c.2149T>G p.Phe717Val	Rv0987		adhesion component ABC transporter permease
NC_000962	1105686	mnp	CT	GC	GC:279 CT:3	CDS	+	571/1161	191/386	missense_variant c.571_572delCTinsGC p.Leu191Ala	Rv0988		hypothetical protein
NC_000962	1106422	snp	T	C	C:191 T:0	CDS	-	961/978	321/325	missense_variant c.961A>G p.Ile321Val	Rv0989c	grcC2	polyprenyl-diphosphate synthase GrcC
NC_000962	1107940	snp	A	C	C:252 A:0	CDS	-	160/657	54/218	missense_variant c.160T>G p.Ser54Ala	Rv0990c		hypothetical protein
NC_000962	1108521	snp	G	A	A:197 G:0
NC_000962	1109975	snp	A	G	G:184 A:0	CDS	+	704/921	235/306	missense_variant c.704A>G p.Gln235Arg	Rv0993	galU	UTP--glucose-1-phosphate uridylyltransferase
NC_000962	1111678	snp	G	A	A:227 G:0	CDS	+	67/612	23/203	missense_variant c.67G>A p.Gly23Ser	Rv0995	rimJ	ribosomal-protein-alanine acetyltransferase RimJ
NC_000962	1126889	snp	G	C	C:187 G:0	CDS	-	115/1560	39/519	missense_variant c.115C>G p.Arg39Gly	Rv1007c	metS	methionine--tRNA ligase
NC_000962	1127493	snp	T	C	C:218 T:2	CDS	+	405/795	135/264	synonymous_variant c.405T>C p.Asn135Asn	Rv1008	tatD	deoxyribonuclease TatD
NC_000962	1127648	snp	C	A	A:181 C:0	CDS	+	560/795	187/264	missense_variant c.560C>A p.Thr187Asn	Rv1008	tatD	deoxyribonuclease TatD
NC_000962	1130448	snp	G	A	A:230 G:7	CDS	+	258/921	86/306	synonymous_variant c.258G>A p.Ala86Ala	Rv1011	ispE	4-diphosphocytidyl-2C-methyl-D-erythritol kinase
NC_000962	1144585	snp	A	G	G:217 A:0	CDS	+	22/1290	8/429	missense_variant c.22A>G p.Arg8Gly	Rv1023	eno	enolase
NC_000962	1145848	snp	A	C	C:248 A:0	CDS	+	1285/1290	429/429	missense_variant c.1285A>C p.Lys429Gln	Rv1023	eno	enolase
NC_000962	1148259	snp	A	G	G:200 A:0
NC_000962	1148930	snp	C	T	T:249 C:0	CDS	-	178/681	60/226	missense_variant c.178G>A p.Gly60Ser	Rv1027c	kdpE	transcriptional regulator KdpE
NC_000962	1149551	snp	C	T	T:220 C:1	CDS	-	2136/2583	712/860	synonymous_variant c.2136G>A p.Glu712Glu	Rv1028c	kdpD	sensor protein KdpD
NC_000962	1150585	snp	G	A	A:218 G:0	CDS	-	1102/2583	368/860	missense_variant c.1102C>T p.Pro368Ser	Rv1028c	kdpD	sensor protein KdpD
NC_000962	1151054	snp	C	G	G:278 C:0	CDS	-	633/2583	211/860	synonymous_variant c.633G>C p.Ser211Ser	Rv1028c	kdpD	sensor protein KdpD
NC_000962	1163134	snp	T	C	C:216 T:1	CDS	-	243/828	81/275	synonymous_variant c.243A>G p.Gly81Gly	Rv1040c	PE8	PE family protein PE8
NC_000962	1164336	snp	G	A	A:219 G:0
NC_000962	1165521	ins	T	TA	TA:140 T:2	mobile_element	-			intergenic_region n.1165521_1165522insA
NC_000962	1168009	del	GC	G	G:214 GC:0	CDS	+	342/882	114/293	frameshift_variant c.342delC p.Glu115fs	Rv1045		hypothetical protein
NC_000962	1168715	ins	C	CT	CT:187 C:1
NC_000962	1168776	snp	T	G	G:207 T:0
NC_000962	1172085	snp	C	A	A:244 C:2	CDS	-	69/1116	23/371	missense_variant c.69G>T p.Glu23Asp	Rv1048c		hypothetical protein
NC_000962	1173750	snp	G	T	T:235 G:0	CDS	+	870/906	290/301	synonymous_variant c.870G>T p.Ala290Ala	Rv1050		oxidoreductase
NC_000962	1175343	snp	C	T	T:246 C:0
NC_000962	1177157	snp	G	A	A:213 G:2
NC_000962	1178116	snp	T	C	C:224 T:0	CDS	+	489/765	163/254	synonymous_variant c.489T>C p.Thr163Thr	Rv1056		hypothetical protein
NC_000962	1189137	ins	C	CGCCGCCGGCCCCGCCGTT	CGCCGCCGGCCCCGCCGTT:75 C:1	CDS	-	1287/2004	429/667	conservative_inframe_insertion c.1270_1287dupAACGGCGGGGCCGGCGGC p.Gly429_Ala430insAsnGlyGlyAlaGlyGly	Rv1067c	PE_PGRS19	PE-PGRS family protein PE_PGRS19
NC_000962	1190093	snp	A	C	C:146 A:2	CDS	-	332/2004	111/667	missense_variant c.332T>G p.Leu111Trp	Rv1067c	PE_PGRS19	PE-PGRS family protein PE_PGRS19
NC_000962	1191341	del	TGCCGCCGTTGCCGGCGTTGCCGCCGCCGCCGCCGGTGCCGGCGTC	T	T:19 TGCCGCCGTTGCCGGCGTTGCCGCCGCCGCCGCCGGTGCCGGCGTC:0	CDS	-	807/1392	255/463	conservative_inframe_deletion c.763_807delGACGCCGGCACCGGCGGCGGCGGCGGCAACGCCGGCAACGGCGGC p.Asp255_Gly269del	Rv1068c	PE_PGRS20	PE-PGRS family protein PE_PGRS20
NC_000962	1191497	snp	T	A	A:12 T:0	CDS	-	652/1392	218/463	missense_variant c.652A>T p.Thr218Ser	Rv1068c	PE_PGRS20	PE-PGRS family protein PE_PGRS20
NC_000962	1191741	snp	G	A	A:14 G:1	CDS	-	408/1392	136/463	synonymous_variant c.408C>T p.Tyr136Tyr	Rv1068c	PE_PGRS20	PE-PGRS family protein PE_PGRS20
NC_000962	1196940	snp	T	C	C:212 T:0	CDS	+	662/837	221/278	missense_variant c.662T>C p.Val221Ala	Rv1072		transmembrane protein
NC_000962	1197157	snp	T	G	G:186 T:1
NC_000962	1200418	snp	A	G	G:205 A:0
NC_000962	1201581	snp	A	C	C:185 A:0	CDS	+	815/894	272/297	missense_variant c.815A>C p.Gln272Pro	Rv1076	lipU	lipase LipU
NC_000962	1211369	snp	A	C	C:255 A:0	CDS	+	775/789	259/262	missense_variant c.775A>C p.Ser259Arg	Rv1086		(2Z,6E)-farnesyl diphosphate synthase
NC_000962	1212137	del	ACGGCGGCGCCGGCGGTGCCGGCGGCCTCGGCGTAGCGCCCGGCGTGCC	A	A:27 ACGGCGGCGCCGGCGGTGCCGGCGGCCTCGGCGTAGCGCCCGGCGTGCC:0	CDS	+	604/2304	202/767	conservative_inframe_deletion c.604_651delCTCGGCGTAGCGCCCGGCGTGCCCGGCGGCGCCGGCGGTGCCGGCGGC p.Leu202_Gly217del	Rv1087	PE_PGRS21	PE-PGRS family protein PE_PGRS21
NC_000962	1212432	snp	C	A	A:236 C:5	CDS	+	873/2304	291/767	synonymous_variant c.873C>A p.Gly291Gly	Rv1087	PE_PGRS21	PE-PGRS family protein PE_PGRS21
NC_000962	1217065	snp	C	A	A:173 C:0	CDS	+	597/2562	199/853	synonymous_variant c.597C>A p.Ala199Ala	Rv1091	PE_PGRS22	PE-PGRS family protein PE_PGRS22
NC_000962	1217157	snp	A	C	C:214 A:0	CDS	+	689/2562	230/853	missense_variant c.689A>C p.Asp230Ala	Rv1091	PE_PGRS22	PE-PGRS family protein PE_PGRS22
NC_000962	1218658	snp	G	C	C:328 G:2	CDS	+	2190/2562	730/853	synonymous_variant c.2190G>C p.Gly730Gly	Rv1091	PE_PGRS22	PE-PGRS family protein PE_PGRS22
NC_000962	1218896	snp	G	A	A:282 G:1	CDS	+	2428/2562	810/853	missense_variant c.2428G>A p.Gly810Ser	Rv1091	PE_PGRS22	PE-PGRS family protein PE_PGRS22
NC_000962	1220680	snp	T	C	C:204 T:0	CDS	+	107/1281	36/426	missense_variant c.107T>C p.Val36Ala	Rv1093	glyA1	serine hydroxymethyltransferase
NC_000962	1222976	snp	C	G	G:217 C:1
NC_000962	1224367	snp	T	C	C:134 T:0
NC_000962	1227830	snp	G	T	T:270 G:0	CDS	-	855/1089	285/362	synonymous_variant c.855C>A p.Thr285Thr	Rv1099c	glpX	fructose 1,6-bisphosphatase
NC_000962	1230778	snp	G	A	A:204 G:0	CDS	-	194/312	65/103	missense_variant c.194C>T p.Thr65Ile	Rv1102c	mazF3	mRNA interferase MazF3
NC_000962	1248382	snp	A	G	G:241 A:0	CDS	+	301/1245	101/414	missense_variant c.301A>G p.Ser101Gly	Rv1125		hypothetical protein
NC_000962	1248936	snp	G	C	C:263 G:0	CDS	+	855/1245	285/414	synonymous_variant c.855G>C p.Pro285Pro	Rv1125		hypothetical protein
NC_000962	1248978	snp	T	C	C:285 T:0	CDS	+	897/1245	299/414	synonymous_variant c.897T>C p.Ala299Ala	Rv1125		hypothetical protein
NC_000962	1250340	snp	A	G	G:206 A:0	CDS	-	1065/1473	355/490	synonymous_variant c.1065T>C p.Ala355Ala	Rv1127c	ppdK	pyruvate, phosphate dikinase PpdK
NC_000962	1251199	snp	C	T	T:230 C:0	CDS	-	206/1473	69/490	missense_variant c.206G>A p.Gly69Glu	Rv1127c	ppdK	pyruvate, phosphate dikinase PpdK
NC_000962	1252053	del	AG	A	A:223 AG:0	repeat_region	+	919/1356	307/451	frameshift_variant c.919delC p.Leu307fs
NC_000962	1252164	snp	T	C	C:244 T:0	repeat_region	+	809/1356	270/451	missense_variant c.809A>G p.Glu270Gly
NC_000962	1254562	snp	A	G	G:273 A:0	CDS	+	8/1581	3/526	missense_variant c.8A>G p.Asp3Gly	Rv1130	prpD	2-methylcitrate dehydratase
NC_000962	1258560	snp	C	G	G:218 C:1	CDS	+	1236/1731	412/576	missense_variant c.1236C>G p.Ile412Met	Rv1132		hypothetical protein
NC_000962	1265070	snp	G	T	T:159 G:2	CDS	+	37/405	13/134	missense_variant c.37G>T p.Gly13Cys	Rv1138a		hypothetical protein
NC_000962	1273250	ins	G	GA	GA:173 G:2	CDS	+	829/912	277/303	frameshift_variant c.828_829insA p.Leu277fs	Rv1145		transmembrane transport protein
NC_000962	1275957	snp	T	C	C:190 T:0
NC_000962	1276588	snp	C	G	G:34 C:0	CDS	-	1161/1449	387/482	synonymous_variant c.1161G>C p.Ala387Ala	Rv1148c		hypothetical protein
NC_000962	1281118	snp	T	C	C:176 T:0	CDS	-	367/642	123/213	missense_variant c.367A>G p.Thr123Ala	Rv1154c		hypothetical protein
NC_000962	1281771	snp	T	C	C:213 T:0	CDS	+	343/444	115/147	missense_variant c.343T>C p.Ser115Pro	Rv1155		pyridoxine/pyridoxamine 5'-phosphate oxidase
NC_000962	1285000	del	CA	C	C:177 CA:0	CDS	+	10/1296	4/431	frameshift_variant c.10delA p.Thr4fs	Rv1159	pimE	polyprenol-phosphate-mannose-dependent alpha-(1-2)-phosphatidylinositol pentamannoside mannosyltransferase
NC_000962	1286766	snp	G	C	C:217 G:2	CDS	+	172/426	58/141	missense_variant c.172G>C p.Gly58Arg	Rv1160	mutT2	8-oxo-dGTP diphosphatase
NC_000962	1288698	snp	G	A	A:224 G:0	CDS	+	1371/3699	457/1232	synonymous_variant c.1371G>A p.Gly457Gly	Rv1161	narG	nitrate reductase subunit alpha
NC_000962	1292102	snp	A	G	G:163 A:0	CDS	+	1038/1677	346/558	synonymous_variant c.1038A>G p.Pro346Pro	Rv1162	narH	nitrate reductase subunit beta
NC_000962	1293333	snp	C	G	G:233 C:1	CDS	+	536/606	179/201	missense_variant c.536C>G p.Pro179Arg	Rv1163	narJ	nitrate reductase subunit delta
NC_000962	1299305	snp	G	A	A:237 G:0	CDS	-	500/1041	167/346	missense_variant c.500C>T p.Pro167Leu	Rv1168c	PPE17	PPE family protein PPE17
NC_000962	1306259	snp	A	G	G:268 A:0	CDS	-	1968/2025	656/674	synonymous_variant c.1968T>C p.Ala656Ala	Rv1175c	fadH	NADPH dependent 2,4-dienoyl-CoA reductase FadH
NC_000962	1307598	snp	C	G	G:259 C:0	CDS	-	629/2025	210/674	missense_variant c.629G>C p.Cys210Ser	Rv1175c	fadH	NADPH dependent 2,4-dienoyl-CoA reductase FadH
NC_000962	1313338	complex	A	GC	GC:103 A:0
NC_000962	1315191	snp	A	C	C:272 A:0	CDS	+	1467/1467	489/488	stop_lost&splice_region_variant c.1467A>C p.Ter489Tyrext*?	Rv1180	pks3	polyketide beta-ketoacyl synthase
NC_000962	1315884	snp	G	A	A:185 G:0	CDS	+	651/4749	217/1582	synonymous_variant c.651G>A p.Ala217Ala	Rv1181	pks4	polyketide beta-ketoacyl synthase
NC_000962	1317655	snp	C	T	T:238 C:0	CDS	+	2422/4749	808/1582	synonymous_variant c.2422C>T p.Leu808Leu	Rv1181	pks4	polyketide beta-ketoacyl synthase
NC_000962	1322741	snp	A	G	G:208 A:2	CDS	+	1222/3009	408/1002	missense_variant c.1222A>G p.Thr408Ala	Rv1183	mmpL10	transmembrane transport protein MmpL10
NC_000962	1327324	snp	G	A	A:223 G:1	CDS	-	189/1737	63/578	synonymous_variant c.189C>T p.Asp63Asp	Rv1185c	fadD21	fatty-acid--CoA ligase FadD21
NC_000962	1327890	snp	G	A	A:243 G:1	CDS	-	1416/1617	472/538	synonymous_variant c.1416C>T p.Asp472Asp	Rv1186c		hypothetical protein
NC_000962	1328687	snp	G	C	C:219 G:0	CDS	-	619/1617	207/538	missense_variant c.619C>G p.Pro207Ala	Rv1186c		hypothetical protein
NC_000962	1329234	snp	G	A	A:253 G:0	CDS	-	72/1617	24/538	synonymous_variant c.72C>T p.Asp24Asp	Rv1186c		hypothetical protein
NC_000962	1333669	snp	T	G	G:224 T:0	CDS	+	690/879	230/292	synonymous_variant c.690T>G p.Gly230Gly	Rv1190		hypothetical protein
NC_000962	1336164	snp	C	T	T:239 C:0	CDS	+	371/1422	124/473	missense_variant c.371C>T p.Pro124Leu	Rv1193	fadD36	fatty-acid--CoA ligase FadD36
NC_000962	1340208	snp	G	A	A:223 G:0	CDS	+	860/1176	287/391	missense_variant c.860G>A p.Arg287Gln	Rv1196	PPE18	PPE family protein PPE18
NC_000962	1344698	snp	T	C	C:232 T:2	CDS	-	472/954	158/317	missense_variant c.472A>G p.Thr158Ala	Rv1201c	dapD	2,3,4,5-tetrahydropyridine-2,6-dicarboxylate N-succinyltransferase
NC_000962	1349733	snp	G	C	C:255 G:1	CDS	+	402/1794	134/597	missense_variant c.402G>C p.Glu134Asp	Rv1206	fadD6	fatty-acid--CoA ligase FadD6
NC_000962	1351172	snp	A	G	G:189 A:2
NC_000962	1353573	snp	C	G	G:201 C:2	CDS	+	52/615	18/204	missense_variant c.52C>G p.Pro18Ala	Rv1210	tagA	DNA-3-methyladenine glycosylase I TagA
NC_000962	1357308	snp	T	G	G:227 T:1	CDS	-	318/333	106/110	synonymous_variant c.318A>C p.Ala106Ala	Rv1214c	PE14	PE family protein PE14
NC_000962	1360209	snp	T	C	C:200 T:0	CDS	-	1593/1647	531/548	synonymous_variant c.1593A>G p.Ala531Ala	Rv1217c		tetronasin ABC transporter integral membrane protein
NC_000962	1361190	snp	G	A	A:265 G:0	CDS	-	612/1647	204/548	synonymous_variant c.612C>T p.Ser204Ser	Rv1217c		tetronasin ABC transporter integral membrane protein
NC_000962	1361285	snp	C	T	T:268 C:0	CDS	-	517/1647	173/548	missense_variant c.517G>A p.Ala173Thr	Rv1217c		tetronasin ABC transporter integral membrane protein
NC_000962	1362006	snp	T	C	C:183 T:0	CDS	-	728/936	243/311	missense_variant c.728A>G p.Gln243Arg	Rv1218c		tetronasin ABC transporter ATP-binding protein
NC_000962	1365837	ins	C	CGG	CGG:196 C:0
NC_000962	1367484	snp	T	G	G:189 T:0	CDS	+	22/396	8/131	missense_variant c.22T>G p.Trp8Gly	Rv1224	tatB	Sec-independent protein translocase protein TatB
NC_000962	1368322	ins	C	CG	CG:169 C:0	CDS	-	399/831	133/276	frameshift_variant c.399dupC p.Gly134fs	Rv1225c		hypothetical protein
NC_000962	1370852	snp	T	G	G:201 T:0
NC_000962	1374065	snp	T	C	C:274 T:0	CDS	-	133/1236	45/411	missense_variant c.133A>G p.Ser45Gly	Rv1230c		membrane protein
NC_000962	1374201	snp	A	G	G:224 A:0
NC_000962	1375044	snp	C	G	G:203 C:0	CDS	-	1125/1308	375/435	synonymous_variant c.1125G>C p.Ala375Ala	Rv1232c		hypothetical protein
NC_000962	1375724	snp	A	C	C:206 A:0	CDS	-	445/1308	149/435	missense_variant c.445T>G p.Cys149Gly	Rv1232c		hypothetical protein
NC_000962	1382628	snp	T	C	C:205 T:0	CDS	-	415/1101	139/366	missense_variant c.415A>G p.Lys139Glu	Rv1239c	corA	magnesium and cobalt transport transmembrane protein CorA
NC_000962	1390763	snp	C	T	T:204 C:0	CDS	-	2290/3696	764/1231	missense_variant c.2290G>A p.Val764Met	Rv1248c		multifunctional 2-oxoglutarate dehydrogenase E1 component /2-oxoglutarate dehydrogenase dihydrolipoyllysine-residue succinyltransferase
NC_000962	1393626	snp	A	G	G:181 A:1	CDS	-	357/789	119/262	synonymous_variant c.357T>C p.Leu119Leu	Rv1249c		membrane protein
NC_000962	1396922	snp	T	C	C:256 T:0	CDS	-	2319/3420	773/1139	synonymous_variant c.2319A>G p.Thr773Thr	Rv1251c		hypothetical protein
NC_000962	1406760	ins	T	TG	TG:183 T:0	CDS	-	580/1260	194/419	frameshift_variant c.580_581insC p.Glu194fs	Rv1258c		multidrug-efflux transporter
NC_000962	1411210	snp	T	G	G:190 T:1	CDS	+	780/1389	260/462	synonymous_variant c.780T>G p.Val260Val	Rv1263	amiB2	amidase AmiB
NC_000962	1413129	del	CG	C	C:165 CG:2	ncRNA	-			non_coding_transcript_variant	RVnc0013	mcr11	Putative small regulatory RNA
NC_000962	1413148	snp	C	T	T:179 C:0	ncRNA	-			non_coding_transcript_variant	RVnc0013	mcr11	Putative small regulatory RNA
NC_000962	1414021	snp	C	T	T:229 C:0	CDS	-	1820/1881	607/626	missense_variant c.1820G>A p.Arg607Gln	Rv1266c	pknH	serine/threonine-protein kinase PknH
NC_000962	1418863	ins	C	CGGGAGCCA	CGGGAGCCA:146 C:8	CDS	-	90/375	30/124	frameshift_variant c.83_90dupTGGCTCCC p.Ala31fs	Rv1269c		hypothetical protein
NC_000962	1440469	snp	C	G	G:186 C:0	CDS	+	1563/1845	521/614	synonymous_variant c.1563C>G p.Pro521Pro	Rv1286		adenylyl-sulfate kinase
NC_000962	1445781	snp	A	G	G:255 A:0	CDS	-	54/336	18/111	synonymous_variant c.54T>C p.Ala18Ala	Rv1291c		hypothetical protein
NC_000962	1457144	snp	C	T	T:184 C:0	CDS	+	580/978	194/325	missense_variant c.580C>T p.Arg194Cys	Rv1300	hemK	release factor glutamine methyltransferase
NC_000962	1468208	snp	A	C	C:114 A:0	CDS	-	1298/1335	433/444	missense_variant c.1298T>G p.Leu433Arg	Rv1313c		insertion sequence element IS1557 transposase
NC_000962	1471659	snp	C	T	T:289 C:0	ncRNA	+			non_coding_transcript_variant	RVnc0021	mcr3	Putative small regulatory RNA
NC_000962	1477596	snp	C	T	T:196 C:0	CDS	-	36/498	12/165	synonymous_variant c.36G>A p.Gly12Gly	Rv1316c	ogt	methylated-DNA--protein-cysteine methyltransferase
NC_000962	1479085	snp	T	C	C:206 T:2	CDS	-	34/1491	12/496	missense_variant c.34A>G p.Ile12Val	Rv1317c	alkA	bifunctional regulatory protein/DNA repair enzyme AlkA
NC_000962	1482627	snp	T	C	C:248 T:0	CDS	-	1591/1704	531/567	missense_variant c.1591A>G p.Thr531Ala	Rv1320c		adenylate cyclase
NC_000962	1484708	snp	A	C	C:204 A:0	CDS	+	430/681	144/226	missense_variant c.430A>C p.Ser144Arg	Rv1321		endonuclease NucS
NC_000962	1489237	del	ACCGCCGGCCCCGCCGGCGCCACCGTTGAAGCCTGGC	A	A:71 ACCGCCGGCCCCGCCGGCGCCACCGTTGAAGCCTGGC:0	CDS	-	728/1812	231/603	disruptive_inframe_deletion c.693_728delGCCAGGCTTCAACGGTGGCGCCGGCGGGGCCGGCGG p.Pro232_Gly243del	Rv1325c	PE_PGRS24	PE-PGRS family protein PE_PGRS24
NC_000962	1490905	snp	A	G	G:225 A:0	CDS	-	1408/2196	470/731	missense_variant c.1408T>C p.Ser470Pro	Rv1326c	glgB	1,4-alpha-glucan branching protein
NC_000962	1498951	snp	G	T	T:230 G:1	CDS	-	239/1995	80/664	missense_variant c.239C>A p.Thr80Lys	Rv1329c	dinG	ATP-dependent helicase DinG
NC_000962	1499274	snp	C	G	G:218 C:0	CDS	-	1286/1347	429/448	missense_variant c.1286G>C p.Gly429Ala	Rv1330c	pncB1	nicotinic acid phosphoribosyltransferase PncB1
NC_000962	1501700	snp	G	A	A:223 G:0	CDS	+	102/1035	34/344	synonymous_variant c.102G>A p.Val34Val	Rv1333		hydrolase
NC_000962	1526311	snp	G	T	T:247 G:0
NC_000962	1526819	snp	C	A	A:252 C:0	CDS	+	208/3480	70/1159	synonymous_variant c.208C>A p.Arg70Arg	Rv1358		transcriptional regulator
NC_000962	1532846	mnp	TG	CT	CT:253 TG:0	CDS	-	788/1191	263/396	missense_variant c.787_788delCAinsAG p.His263Ser	Rv1361c	PPE19	PPE family protein PPE19
NC_000962	1533241	snp	G	C	C:133 G:2	CDS	-	393/1191	131/396	synonymous_variant c.393C>G p.Thr131Thr	Rv1361c	PPE19	PPE family protein PPE19
NC_000962	1533583	snp	G	A	A:123 G:0	CDS	-	51/1191	17/396	synonymous_variant c.51C>T p.Tyr17Tyr	Rv1361c	PPE19	PPE family protein PPE19
NC_000962	1536251	snp	G	T	T:287 G:0	CDS	-	1394/1962	465/653	missense_variant c.1394C>A p.Ala465Glu	Rv1364c		sigma factor regulatory protein
NC_000962	1540141	snp	T	C	C:172 T:0	CDS	-	505/1134	169/377	missense_variant c.505A>G p.Ile169Val	Rv1367c		hypothetical protein
NC_000962	1541798	snp	C	T	T:161 C:0	CDS	+	779/786	260/261	missense_variant c.779C>T p.Ala260Val	Rv1368	lprF	lipoprotein LprF
NC_000962	1544255	snp	C	T	T:213 C:0	CDS	+	897/1470	299/489	synonymous_variant c.897C>T p.Arg299Arg	Rv1371		membrane protein
NC_000962	1546703	snp	C	T	T:218 C:1	CDS	+	692/981	231/326	missense_variant c.692C>T p.Pro231Leu	Rv1373		glycolipid sulfotransferase
NC_000962	1547125	snp	T	C	C:231 T:0	CDS	-	406/459	136/152	missense_variant c.406A>G p.Thr136Ala	Rv1374c		hypothetical protein
NC_000962	1549860	snp	C	T	T:226 C:5	CDS	+	713/1494	238/497	missense_variant c.713C>T p.Ala238Val	Rv1376		hypothetical protein
NC_000962	1552547	snp	G	A	A:254 G:0	CDS	-	109/1428	37/475	missense_variant c.109C>T p.Arg37Trp	Rv1378c		hypothetical protein
NC_000962	1556787	snp	T	C	C:186 T:0	CDS	+	817/1131	273/376	missense_variant c.817T>C p.Ser273Pro	Rv1383	carA	carbamoyl-phosphate synthase small subunit
NC_000962	1561939	snp	G	C	C:202 G:0	CDS	+	171/1620	57/539	missense_variant c.171G>C p.Glu57Asp	Rv1387	PPE20	PPE family protein PPE20
NC_000962	1563717	snp	C	T	T:281 C:0	CDS	+	24/573	8/190	synonymous_variant c.24C>T p.Val8Val	Rv1388	mihF	integration host factor MihF
NC_000962	1570566	snp	C	A	A:230 C:0	CDS	-	404/1386	135/461	missense_variant c.404G>T p.Arg135Leu	Rv1394c	cyp132	cytochrome P450 Cyp132
NC_000962	1573660	snp	T	G	G:242 T:0	CDS	-	198/1731	66/576	missense_variant c.198A>C p.Arg66Ser	Rv1396c	PE_PGRS25	PE-PGRS family protein PE_PGRS25
NC_000962	1576481	snp	T	G	G:264 T:2	CDS	-	316/963	106/320	missense_variant c.316A>C p.Thr106Pro	Rv1400c	lipI	lipase
NC_000962	1576527	snp	G	T	T:256 G:2	CDS	-	270/963	90/320	missense_variant c.270C>A p.Phe90Leu	Rv1400c	lipI	lipase
NC_000962	1577241	snp	G	A	A:204 G:0	CDS	+	312/603	104/200	synonymous_variant c.312G>A p.Pro104Pro	Rv1401		membrane protein
NC_000962	1588899	snp	G	T	T:193 G:0	CDS	+	333/606	111/201	synonymous_variant c.333G>T p.Ala111Ala	Rv1412	ribC	riboflavin synthase
NC_000962	1593331	snp	G	A	A:190 G:0
NC_000962	1594906	snp	G	A	A:200 G:1	CDS	+	865/1941	289/646	missense_variant c.865G>A p.Val289Ile	Rv1420	uvrC	excinuclease ABC subunit UvrC
NC_000962	1595342	snp	T	C	C:182 T:0	CDS	+	1301/1941	434/646	missense_variant c.1301T>C p.Val434Ala	Rv1420	uvrC	excinuclease ABC subunit UvrC
NC_000962	1601412	snp	C	T	T:226 C:3	CDS	-	910/1263	304/420	missense_variant c.910G>A p.Asp304Asn	Rv1426c	lipO	esterase LipO
NC_000962	1606673	snp	G	T	T:212 G:0	CDS	+	288/1587	96/528	synonymous_variant c.288G>T p.Ala96Ala	Rv1430	PE16	PE family protein PE16
NC_000962	1608276	snp	A	C	C:223 A:0	CDS	+	194/1770	65/589	missense_variant c.194A>C p.Asn65Thr	Rv1431		hypothetical protein
NC_000962	1609840	snp	A	G	G:232 A:0	CDS	+	1758/1770	586/589	synonymous_variant c.1758A>G p.Pro586Pro	Rv1431		hypothetical protein
NC_000962	1613035	snp	T	C	C:207 T:0
NC_000962	1616061	snp	C	T	T:214 C:0	CDS	+	498/786	166/261	synonymous_variant c.498C>T p.Ser166Ser	Rv1438	tpi	triosephosphate isomerase
NC_000962	1617302	snp	G	T	T:202 G:1	CDS	-	85/426	29/141	missense_variant c.85C>A p.Leu29Ile	Rv1439c		hypothetical protein
NC_000962	1617326	snp	A	G	G:203 A:1	CDS	-	61/426	21/141	missense_variant c.61T>C p.Ser21Pro	Rv1439c		hypothetical protein
NC_000962	1618978	snp	T	C	C:206 T:0	CDS	-	707/1476	236/491	missense_variant c.707A>G p.Asp236Gly	Rv1441c	PE_PGRS26	PE-PGRS family protein PE_PGRS26
NC_000962	1619100	del,mnp	ACCGGCTCCACCGGCGCCG	A,ACCGGCTCCACCGGCCGCG	A,ACCGGCTCCACCGGCCGCG:163,9 ACCGGCTCCACCGGCGCCG:0	CDS	-	570/1476	190/491	missense_variant c.569_570delGCinsCG p.Gly190Ala	Rv1441c	PE_PGRS26	PE-PGRS family protein PE_PGRS26
NC_000962	1620181	snp	C	G	G:232 C:0	CDS	+	391/2301	131/766	missense_variant c.391C>G p.Leu131Val	Rv1442	bisC	biotin sulfoxide reductase BisC
NC_000962	1624791	snp	C	G	G:235 C:0	CDS	-	575/912	192/303	missense_variant c.575G>C p.Arg192Pro	Rv1446c	opcA	OXPP cycle protein OpcA
NC_000962	1625332	ins	C	CGGT	CGGT:190 C:3	CDS	-	33/912	11/303	conservative_inframe_insertion c.31_33dupACC p.Thr11dup	Rv1446c	opcA	OXPP cycle protein OpcA
NC_000962	1627351	snp	T	C	C:233 T:0	CDS	-	730/1122	244/373	missense_variant c.730A>G p.Thr244Ala	Rv1448c	tal	transaldolase
NC_000962	1630148	snp	A	C	C:167 A:1	CDS	-	52/2103	18/700	missense_variant c.52T>G p.Tyr18Asp	Rv1449c	tkt	transketolase
NC_000962	1632518	ins	T	TGGCGCCGTTGCCGCCGGCCCCACCGTC	TGGCGCCGTTGCCGCCGGCCCCACCGTC:54 T:5	CDS	-	2109/3990	703/1329	conservative_inframe_insertion c.2109_2110insGACGGTGGGGCCGGCGGCAACGGCGCC p.Ala703_Asn704insAspGlyGlyAlaGlyGlyAsnGlyAla	Rv1450c	PE_PGRS27	PE-PGRS family protein PE_PGRS27
NC_000962	1632632	snp	C	A	A:210 C:4	CDS	-	1996/3990	666/1329	stop_gained c.1996G>T p.Glu666*	Rv1450c	PE_PGRS27	PE-PGRS family protein PE_PGRS27
NC_000962	1636172	ins	T	TCCG	TCCG:67 T:0	CDS	-	2057/2226	686/741	disruptive_inframe_insertion c.2055_2057dupCGG p.Gly686dup	Rv1452c	PE_PGRS28	PE-PGRS family protein PE_PGRS28
NC_000962	1636826	snp	C	A	A:207 C:0	CDS	-	1404/2226	468/741	synonymous_variant c.1404G>T p.Gly468Gly	Rv1452c	PE_PGRS28	PE-PGRS family protein PE_PGRS28
NC_000962	1638364	snp	C	T	T:161 C:0	repeat_region	-			intergenic_region n.1638364C>T
NC_000962	1639594	snp	C	A	A:206 C:0	CDS	+	1214/1266	405/421	missense_variant c.1214C>A p.Pro405Gln	Rv1453		transcriptional activator protein
NC_000962	1643864	snp	T	C	C:218 T:0	CDS	-	397/942	133/313	missense_variant c.397A>G p.Thr133Ala	Rv1458c		antibiotic ABC transporter ATP-binding protein
NC_000962	1645802	snp	T	C	C:191 T:1	CDS	-	337/1776	113/591	missense_variant c.337A>G p.Lys113Glu	Rv1459c		alpha-(1->6)-mannopyranosyltransferase
NC_000962	1647436	snp	G	A	A:174 G:1	CDS	+	448/2541	150/846	missense_variant c.448G>A p.Val150Ile	Rv1461		hypothetical protein
NC_000962	1650072	snp	A	G	G:268 A:0	CDS	+	547/1194	183/397	missense_variant c.547A>G p.Asn183Asp	Rv1462		hypothetical protein
NC_000962	1650325	snp	A	C	C:196 A:0	CDS	+	800/1194	267/397	missense_variant c.800A>C p.Asp267Ala	Rv1462		hypothetical protein
NC_000962	1651308	snp	A	G	G:237 A:2	CDS	+	593/801	198/266	missense_variant c.593A>G p.Glu198Gly	Rv1463		ABC transporter ATP-binding protein
NC_000962	1660732	snp	T	C	C:219 T:4	CDS	+	77/1629	26/542	missense_variant c.77T>C p.Val26Ala	Rv1473		macrolide ABC transporter ATP-binding protein
NC_000962	1669158	snp	T	C	C:158 T:0
NC_000962	1673425	snp	C	T	T:211 C:2
NC_000962	1676290	snp	C	A	A:277 C:0	CDS	-	594/867	198/288	missense_variant c.594G>T p.Lys198Asn	Rv1486c		hypothetical protein
NC_000962	1678706	snp	A	C	C:228 A:0	CDS	+	155/357	52/118	missense_variant c.155A>C p.Lys52Thr	Rv1489		hypothetical protein
NC_000962	1688064	snp	A	G	G:229 A:0	CDS	+	124/1290	42/429	missense_variant c.124A>G p.Met42Val	Rv1497	lipL	esterase LipL
NC_000962	1688300	snp	T	C	C:267 T:0	CDS	+	360/1290	120/429	synonymous_variant c.360T>C p.Phe120Phe	Rv1497	lipL	esterase LipL
NC_000962	1689349	snp	C	T	T:256 C:0	CDS	-	572/618	191/205	missense_variant c.572G>A p.Arg191His	Rv1498c		methyltransferase
NC_000962	1689997	snp	C	T	T:234 C:5
NC_000962	1692141	snp	A	C	C:287 A:0	CDS	+	252/822	84/273	synonymous_variant c.252A>C p.Ile84Ile	Rv1501		hypothetical protein
NC_000962	1693561	snp	A	G	G:261 A:0	CDS	+	638/900	213/299	missense_variant c.638A>G p.Tyr213Cys	Rv1502		hypothetical protein
NC_000962	1695037	snp	G	A	A:261 G:0
NC_000962	1695796	snp	C	T	T:362 C:2	CDS	-	151/666	51/221	missense_variant c.151G>A p.Ala51Thr	Rv1505c		hypothetical protein
NC_000962	1696671	del	CA	C	C:247 CA:0
NC_000962	1697867	snp	T	C	C:248 T:1
NC_000962	1697896	snp	C	T	T:259 C:0
NC_000962	1698911	snp	G	A	A:179 G:0	CDS	-	984/1800	328/599	synonymous_variant c.984C>T p.Gly328Gly	Rv1508c		membrane protein
NC_000962	1699849	snp	G	A	A:201 G:0	CDS	-	46/1800	16/599	missense_variant c.46C>T p.Pro16Ser	Rv1508c		membrane protein
NC_000962	1701215	snp	C	T	T:200 C:2
NC_000962	1706119	snp	T	C	C:270 T:0	CDS	-	477/789	159/262	synonymous_variant c.477A>G p.Ser159Ser	Rv1514c		glycosyltransferase
NC_000962	1706685	snp	C	A	A:201 C:1	CDS	-	842/897	281/298	missense_variant c.842G>T p.Gly281Val	Rv1515c		hypothetical protein
NC_000962	1709432	snp	C	T	T:257 C:0	CDS	+	562/765	188/254	missense_variant c.562C>T p.Leu188Phe	Rv1517		hypothetical protein
NC_000962	1711670	snp	C	T	T:264 C:2	CDS	+	643/1041	215/346	missense_variant c.643C>T p.Arg215Cys	Rv1520		sugar transferase
NC_000962	1713192	snp	A	G	G:226 A:1	CDS	+	891/1752	297/583	synonymous_variant c.891A>G p.Val297Val	Rv1521	fadD25	fatty-acid--CoA ligase FadD25
NC_000962	1716472	snp	A	G	G:209 A:0	CDS	-	1141/3441	381/1146	missense_variant c.1141T>C p.Ser381Pro	Rv1522c	mmpL12	transmembrane transport protein MmpL12
NC_000962	1722200	snp	C	G	G:213 C:0	CDS	-	6210/6327	2070/2108	synonymous_variant c.6210G>C p.Val2070Val	Rv1527c	pks5	polyketide synthase
NC_000962	1722228	snp	A	C	C:206 A:0	CDS	-	6182/6327	2061/2108	missense_variant c.6182T>G p.Leu2061Arg	Rv1527c	pks5	polyketide synthase
NC_000962	1728837	snp	A	G	G:232 A:0
NC_000962	1733134	snp	C	T	T:237 C:0	CDS	-	417/435	139/144	synonymous_variant c.417G>A p.Gln139Gln	Rv1532c		hypothetical protein
NC_000962	1733325	snp	C	G	G:198 C:0	CDS	-	226/435	76/144	missense_variant c.226G>C p.Ala76Pro	Rv1532c		hypothetical protein
NC_000962	1740366	snp	C	T	T:243 C:0	CDS	+	511/1392	171/463	missense_variant c.511C>T p.Leu171Phe	Rv1537	dinX	DNA polymerase IV
NC_000962	1741352	snp	C	T	T:197 C:0	CDS	-	841/981	281/326	missense_variant c.841G>A p.Gly281Ser	Rv1538c	ansA	L-aparaginase
NC_000962	1752561	snp	T	C	C:175 T:0	CDS	-	773/2037	258/678	missense_variant c.773A>G p.Asp258Gly	Rv1548c	PPE21	PPE family protein PPE21
NC_000962	1753519	ins	G	GC	GC:132 G:1
NC_000962	1756358	del	CG	C	C:237 CG:0	CDS	+	917/1866	306/621	frameshift_variant c.917delG p.Gly306fs	Rv1551	plsB1	acyltransferase PlsB
NC_000962	1759252	snp	G	T	T:242 G:0	CDS	+	1572/1752	524/583	synonymous_variant c.1572G>T p.Ser524Ser	Rv1552	frdA	fumarate reductase flavoprotein subunit
NC_000962	1760292	snp	A	G	G:254 A:0	CDS	+	118/381	40/126	missense_variant c.118A>G p.Met40Val	Rv1554	frdC	fumarate reductase membrane anchor subunit
NC_000962	1774659	snp	C	T	T:203 C:0
NC_000962	1778430	snp	T	C	C:282 T:0	CDS	+	572/681	191/226	missense_variant c.572T>C p.Met191Thr	Rv1570	bioD	ATP-dependent dethiobiotin synthetase BioD
NC_000962	1792777	complex	TT	CC	CC:155 TT:0	CDS	-	964/1341	321/446	missense_variant c.963_964delAAinsGG p.Ile322Val	Rv1592c		hypothetical protein
NC_000962	1798355	snp	G	A	A:188 G:0	CDS	+	62/759	21/252	missense_variant c.62G>A p.Gly21Asp	Rv1597		hypothetical protein
NC_000962	1803265	snp	G	A	A:215 G:0	CDS	+	602/621	201/206	missense_variant c.602G>A p.Ser201Asn	Rv1602	hisH	imidazole glycerol phosphate synthase subunit HisH
NC_000962	1804409	snp	C	A	A:216 C:0	CDS	+	371/813	124/270	missense_variant c.371C>A p.Pro124Gln	Rv1604	impA	inositol-monophosphatase ImpA
NC_000962	1811375	snp	G	T	T:220 G:0	CDS	+	249/1233	83/410	synonymous_variant c.249G>T p.Gly83Gly	Rv1612	trpB	tryptophan synthase subunit beta
NC_000962	1817976	snp	A	T	T:217 A:0	CDS	+	362/903	121/300	missense_variant c.362A>T p.His121Leu	Rv1618	tesB1	acyl-CoA thioesterase II
NC_000962	1830002	snp	A	G	G:202 A:1	CDS	-	72/1209	24/402	synonymous_variant c.72T>C p.Asn24Asn	Rv1627c		nonspecific lipid-transfer protein
NC_000962	1831220	snp	A	C	C:162 A:0	CDS	+	556/2715	186/904	missense_variant c.556A>C p.Thr186Pro	Rv1629	polA	DNA polymerase I
NC_000962	1831226	snp	A	G	G:162 A:0	CDS	+	562/2715	188/904	missense_variant c.562A>G p.Arg188Gly	Rv1629	polA	DNA polymerase I
NC_000962	1831288	snp	C	T	T:207 C:1	CDS	+	624/2715	208/904	synonymous_variant c.624C>T p.Pro208Pro	Rv1629	polA	DNA polymerase I
NC_000962	1834177	snp	A	C	C:193 A:0	CDS	+	636/1446	212/481	synonymous_variant c.636A>C p.Arg212Arg	Rv1630	rpsA	30S ribosomal protein S1
NC_000962	1836286	snp	G	C	C:213 G:0
NC_000962	1839759	snp	G	C	C:245 G:2	CDS	+	592/1416	198/471	missense_variant c.592G>C p.Gly198Arg	Rv1634		multidrug-efflux transporter
NC_000962	1847919	snp	C	G	G:240 C:0	CDS	-	540/1470	180/489	synonymous_variant c.540G>C p.Thr180Thr	Rv1639c		hypothetical protein
NC_000962	1849051	snp	C	T	T:201 C:0	CDS	-	2985/3519	995/1172	synonymous_variant c.2985G>A p.Pro995Pro	Rv1640c	lysX	bifunctional lysine--tRNA ligase/phosphatidylglycerol lysyltransferase
NC_000962	1849609	snp	T	C	C:203 T:2	CDS	-	2427/3519	809/1172	synonymous_variant c.2427A>G p.Arg809Arg	Rv1640c	lysX	bifunctional lysine--tRNA ligase/phosphatidylglycerol lysyltransferase
NC_000962	1849934	snp	A	G	G:220 A:4	CDS	-	2102/3519	701/1172	missense_variant c.2102T>C p.Ile701Thr	Rv1640c	lysX	bifunctional lysine--tRNA ligase/phosphatidylglycerol lysyltransferase
NC_000962	1854300	snp	T	C	C:216 T:0	CDS	+	695/783	232/260	missense_variant c.695T>C p.Leu232Pro	Rv1644	tsnR	23S rRNA methyltransferase TsnR
NC_000962	1856777	snp	G	C	C:168 G:0	CDS	+	4/951	2/316	missense_variant c.4G>C p.Ala2Pro	Rv1647		adenylate cyclase
NC_000962	1859559	snp	C	A	A:190 C:1	CDS	+	827/1026	276/341	missense_variant c.827C>A p.Ala276Asp	Rv1649	pheS	phenylalanine--tRNA ligase subunit alpha
NC_000962	1864924	ins	A	ACCGCCGGCCCCGCCGTCGGGT	ACCGCCGGCCCCGCCGTCGGGT:66 A:2	CDS	-	458/3036	153/1011	disruptive_inframe_insertion c.458_459insACCCGACGGCGGGGCCGGCGG p.Gly153_Asn154insProAspGlyGlyAlaGlyGly	Rv1651c	PE_PGRS30	PE-PGRS family protein PE_PGRS30
NC_000962	1868917	snp	C	T	T:181 C:4	CDS	+	195/1203	65/400	synonymous_variant c.195C>T p.Val65Val	Rv1655	argD	acetylornithine aminotransferase
NC_000962	1877744	snp	A	C	C:169 A:0	CDS	+	2441/6381	814/2126	missense_variant c.2441A>C p.Glu814Ala	Rv1661	pks7	polyketide synthase
NC_000962	1885385	snp	T	G	G:244 T:0	CDS	+	3682/4809	1228/1602	missense_variant c.3682T>G p.Leu1228Val	Rv1662	pks8	polyketide synthase
NC_000962	1885772	snp	G	A	A:220 G:0	CDS	+	4069/4809	1357/1602	missense_variant c.4069G>A p.Ala1357Thr	Rv1662	pks8	polyketide synthase
NC_000962	1888373	snp	T	C	C:269 T:0	CDS	+	348/3054	116/1017	synonymous_variant c.348T>C p.Ala116Ala	Rv1664	pks9	polyketide synthase
NC_000962	1892017	snp	T	C	C:190 T:0	CDS	+	792/1062	264/353	synonymous_variant c.792T>C p.His264His	Rv1665	pks11	chalcone synthase
NC_000962	1894300	ins	G	GGTCTTGCCGC	GGTCTTGCCGC:135 G:0
NC_000962	1894422	snp	A	G	G:223 A:0
NC_000962	1897608	snp	C	T	T:240 C:0	CDS	-	600/1332	200/443	synonymous_variant c.600G>A p.Leu200Leu	Rv1672c		integral membrane transport protein
NC_000962	1901493	snp	T	C	C:224 T:0	CDS	+	447/705	149/234	synonymous_variant c.447T>C p.Ser149Ser	Rv1676		hypothetical protein
NC_000962	1902337	snp	A	C	C:200 A:2
NC_000962	1906078	snp	A	G	G:211 A:4	CDS	+	829/993	277/330	missense_variant c.829A>G p.Thr277Ala	Rv1681	moeX	molybdopterin biosynthesis protein MoeX
NC_000962	1907296	snp	G	C	C:241 G:0	CDS	+	894/918	298/305	synonymous_variant c.894G>C p.Ala298Ala	Rv1682		hypothetical protein
NC_000962	1916137	snp	A	G	G:252 A:0	CDS	+	189/753	63/250	synonymous_variant c.189A>G p.Leu63Leu	Rv1691		hypothetical protein
NC_000962	1917972	snp	A	G	G:250 A:0	CDS	+	33/807	11/268	synonymous_variant c.33A>G p.Leu11Leu	Rv1694	tlyA	16S/23S rRNA (cytidine-2'-O)-methyltransferase TlyA
NC_000962	1921164	snp	C	T	T:272 C:2	CDS	+	1482/1764	494/587	synonymous_variant c.1482C>T p.Val494Val	Rv1696	recN	DNA repair protein RecN
NC_000962	1924008	snp	G	A	A:181 G:0	CDS	+	180/1761	60/586	synonymous_variant c.180G>A p.Pro60Pro	Rv1699	pyrG	CTP synthase
NC_000962	1931179	snp	C	A	A:188 C:0	CDS	-	278/1671	93/556	missense_variant c.278G>T p.Arg93Leu	Rv1704c	cycA	D-serine/alanine/glycine transporter protein CycA
NC_000962	1931718	snp	G	C	C:192 G:0	CDS	-	937/1158	313/385	missense_variant c.937C>G p.Leu313Val	Rv1705c	PPE22	PPE family protein PPE22
NC_000962	1933988	snp	G	A	A:194 G:0
NC_000962	1944107	snp	A	G	G:232 A:0	CDS	+	532/831	178/276	missense_variant c.532A>G p.Ser178Gly	Rv1716		hypothetical protein
NC_000962	1944402	snp	T	C	C:177 T:0	CDS	+	827/831	276/276	missense_variant c.827T>C p.Val276Ala	Rv1716		hypothetical protein
NC_000962	1950767	snp	T	C	C:164 T:0	CDS	-	285/420	95/139	synonymous_variant c.285A>G p.Lys95Lys	Rv1724c		hypothetical protein
NC_000962	1955760	del	CGAA	C	C:148 CGAA:0	CDS	-	1485/1554	495/517	conservative_inframe_deletion c.1483_1485delTTC p.Phe495del	Rv1730c		penicillin-binding protein
NC_000962	1955914	complex	CCGGAAGTCGATGACCGTTG	T	T:119 CCGGAAGTCGATGACCGTTG:0	CDS	-	1332/1554	438/517	frameshift_variant&synonymous_variant c.1313_1332delCAACGGTCATCGACTTCCGGinsA p.Thr438fs	Rv1730c		penicillin-binding protein
NC_000962	1955941	snp	G	C	C:145 G:0	CDS	-	1305/1554	435/517	missense_variant c.1305C>G p.Asp435Glu	Rv1730c		penicillin-binding protein
NC_000962	1960284	snp	C	A	A:210 C:0	CDS	-	204/633	68/210	missense_variant c.204G>T p.Gln68His	Rv1733c		transmembrane protein
NC_000962	1961735	snp	A	G	G:209 A:0	CDS	-	54/498	18/165	synonymous_variant c.54T>C p.Ala18Ala	Rv1735c		membrane protein
NC_000962	1967026	snp	C	T	T:270 C:1	CDS	-	612/1683	204/560	synonymous_variant c.612G>A p.Ala204Ala	Rv1739c		sulfate ABC transporter permease
NC_000962	1967237	snp	C	A	A:223 C:0	CDS	-	401/1683	134/560	missense_variant c.401G>T p.Arg134Leu	Rv1739c		sulfate ABC transporter permease
NC_000962	1967543	snp	C	A	A:205 C:0	CDS	-	95/1683	32/560	missense_variant c.95G>T p.Gly32Val	Rv1739c		sulfate ABC transporter permease
NC_000962	1971725	snp	G	C	C:192 G:0	CDS	-	267/612	89/203	synonymous_variant c.267C>G p.Arg89Arg	Rv1745c	idi	isopentenyl-diphosphate delta-isomerase
NC_000962	1980652	snp	G	T	T:220 G:0	CDS	+	1032/1383	344/460	synonymous_variant c.1032G>T p.Pro344Pro	Rv1751		oxidoreductase
NC_000962	1983291	snp	C	T	T:140 C:0	repeat_region	-	1485/3162	495/1053	synonymous_variant c.1485G>A p.Pro495Pro	Rv1753c	PPE24
NC_000962	1983313	snp	T	G	G:172 T:2	repeat_region	-	1463/3162	488/1053	missense_variant c.1463A>C p.Asn488Thr	Rv1753c	PPE24
NC_000962	2003105	snp	C	T	T:260 C:0	CDS	+	480/1245	160/414	synonymous_variant c.480C>T p.Phe160Phe	Rv1769		hypothetical protein
NC_000962	2003827	snp	A	C	C:183 A:0	CDS	+	1202/1245	401/414	missense_variant c.1202A>C p.Asp401Ala	Rv1769		hypothetical protein
NC_000962	2009290	del	GC	G	G:229 GC:1	CDS	+	124/819	42/272	frameshift_variant c.124delC p.Gln42fs	Rv1775		hypothetical protein
NC_000962	2010614	snp	G	A	A:239 G:0
NC_000962	2022316	snp	G	A	A:203 G:5	CDS	+	3060/4176	1020/1391	synonymous_variant c.3060G>A p.Val1020Val	Rv1783	eccC5	ESX-5 type VII secretion system protein EccC5
NC_000962	2022868	snp	T	C	C:255 T:0	CDS	+	3612/4176	1204/1391	synonymous_variant c.3612T>C p.Ser1204Ser	Rv1783	eccC5	ESX-5 type VII secretion system protein EccC5
NC_000962	2023628	snp	C	G	G:237 C:0	CDS	-	1001/1182	334/393	missense_variant c.1001G>C p.Gly334Ala	Rv1785c	cyp143	cytochrome P450 Cyp143
NC_000962	2045310	snp	A	G	G:254 A:0	CDS	-	1533/1920	511/639	synonymous_variant c.1533T>C p.Ile511Ile	Rv1803c	PE_PGRS32	PE-PGRS family protein PE_PGRS32
NC_000962	2049065	snp	T	C	C:224 T:0
NC_000962	2049097	snp	G	C	C:220 G:0
NC_000962	2050822	snp	G	C	C:163 G:0	CDS	+	902/1230	301/409	missense_variant c.902G>C p.Gly301Ala	Rv1808	PPE32	PPE family protein PPE32
NC_000962	2051746	snp	T	C	C:235 T:0	CDS	+	465/1407	155/468	synonymous_variant c.465T>C p.Ala155Ala	Rv1809	PPE33	PPE family protein PPE33
NC_000962	2052035	snp	G	T	T:200 G:0	CDS	+	754/1407	252/468	missense_variant c.754G>T p.Val252Leu	Rv1809	PPE33	PPE family protein PPE33
NC_000962	2055271	snp	A	G	G:196 A:0	CDS	-	89/1203	30/400	missense_variant c.89T>C p.Leu30Pro	Rv1812c		dehydrogenase
NC_000962	2057774	snp	A	T	T:186 A:0	CDS	+	247/666	83/221	missense_variant c.247A>T p.Ile83Phe	Rv1815		hypothetical protein
NC_000962	2061433	ins	T	TCCGCCGGCG	TCCGCCGGCG:141 T:0	CDS	-	1241/1497	414/498	disruptive_inframe_insertion c.1233_1241dupCGCCGGCGG p.Gly414_Phe415insAlaGlyGly	Rv1818c	PE_PGRS33	PE-PGRS family protein PE_PGRS33
NC_000962	2061656	snp	C	T	T:211 C:4	CDS	-	1019/1497	340/498	missense_variant c.1019G>A p.Gly340Asp	Rv1818c	PE_PGRS33	PE-PGRS family protein PE_PGRS33
NC_000962	2061958	snp	A	G	G:222 A:0	CDS	-	717/1497	239/498	synonymous_variant c.717T>C p.Ala239Ala	Rv1818c	PE_PGRS33	PE-PGRS family protein PE_PGRS33
NC_000962	2067684	snp	G	A	A:173 G:0	CDS	+	1228/2427	410/808	missense_variant c.1228G>A p.Val410Met	Rv1821	secA2	accessory Sec system translocase SecA2
NC_000962	2069771	snp	C	A	A:255 C:1	CDS	+	70/924	24/307	missense_variant c.70C>A p.Gln24Lys	Rv1823		hypothetical protein
NC_000962	2072313	snp	C	A	A:192 C:0	CDS	+	362/405	121/134	missense_variant c.362C>A p.Thr121Lys	Rv1826	gcvH	glycine cleavage system protein H
NC_000962	2074754	snp	C	T	T:243 C:0
NC_000962	2078246	snp	C	G	G:157 C:1	CDS	+	2370/2826	790/941	synonymous_variant c.2370C>G p.Gly790Gly	Rv1832	gcvB	glycine dehydrogenase
NC_000962	2080772	snp	C	A	A:212 C:0	CDS	-	1816/1887	606/628	missense_variant c.1816G>T p.Ala606Ser	Rv1835c		serine esterase
NC_000962	2082053	snp	A	G	G:195 A:0	CDS	-	535/1887	179/628	missense_variant c.535T>C p.Cys179Arg	Rv1835c		serine esterase
NC_000962	2086672	snp	C	T	T:175 C:0	CDS	-	310/2226	104/741	missense_variant c.310G>A p.Gly104Ser	Rv1837c	glcB	malate synthase
NC_000962	2088221	snp	A	G	G:264 A:2	CDS	-	1298/1548	433/515	missense_variant c.1298T>C p.Val433Ala	Rv1840c	PE_PGRS34	PE-PGRS family protein PE_PGRS34
NC_000962	2094850	snp	C	T	T:193 C:2	CDS	-	339/1458	113/485	synonymous_variant c.339G>A p.Ala113Ala	Rv1844c	gnd1	6-phosphogluconate dehydrogenase
NC_000962	2094911	del	ACAGCGT	A	A:161 ACAGCGT:0	CDS	-	277/1458	91/485	disruptive_inframe_deletion c.272_277delACGCTG p.Asp91_Ala92del	Rv1844c	gnd1	6-phosphogluconate dehydrogenase
NC_000962	2096186	snp	A	G	G:231 A:0	CDS	-	414/417	138/138	synonymous_variant c.414T>C p.Thr138Thr	Rv1846c	blaI	transcriptional repressor BlaI
NC_000962	2097270	snp	C	T	T:216 C:0	CDS	+	394/423	132/140	missense_variant c.394C>T p.Arg132Trp	Rv1847		esterase
NC_000962	2100293	snp	G	A	A:179 G:0	CDS	+	600/636	200/211	synonymous_variant c.600G>A p.Arg200Arg	Rv1851	ureF	urease accessory protein UreF
NC_000962	2108141	snp	T	C	C:192 T:0	CDS	+	406/978	136/325	missense_variant c.406T>C p.Phe136Leu	Rv1860	apa	hypothetical protein
NC_000962	2108890	snp	A	C	C:218 A:0
NC_000962	2109523	ins	C	CG	CG:202 C:0
NC_000962	2112832	snp	A	C	C:231 A:0	CDS	-	135/861	45/286	synonymous_variant c.135T>G p.Ala45Ala	Rv1865c		short-chain type dehydrogenase
NC_000962	2116903	snp	C	T	T:195 C:0	CDS	+	1140/1485	380/494	synonymous_variant c.1140C>T p.Gly380Gly	Rv1867		hypothetical protein
NC_000962	2122395	snp	C	T	T:159 C:0	CDS	-	757/1245	253/414	missense_variant c.757G>A p.Val253Met	Rv1872c	lldD2	L-lactate dehydrogenase
NC_000962	2122976	snp	C	G	G:206 C:0	CDS	-	176/1245	59/414	missense_variant c.176G>C p.Gly59Ala	Rv1872c	lldD2	L-lactate dehydrogenase
NC_000962	2123169	snp	T	G	G:185 T:0
NC_000962	2123405	snp	T	C	C:177 T:3	CDS	+	232/438	78/145	synonymous_variant c.232T>C p.Leu78Leu	Rv1873		hypothetical protein
NC_000962	2128870	snp	A	G	G:165 A:0	CDS	+	849/1353	283/450	synonymous_variant c.849A>G p.Leu283Leu	Rv1878	glnA3	glutamine synthetase GlnA
NC_000962	2133468	ins	T	TTCGCATGCCGTCACC	TTCGCATGCCGTCACC:94 T:8	CDS	-	224/462	75/153	disruptive_inframe_insertion c.224_225insGGTGACGGCATGCGA p.Glu75_Pro76insValThrAlaCysGlu	Rv1883c		hypothetical protein
NC_000962	2135154	snp	G	T	T:183 G:0	CDS	-	714/978	238/325	synonymous_variant c.714C>A p.Pro238Pro	Rv1886c	fbpB	diacylglycerol acyltransferase/mycolyltransferase Ag85B
NC_000962	2135870	snp	T	C	C:168 T:0
NC_000962	2137521	ins	A	ACTCCGATCAC	ACTCCGATCAC:117 A:0
NC_000962	2138436	snp	A	G	G:256 A:0
NC_000962	2138453	snp	C	T	T:253 C:1
NC_000962	2142266	snp	C	A	A:206 C:0
NC_000962	2143328	snp	G	C	C:244 G:0	CDS	+	808/1155	270/384	missense_variant c.808G>C p.Val270Leu	Rv1895		zinc-binding alcohol dehydrogenase
NC_000962	2147022	snp	A	C	C:209 A:0	CDS	-	612/1389	204/462	missense_variant c.612T>G p.Ile204Met	Rv1900c	lipJ	lignin peroxidase LipJ
NC_000962	2151222	snp	T	G	G:176 T:0	CDS	+	269/432	90/143	missense_variant c.269T>G p.Leu90Trp	Rv1904		hypothetical protein
NC_000962	2154724	snp	C	A	A:218 C:0	CDS	-	1388/2223	463/740	missense_variant c.1388G>T p.Arg463Leu	Rv1908c	katG	catalase-peroxidase
NC_000962	2158109	snp	T	C	C:215 T:0	CDS	-	983/1005	328/334	missense_variant c.983A>G p.Asp328Gly	Rv1912c	fadB5	oxidoreductase FadB
NC_000962	2160998	snp	G	A	A:233 G:1	CDS	+	536/1104	179/367	missense_variant c.536G>A p.Gly179Asp	Rv1915	aceAa	isocitrate lyase AceAa
NC_000962	2161343	ins	G	GT	GT:213 G:1	CDS	+	886/1104	296/367	frameshift_variant c.885dupT p.Thr296fs	Rv1915	aceAa	isocitrate lyase AceAa
NC_000962	2163790	snp	A	C	C:79 A:0	repeat_region	-	3522/4380	1174/1459	synonymous_variant c.3522T>G p.Pro1174Pro	Rv1917c	PPE34
NC_000962	2165286	snp	A	C	C:206 A:0	CDS	-	2026/4380	676/1459	missense_variant c.2026T>G p.Ser676Ala	Rv1917c	PPE34	PPE family protein PPE34
NC_000962	2167926	snp	A	G	G:245 A:0	CDS	-	2687/2964	896/987	missense_variant c.2687T>C p.Leu896Ser	Rv1918c	PPE35	PPE family protein PPE35
NC_000962	2172380	snp	A	C	C:270 A:0	CDS	+	758/864	253/287	missense_variant c.758A>C p.Glu253Ala	Rv1920		membrane protein
NC_000962	2173860	snp	A	C	C:252 A:2
NC_000962	2177366	snp	C	T	T:221 C:0	CDS	+	280/1863	94/620	missense_variant c.280C>T p.Arg94Cys	Rv1925	fadD31	fatty-acid--CoA ligase FadD31
NC_000962	2179825	snp	G	C	C:199 G:0	CDS	+	153/774	51/257	missense_variant c.153G>C p.Glu51Asp	Rv1927		hypothetical protein
NC_000962	2185674	snp	A	G	G:243 A:1	CDS	-	515/1230	172/409	missense_variant c.515T>C p.Ile172Thr	Rv1934c	fadE17	acyl-CoA dehydrogenase FadE17
NC_000962	2187290	snp	T	G	G:213 T:1
NC_000962	2187587	snp	G	C	C:186 G:0	CDS	+	204/1110	68/369	missense_variant c.204G>C p.Gln68His	Rv1936		monooxygenase
NC_000962	2191498	snp	G	T	T:198 G:0	CDS	+	472/1071	158/356	missense_variant c.472G>T p.Gly158Trp	Rv1938	ephB	epoxide hydrolase EphB
NC_000962	2196715	snp	G	C	C:243 G:1	repeat_region	+	727/1365	243/454	missense_variant c.727G>C p.Val243Leu	Rv1945
NC_000962	2199052	snp	C	G	G:213 C:0	CDS	-	13/351	5/116	missense_variant c.13G>C p.Gly5Arg	Rv1948c		hypothetical protein
NC_000962	2202500	snp	C	T	T:183 C:0	CDS	+	363/450	121/149	synonymous_variant c.363C>T p.His121His	Rv1956	higA	antitoxin HigA
NC_000962	2207591	ins	T	TC	TC:167 T:0
NC_000962	2209465	snp	G	A	A:175 G:0	CDS	+	139/1278	47/425	missense_variant c.139G>A p.Ala47Thr	Rv1966	mce3A	Mce family protein Mce3A
NC_000962	2211826	snp	A	G	G:205 A:0	CDS	+	201/1233	67/410	synonymous_variant c.201A>G p.Lys67Lys	Rv1968	mce3C	Mce family protein Mce3C
NC_000962	2216443	snp	C	A	A:202 C:0	CDS	+	1187/1314	396/437	missense_variant c.1187C>A p.Ala396Glu	Rv1971	mce3F	Mce family protein Mce3F
NC_000962	2216963	snp	C	G	G:235 C:0	CDS	+	372/576	124/191	missense_variant c.372C>G p.His124Gln	Rv1972		Mce associated membrane protein
NC_000962	2220512	snp	T	G	G:191 T:0	CDS	+	759/1047	253/348	synonymous_variant c.759T>G p.Ser253Ser	Rv1977		hypothetical protein
NC_000962	2221584	snp	G	C	C:272 G:0	CDS	+	677/849	226/282	missense_variant c.677G>C p.Ser226Thr	Rv1978		hypothetical protein
NC_000962	2222172	snp	C	T	T:316 C:1	CDS	-	993/1446	331/481	synonymous_variant c.993G>A p.Ala331Ala	Rv1979c		permease
NC_000962	2223293	snp	T	C	C:269 T:0
NC_000962	2225365	snp	T	C	C:195 T:0
NC_000962	2228967	snp	A	G	G:230 A:0
NC_000962	2229801	snp	C	G	G:200 C:0	CDS	-	102/912	34/303	synonymous_variant c.102G>C p.Pro34Pro	Rv1985c		HTH-type transcriptional regulator
NC_000962	2230045	snp	G	A	A:219 G:2	CDS	+	35/600	12/199	missense_variant c.35G>A p.Cys12Tyr	Rv1986		amino acid transporter
NC_000962	2235087	snp	G	A	A:227 G:1	CDS	-	2220/2316	740/771	synonymous_variant c.2220C>T p.Phe740Phe	Rv1992c	ctpG	cation transporter ATPase G
NC_000962	2241031	del	AG	A	A:257 AG:0	CDS	+	875/2718	292/905	frameshift_variant c.875delG p.Gly292fs	Rv1997	ctpF	cation transporter ATPase F
NC_000962	2244421	snp	G	T	T:232 G:0	CDS	-	718/1323	240/440	missense_variant c.718C>A p.Leu240Met	Rv1999c		transporter
NC_000962	2245864	snp	C	A	A:229 C:0	CDS	+	656/1614	219/537	missense_variant c.656C>A p.Pro219Gln	Rv2000		hypothetical protein
NC_000962	2247677	snp	A	C	C:270 A:0	CDS	+	18/783	6/260	synonymous_variant c.18A>C p.Ile6Ile	Rv2002	fabG3	3-alpha(or 20-beta)-hydroxysteroid dehydrogenase
NC_000962	2251605	snp	G	A	A:230 G:0	CDS	-	279/888	93/295	synonymous_variant c.279C>T p.Ser93Ser	Rv2005c		universal stress protein
NC_000962	2251999	snp	A	G	G:215 A:0
NC_000962	2260100	snp	C	T	T:209 C:0
NC_000962	2260525	snp	C	T	T:313 C:0	mobile_element	+			intergenic_region n.2260525C>T
NC_000962	2264782	snp	C	A	A:199 C:0	CDS	+	785/1041	262/346	missense_variant c.785C>A p.Ala262Glu	Rv2017		transcriptional regulator
NC_000962	2265059	snp	T	G	G:218 T:0
NC_000962	2267015	snp	T	C	C:265 T:0	CDS	-	96/306	32/101	synonymous_variant c.96A>G p.Ala32Ala	Rv2021c		transcriptional regulator
NC_000962	2268433	snp	C	A	A:313 C:1
NC_000962	2268627	snp	G	C	C:168 G:2
NC_000962	2268706	snp	C	A	A:54 C:2	CDS	-	1535/1548	512/515	missense_variant c.1535G>T p.Arg512Ile	Rv2024c		hypothetical protein
NC_000962	2269545	snp	G	A	A:237 G:0	CDS	-	696/1548	232/515	synonymous_variant c.696C>T p.Ser232Ser	Rv2024c		hypothetical protein
NC_000962	2269780	snp	T	C	C:299 T:0	CDS	-	461/1548	154/515	missense_variant c.461A>G p.Asp154Gly	Rv2024c		hypothetical protein
NC_000962	2270102	snp	A	G	G:206 A:0	CDS	-	139/1548	47/515	missense_variant c.139T>C p.Trp47Arg	Rv2024c		hypothetical protein
NC_000962	2273733	del	TC	T	T:174 TC:0	CDS	-	775/1722	259/573	frameshift_variant c.775delG p.Glu259fs	Rv2027c	dosT	two component sensor histidine kinase DosT
NC_000962	2282787	snp	C	T	T:244 C:0	CDS	-	935/975	312/324	missense_variant c.935G>A p.Cys312Tyr	Rv2037c		transmembrane protein
NC_000962	2283191	snp	G	C	C:221 G:0	CDS	-	531/975	177/324	synonymous_variant c.531C>G p.Ala177Ala	Rv2037c		transmembrane protein
NC_000962	2284919	snp	G	T	T:197 G:11	CDS	-	723/843	241/280	synonymous_variant c.723C>A p.Val241Val	Rv2039c		sugar ABC transporter permease
NC_000962	2285251	snp	C	A	A:235 C:0	CDS	-	391/843	131/280	missense_variant c.391G>T p.Val131Phe	Rv2039c		sugar ABC transporter permease
NC_000962	2287121	snp	A	G	G:223 A:0	CDS	-	726/1320	242/439	synonymous_variant c.726T>C p.Asp242Asp	Rv2041c		sugar ABC transporter substrate-binding lipoprotein
NC_000962	2288085	snp	G	C	C:284 G:0	CDS	-	597/798	199/265	synonymous_variant c.597C>G p.Ala199Ala	Rv2042c		hypothetical protein
NC_000962	2294007	snp	T	C	C:214 T:0	CDS	-	520/2565	174/854	missense_variant c.520A>G p.Thr174Ala	Rv2047c		hypothetical protein
NC_000962	2296042	snp	G	C	C:249 G:0	CDS	-	10945/12456	3649/4151	missense_variant c.10945C>G p.Pro3649Ala	Rv2048c	pks12	polyketide synthase
NC_000962	2298194	snp	G	T	T:230 G:0	CDS	-	8793/12456	2931/4151	synonymous_variant c.8793C>A p.Ala2931Ala	Rv2048c	pks12	polyketide synthase
NC_000962	2300237	snp	A	G	G:186 A:0	CDS	-	6750/12456	2250/4151	synonymous_variant c.6750T>C p.Ala2250Ala	Rv2048c	pks12	polyketide synthase
NC_000962	2300546	snp	A	T	T:222 A:1	CDS	-	6441/12456	2147/4151	missense_variant c.6441T>A p.His2147Gln	Rv2048c	pks12	polyketide synthase
NC_000962	2300552	complex	TGGA	GGGG	GGGG:206 TGGA:1	CDS	-	6435/12456	2144/4151	synonymous_variant c.6432_6435delTCCAinsCCCC p.2146	Rv2048c	pks12	polyketide synthase
NC_000962	2302033	snp	G	A	A:90 G:0	CDS	-	4954/12456	1652/4151	missense_variant c.4954C>T p.Arg1652Cys	Rv2048c	pks12	polyketide synthase
NC_000962	2304681	snp	G	A	A:216 G:5	CDS	-	2306/12456	769/4151	missense_variant c.2306C>T p.Ser769Phe	Rv2048c	pks12	polyketide synthase
NC_000962	2311099	snp	C	G	G:254 C:2	CDS	-	1419/1605	473/534	synonymous_variant c.1419G>C p.Pro473Pro	Rv2052c		hypothetical protein
NC_000962	2314689	snp	C	A	A:189 C:0	CDS	-	137/165	46/54	missense_variant c.137G>T p.Arg46Leu	Rv2057c	rpmG1	50S ribosomal protein L33
NC_000962	2315386	snp	C	A	A:176 C:0	CDS	+	213/1536	71/511	missense_variant c.213C>A p.His71Gln	Rv2059		hypothetical protein
NC_000962	2316123	snp	C	A	A:213 C:1	CDS	+	950/1536	317/511	missense_variant c.950C>A p.Thr317Lys	Rv2059		hypothetical protein
NC_000962	2318725	snp	C	T	T:221 C:1	CDS	-	2029/3585	677/1194	missense_variant c.2029G>A p.Glu677Lys	Rv2062c	cobN	cobalamin biosynthesis protein CobN
NC_000962	2320320	snp	C	T	T:190 C:0	CDS	-	434/3585	145/1194	missense_variant c.434G>A p.Arg145His	Rv2062c	cobN	cobalamin biosynthesis protein CobN
NC_000962	2321975	snp	T	C	C:196 T:0	CDS	+	525/1092	175/363	synonymous_variant c.525T>C p.Asp175Asp	Rv2064	cobG	precorrin-3B synthase
NC_000962	2328543	snp	T	C	C:215 T:1	CDS	-	435/756	145/251	missense_variant c.435A>G p.Ile145Met	Rv2071c	cobM	precorrin-4 C(11)-methyltransferase
NC_000962	2329533	snp	A	G	G:231 A:0	CDS	-	614/1173	205/390	missense_variant c.614T>C p.Leu205Pro	Rv2072c	cobL	precorrin-6Y C(5,15)-methyltransferase
NC_000962	2329747	snp	C	T	T:246 C:2	CDS	-	400/1173	134/390	missense_variant c.400G>A p.Gly134Ser	Rv2072c	cobL	precorrin-6Y C(5,15)-methyltransferase
NC_000962	2331620	snp	A	C	C:184 A:0	CDS	-	1260/1464	420/487	synonymous_variant c.1260T>G p.Gly420Gly	Rv2075c		hypothetical protein
NC_000962	2331789	snp	G	T	T:204 G:0	CDS	-	1091/1464	364/487	missense_variant c.1091C>A p.Pro364Gln	Rv2075c		hypothetical protein
NC_000962	2334007	snp	A	G	G:214 A:0	CDS	-	288/972	96/323	synonymous_variant c.288T>C p.Ala96Ala	Rv2077c		transmembrane protein
NC_000962	2335075	snp	A	G	G:226 A:0	CDS	+	17/315	6/104	missense_variant c.17A>G p.Glu6Gly	Rv2078		hypothetical protein
NC_000962	2335494	snp	A	G	G:296 A:1	CDS	+	140/1971	47/656	missense_variant c.140A>G p.Tyr47Cys	Rv2079		hypothetical protein
NC_000962	2337179	snp	C	T	T:216 C:0	CDS	+	1825/1971	609/656	stop_gained c.1825C>T p.Gln609*	Rv2079		hypothetical protein
NC_000962	2338810	mnp	TA	CG	CG:236 TA:0	CDS	+	102/2166	34/721	missense_variant c.102_103delTAinsCG p.Lys35Glu	Rv2082		hypothetical protein
NC_000962	2339255	snp	A	G	G:216 A:0	CDS	+	547/2166	183/721	missense_variant c.547A>G p.Thr183Ala	Rv2082		hypothetical protein
NC_000962	2339835	snp	C	T	T:202 C:2	CDS	+	1127/2166	376/721	missense_variant c.1127C>T p.Pro376Leu	Rv2082		hypothetical protein
NC_000962	2340621	snp	C	G	G:174 C:0	CDS	+	1913/2166	638/721	missense_variant c.1913C>G p.Pro638Arg	Rv2082		hypothetical protein
NC_000962	2341636	snp	C	G	G:255 C:0	CDS	+	766/945	256/314	missense_variant c.766C>G p.Leu256Val	Rv2083		hypothetical protein
NC_000962	2342649	ins	A	AGGCGTACACAC	AGGCGTACACAC:179 A:0	CDS	+	844/1137	282/378	frameshift_variant c.843_844insGCGTACACACG p.Ser282fs	Rv2084		hypothetical protein
NC_000962	2344246	snp	G	C	C:213 G:0	mobile_element	+			intergenic_region n.2344246G>C
NC_000962	2344499	snp	T	G	G:251 T:0	CDS	+	89/1770	30/589	missense_variant c.89T>G p.Leu30Arg	Rv2088	pknJ	transmembrane serine/threonine-protein kinase PknJ
NC_000962	2345037	snp	C	A	A:181 C:0	CDS	+	627/1770	209/589	synonymous_variant c.627C>A p.Leu209Leu	Rv2088	pknJ	transmembrane serine/threonine-protein kinase PknJ
NC_000962	2346318	snp	G	A	A:183 G:0	CDS	-	1007/1128	336/375	missense_variant c.1007C>T p.Pro336Leu	Rv2089c	pepE	dipeptidase PepE
NC_000962	2348446	snp	C	G	G:213 C:0	CDS	+	1074/1182	358/393	missense_variant c.1074C>G p.Phe358Leu	Rv2090		5'-3' exonuclease
NC_000962	2354791	snp	A	G	G:206 A:0	CDS	-	520/999	174/332	missense_variant c.520T>C p.Ser174Pro	Rv2096c	pafB	proteasome accessory factor B
NC_000962	2357268	del	TGCC	T	T:203 TGCC:0
NC_000962	2358029	ins	T	TG	TG:195 T:0
NC_000962	2361604	snp	C	G	G:232 C:0	CDS	+	1365/3042	455/1013	synonymous_variant c.1365C>G p.Val455Val	Rv2101	helZ	helicase HelZ
NC_000962	2362041	snp	C	A	A:194 C:0	CDS	+	1802/3042	601/1013	missense_variant c.1802C>A p.Pro601Gln	Rv2101	helZ	helicase HelZ
NC_000962	2364475	snp	T	C	C:218 T:0	CDS	-	46/435	16/144	missense_variant c.46A>G p.Thr16Ala	Rv2103c	vapC37	ribonuclease VapC37
NC_000962	2368564	del	TA	T	T:214 TA:0
NC_000962	2369186	snp	G	C	C:231 G:0	CDS	-	544/747	182/248	missense_variant c.544C>G p.Arg182Gly	Rv2109c	prcA	proteasome subunit alpha
NC_000962	2369326	snp	C	G	G:230 C:0	CDS	-	404/747	135/248	missense_variant c.404G>C p.Arg135Pro	Rv2109c	prcA	proteasome subunit alpha
NC_000962	2381572	del	AC	A	A:167 AC:0	CDS	+	507/1422	169/473	frameshift_variant c.507delC p.Ser170fs	Rv2123	PPE37	PPE family protein PPE37
NC_000962	2386389	snp	G	A	A:221 G:0	CDS	+	97/879	33/292	missense_variant c.97G>A p.Gly33Ser	Rv2125		hypothetical protein
NC_000962	2387733	snp	T	C	C:286 T:0	CDS	-	240/771	80/256	synonymous_variant c.240A>G p.Glu80Glu	Rv2126c	PE_PGRS37	PE-PGRS family protein PE_PGRS37
NC_000962	2388641	snp	G	A	A:222 G:0	CDS	+	26/1470	9/489	missense_variant c.26G>A p.Gly9Asp	Rv2127	ansP1	L-asparagine permease
NC_000962	2393082	snp	G	A	A:205 G:4	CDS	-	239/804	80/267	missense_variant c.239C>T p.Ala80Val	Rv2131c	cysQ	3'(2'),5'-bisphosphate nucleotidase CysQ
NC_000962	2399734	snp	G	A	A:204 G:2	CDS	+	1015/1074	339/357	missense_variant c.1015G>A p.Gly339Ser	Rv2139	pyrD	dihydroorotate dehydrogenase
NC_000962	2406842	del	AC	A	A:165 AC:0	CDS	-	1/726	1/241	frameshift_variant&start_lost c.1delG p.Met1fs	Rv2148c		hypothetical protein
NC_000962	2411496	snp	G	A	A:184 G:2	CDS	-	627/1485	209/494	synonymous_variant c.627C>T p.Phe209Phe	Rv2152c	murC	UDP-N-acetylmuramate--alanine ligase
NC_000962	2413246	snp	C	A	A:245 C:0	CDS	-	106/1233	36/410	missense_variant c.106G>T p.Val36Leu	Rv2153c	murG	UDP-N-acetylglucosamine--N-acetylmuramyl- (pentapeptide) pyrophosphoryl-undecaprenol-N-acetylglucosamine transferase
NC_000962	2415656	snp	G	C	C:277 G:0	CDS	-	739/1461	247/486	missense_variant c.739C>G p.Arg247Gly	Rv2155c	murD	UDP-N-acetylmuramoylalanine--D-glutamate ligase
NC_000962	2421816	snp	A	G	G:279 A:0
NC_000962	2421975	ins	G	GGGAA	GGGAA:221 G:0
NC_000962	2423789	snp	C	A	A:246 C:0	CDS	-	1050/1599	350/532	synonymous_variant c.1050G>T p.Leu350Leu	Rv2162c	PE_PGRS38	PE-PGRS family protein PE_PGRS38
NC_000962	2423819	complex	CCCA	GCCG	GCCG:220 CCCA:0	CDS	-	1020/1599	339/532	synonymous_variant c.1017_1020delTGGGinsCGGC p.341	Rv2162c	PE_PGRS38	PE-PGRS family protein PE_PGRS38
NC_000962	2424925	snp	A	G	G:206 A:0
NC_000962	2425471	snp	T	C	C:220 T:0	CDS	-	1617/2040	539/679	synonymous_variant c.1617A>G p.Arg539Arg	Rv2163c	pbpB	penicillin-binding membrane protein PbpB
NC_000962	2436835	snp	A	C	C:211 A:8	CDS	+	927/1551	309/516	synonymous_variant c.927A>C p.Arg309Arg	Rv2174	mptA	alpha(1->6)-mannopyranosyltransferase A
NC_000962	2440926	snp	G	T	T:175 G:0	CDS	-	795/1389	265/462	missense_variant c.795C>A p.Asp265Glu	Rv2178c	aroG	phospho-2-dehydro-3-deoxyheptonate aldolase AroG
NC_000962	2442468	snp	C	T	T:213 C:2	CDS	-	747/888	249/295	stop_gained c.747G>A p.Trp249*	Rv2180c		integral membrane protein
NC_000962	2448458	snp	C	T	T:175 C:0	CDS	+	299/1803	100/600	missense_variant c.299C>T p.Thr100Ile	Rv2187	fadD15	long-chain-fatty-acid--CoA ligase FadD15
NC_000962	2451700	snp	A	C	C:226 A:0	CDS	-	321/774	107/257	synonymous_variant c.321T>G p.Ala107Ala	Rv2189c		hypothetical protein
NC_000962	2462871	snp	G	A	A:168 G:0	CDS	-	177/900	59/299	synonymous_variant c.177C>T p.Ala59Ala	Rv2198c	mmpS3	membrane protein MmpS3
NC_000962	2470591	snp	A	C	C:177 A:0
NC_000962	2473736	ins	G	GT	GT:179 G:0	CDS	+	345/1539	115/512	frameshift_variant c.344dupT p.Leu115fs	Rv2209		integral membrane protein
NC_000962	2491597	snp	G	T	T:253 G:0	CDS	-	757/2985	253/994	synonymous_variant c.757C>A p.Arg253Arg	Rv2221c	glnE	[glutamate--ammonia-ligase] adenylyltransferase
NC_000962	2499426	snp	C	T	T:195 C:6	CDS	+	595/1542	199/513	missense_variant c.595C>T p.Leu199Phe	Rv2226		hypothetical protein
NC_000962	2499726	snp	G	A	A:235 G:0	CDS	+	895/1542	299/513	missense_variant c.895G>A p.Asp299Asn	Rv2226		hypothetical protein
NC_000962	2505085	snp	G	A	A:203 G:1	CDS	-	615/1095	205/364	synonymous_variant c.615C>T p.Ala205Ala	Rv2231c	cobC	aminotransferase
NC_000962	2509140	snp	G	C	C:279 G:0	CDS	-	236/942	79/313	missense_variant c.236C>G p.Ser79Cys	Rv2236c	cobD	cobalamin biosynthesis transmembrane protein CobD
NC_000962	2509722	snp	A	G	G:190 A:0	CDS	+	234/768	78/255	synonymous_variant c.234A>G p.Pro78Pro	Rv2237		hypothetical protein
NC_000962	2510350	snp	C	G	G:212 C:0
NC_000962	2516567	snp	G	C	C:128 G:0
NC_000962	2521342	snp	T	C	C:222 T:0	CDS	+	600/1422	200/473	synonymous_variant c.600T>C p.Asp200Asp	Rv2247	accD6	acetyl-/propionyl-CoA carboxylase subunit beta
NC_000962	2521428	snp	A	G	G:252 A:0	CDS	+	686/1422	229/473	missense_variant c.686A>G p.Asp229Gly	Rv2247	accD6	acetyl-/propionyl-CoA carboxylase subunit beta
NC_000962	2522955	snp	T	G	G:259 T:0	CDS	+	596/816	199/271	missense_variant c.596T>G p.Val199Gly	Rv2248		hypothetical protein
NC_000962	2523205	ins	G	GCGC	GCGC:93 G:0	repeat_region	+			intergenic_region n.2523205_2523206insCGC
NC_000962	2525722	del	CG	C	C:212 CG:0	CDS	+	163/1428	55/475	frameshift_variant c.163delG p.Glu55fs	Rv2251		flavoprotein
NC_000962	2526974	snp	T	C	C:222 T:0	CDS	+	1410/1428	470/475	synonymous_variant c.1410T>C p.Pro470Pro	Rv2251		flavoprotein
NC_000962	2529680	snp	A	G	G:170 A:0	CDS	-	195/534	65/177	synonymous_variant c.195T>C p.Thr65Thr	Rv2256c		hypothetical protein
NC_000962	2531742	snp	A	G	G:201 A:0	CDS	-	156/1062	52/353	synonymous_variant c.156T>C p.Ala52Ala	Rv2258c		transcriptional regulator
NC_000962	2533377	snp	T	C	C:212 T:0	CDS	+	48/636	16/211	synonymous_variant c.48T>C p.Asp16Asp	Rv2260		hypothetical protein
NC_000962	2534562	del	GGA	G	G:194 GGA:0
NC_000962	2536599	snp	C	T	T:183 C:0	CDS	-	1752/1779	584/592	synonymous_variant c.1752G>A p.Gly584Gly	Rv2264c		hypothetical protein
NC_000962	2536628	ins	G	GA	GA:188 G:0	CDS	-	1722/1779	574/592	frameshift_variant c.1722_1723insT p.Pro575fs	Rv2264c		hypothetical protein
NC_000962	2536892	snp	T	C	C:216 T:2	CDS	-	1459/1779	487/592	missense_variant c.1459A>G p.Thr487Ala	Rv2264c		hypothetical protein
NC_000962	2543395	snp	T	C	C:221 T:0	CDS	-	882/1470	294/489	synonymous_variant c.882A>G p.Glu294Glu	Rv2268c	cyp128	cytochrome P450 Cyp128
NC_000962	2546684	snp	C	A	A:209 C:1	CDS	-	122/318	41/105	missense_variant c.122G>T p.Gly41Val	Rv2274c	mazF8	toxin MazF8
NC_000962	2548700	snp	C	T	T:204 C:0	CDS	+	952/1191	318/396	missense_variant c.952C>T p.His318Tyr	Rv2276	cyp121	cytochrome P450 Cyp121
NC_000962	2551576	mnp	CT	GC	GC:196 CT:0
NC_000962	2559372	snp	G	A	A:193 G:1	CDS	-	198/693	66/230	synonymous_variant c.198C>T p.Ile66Ile	Rv2286c		hypothetical protein
NC_000962	2562644	snp	G	T	T:216 G:0	CDS	+	46/516	16/171	missense_variant c.46G>T p.Ala16Ser	Rv2290	lppO	lipoprotein LppO
NC_000962	2564368	ins	G	GC	GC:155 G:0	CDS	-	664/741	222/246	frameshift_variant c.664dupG p.Ala222fs	Rv2293c		hypothetical protein
NC_000962	2566768	complex	A	GC	GC:171 A:0
NC_000962	2573756	snp	C	A	A:183 C:0
NC_000962	2578626	snp	A	G	G:225 A:0	CDS	-	71/846	24/281	missense_variant c.71T>C p.Met24Thr	Rv2307c		hypothetical protein
NC_000962	2581052	snp	G	A	A:190 G:0	CDS	+	634/717	212/238	missense_variant c.634G>A p.Asp212Asn	Rv2308		hypothetical protein
NC_000962	2586076	snp	C	G	G:176 C:0	CDS	-	1215/1374	405/457	synonymous_variant c.1215G>C p.Arg405Arg	Rv2314c		hypothetical protein
NC_000962	2586127	snp	A	G	G:187 A:0	CDS	-	1164/1374	388/457	synonymous_variant c.1164T>C p.Gly388Gly	Rv2314c		hypothetical protein
NC_000962	2589036	snp	G	C	C:186 G:2	CDS	+	199/873	67/290	missense_variant c.199G>C p.Asp67His	Rv2316	uspA	sugar ABC transporter permease UspA
NC_000962	2589216	snp	G	C	C:211 G:0	CDS	+	379/873	127/290	missense_variant c.379G>C p.Val127Leu	Rv2316	uspA	sugar ABC transporter permease UspA
NC_000962	2597577	snp	C	G	G:250 C:2	CDS	-	281/849	94/282	missense_variant c.281G>C p.Gly94Ala	Rv2325c		hypothetical protein
NC_000962	2598400	snp	A	G	G:219 A:0	CDS	-	1548/2094	516/697	synonymous_variant c.1548T>C p.Asn516Asn	Rv2326c		ABC transporter ATP-binding protein
NC_000962	2600260	snp	A	G	G:226 A:0	CDS	+	273/492	91/163	synonymous_variant c.273A>G p.Arg91Arg	Rv2327		hypothetical protein
NC_000962	2601576	snp	T	G	G:210 T:0	CDS	+	846/1149	282/382	missense_variant c.846T>G p.Ser282Arg	Rv2328	PE23	PE family protein PE23
NC_000962	2601760	snp	G	A	A:209 G:0	CDS	+	1030/1149	344/382	missense_variant c.1030G>A p.Ala344Thr	Rv2328	PE23	PE family protein PE23
NC_000962	2602145	snp	C	T	T:204 C:5	CDS	-	1317/1548	439/515	synonymous_variant c.1317G>A p.Ala439Ala	Rv2329c	narK1	nitrate/nitrite transporter
NC_000962	2608117	snp	C	A	A:198 C:0	CDS	-	205/1614	69/537	missense_variant c.205G>T p.Asp69Tyr	Rv2333c	stp	multidrug resistance protein
NC_000962	2612256	snp	G	T	T:277 G:0	CDS	-	732/1119	244/372	synonymous_variant c.732C>A p.Leu244Leu	Rv2337c		hypothetical protein
NC_000962	2612632	snp	C	A	A:178 C:0	CDS	-	356/1119	119/372	missense_variant c.356G>T p.Gly119Val	Rv2337c		hypothetical protein
NC_000962	2614909	del	GC	G	G:214 GC:0	CDS	+	219/2889	73/962	frameshift_variant c.219delC p.Gly74fs	Rv2339	mmpL9	transmembrane transport protein MmpL9
NC_000962	2619271	snp	T	C	C:190 T:0
NC_000962	2625924	snp	T	C	C:100 T:0	CDS	-	249/285	83/94	synonymous_variant c.249A>G p.Ala83Ala	Rv2346c	esxO	ESAT-6 like protein EsxO
NC_000962	2626004	snp	G	A	A:32 G:0	CDS	-	169/285	57/94	synonymous_variant c.169C>T p.Leu57Leu	Rv2346c	esxO	ESAT-6 like protein EsxO
NC_000962	2626011	snp	G	A	A:34 G:0	CDS	-	162/285	54/94	synonymous_variant c.162C>T p.Ile54Ile	Rv2346c	esxO	ESAT-6 like protein EsxO
NC_000962	2626018	snp	T	C	C:39 T:1	CDS	-	155/285	52/94	missense_variant c.155A>G p.Glu52Gly	Rv2346c	esxO	ESAT-6 like protein EsxO
NC_000962	2627618	snp	C	A	A:234 C:1	CDS	-	1081/1527	361/508	missense_variant c.1081G>T p.Gly361Cys	Rv2349c	plcC	phospholipase C
NC_000962	2627946	snp	A	G	G:164 A:0	CDS	-	753/1527	251/508	synonymous_variant c.753T>C p.Arg251Arg	Rv2349c	plcC	phospholipase C
NC_000962	2630740	snp	T	C	C:207 T:0	CDS	-	1336/1539	446/512	missense_variant c.1336A>G p.Thr446Ala	Rv2351c	plcA	membrane-associated phospholipase A
NC_000962	2631371	snp	C	T	T:155 C:0	CDS	-	705/1539	235/512	synonymous_variant c.705G>A p.Val235Val	Rv2351c	plcA	membrane-associated phospholipase A
NC_000962	2632341	ins	C	CA	CA:223 C:0
NC_000962	2634282	snp	T	G	G:230 T:0
NC_000962	2636963	snp	T	C	C:63 T:0
NC_000962	2637162	snp	C	T	T:150 C:0
NC_000962	2637541	snp	C	T	T:236 C:0
NC_000962	2642383	snp	C	T	T:189 C:1	CDS	-	196/429	66/142	missense_variant c.196G>A p.Ala66Thr	Rv2360c		hypothetical protein
NC_000962	2647905	snp	G	A	A:173 G:0	CDS	-	463/1308	155/435	missense_variant c.463C>T p.Arg155Cys	Rv2366c		transmembrane protein
NC_000962	2656225	snp	A	G	G:210 A:0	CDS	-	206/216	69/71	missense_variant c.206T>C p.Val69Ala	Rv2377c		hypothetical protein
NC_000962	2660319	snp	C	G	G:243 C:0	CDS	-	1767/4386	589/1461	missense_variant c.1767G>C p.Glu589Asp	Rv2379c	mbtF	peptide synthetase
NC_000962	2663795	snp	G	A	A:260 G:0	CDS	-	3321/5049	1107/1682	synonymous_variant c.3321C>T p.Ala1107Ala	Rv2380c	mbtE	peptide synthetase
NC_000962	2673818	snp	C	G	G:214 C:0	CDS	-	2020/4245	674/1414	missense_variant c.2020G>C p.Val674Leu	Rv2383c	mbtB	phenyloxazoline synthase
NC_000962	2680658	snp	T	G	G:187 T:0	CDS	+	201/210	67/69	synonymous_variant c.201T>G p.Thr67Thr	Rv2386a		hypothetical protein
NC_000962	2692100	snp	C	T	T:179 C:0
NC_000962	2695378	snp	C	G	G:203 C:0	CDS	-	422/819	141/272	missense_variant c.422G>C p.Gly141Ala	Rv2398c	cysW	sulfate ABC transporter permease CysW
NC_000962	2697489	snp	C	T	T:179 C:0	CDS	-	226/1071	76/356	missense_variant c.226G>A p.Ala76Thr	Rv2400c	subI	sulfate ABC transporter substrate-binding lipoprotein SubI
NC_000962	2703902	ins	C	CG	CG:156 C:4
NC_000962	2704884	ins	A	ACAGCGACCATATCGCCGAGCT	ACAGCGACCATATCGCCGAGCT:68 A:0	CDS	+	190/822	64/273	conservative_inframe_insertion c.189_190insAGCGACCATATCGCCGAGCTC p.His63_Gly64insSerAspHisIleAlaGluLeu	Rv2407		ribonuclease Z
NC_000962	2706663	snp	G	T	T:184 G:2	CDS	-	902/975	301/324	missense_variant c.902G>T p.Gly301Val	Rv2409c		hypothetical protein
NC_000962	2711722	snp	T	G	G:262 T:0	CDS	-	1155/1545	385/514	synonymous_variant c.1155A>C p.Pro385Pro	Rv2414c		hypothetical protein
NC_000962	2713795	snp	C	T	T:240 C:0
NC_000962	2718852	snp	T	G	G:159 T:0
NC_000962	2721562	snp	C	G	G:193 C:0	mobile_element	-	216/1002	72/333	synonymous_variant c.216G>C p.Ala72Ala
NC_000962	2723506	snp	T	C	C:191 T:0	CDS	-	678/876	226/291	synonymous_variant c.678A>G p.Leu226Leu	Rv2426c		hypothetical protein
NC_000962	2724180	del	TCACGATCGGGTCTCCTCTAG	T	T:120 TCACGATCGGGTCTCCTCTAG:9	CDS	-	3/876	1/291	start_lost&conservative_inframe_deletion c.-17_3delCTAGAGGAGACCCGATCGTG p.Met1del	Rv2426c		hypothetical protein
NC_000962	2726112	snp	C	T	T:276 C:4
NC_000962	2729058	snp	A	C	C:264 A:0	CDS	-	77/291	26/96	missense_variant c.77T>G p.Leu26Arg	Rv2433c		hypothetical protein
NC_000962	2734074	snp	T	C	C:302 T:0	CDS	+	845/915	282/304	missense_variant c.845T>C p.Val282Ala	Rv2436	rbsK	ribokinase RbsK
NC_000962	2734481	del,snp	TA	T,TT	T,TT:182,10 TA:0	CDS	+	107/420	36/139	frameshift_variant c.107delA p.Tyr36fs	Rv2437		transmembrane protein
NC_000962	2737572	snp	C	A	A:264 C:0	CDS	-	676/1131	226/376	missense_variant c.676G>T p.Ala226Ser	Rv2439c	proB	glutamate 5-kinase protein
NC_000962	2738274	snp	A	C	C:255 A:0	CDS	-	1413/1440	471/479	missense_variant c.1413T>G p.Ser471Arg	Rv2440c	obg	GTPase Obg
NC_000962	2740693	snp	T	C	C:153 T:0
NC_000962	2741209	snp	G	A	A:151 G:0	CDS	+	501/1476	167/491	synonymous_variant c.501G>A p.Leu167Leu	Rv2443	dctA	C4-dicarboxylate-transport transmembrane protein DctA
NC_000962	2751804	snp	C	T	T:200 C:0	CDS	-	377/519	126/172	missense_variant c.377G>A p.Arg126Gln	Rv2450c	rpfE	resuscitation-promoting factor RpfE
NC_000962	2752122	snp	G	C	C:259 G:0	CDS	-	59/519	20/172	missense_variant c.59C>G p.Thr20Arg	Rv2450c	rpfE	resuscitation-promoting factor RpfE
NC_000962	2752698	snp	C	A	A:222 C:0
NC_000962	2760152	snp	A	G	G:254 A:0	CDS	+	374/909	125/302	missense_variant c.374A>G p.Tyr125Cys	Rv2458	mmuM	homocysteine S-methyltransferase MmuM
NC_000962	2764109	snp	G	A	A:207 G:3	CDS	-	1183/1401	395/466	missense_variant c.1183C>T p.Leu395Phe	Rv2462c	tig	trigger factor
NC_000962	2770805	snp	G	A	A:226 G:1	CDS	+	1820/2586	607/861	missense_variant c.1820G>A p.Arg607Gln	Rv2467	pepN	aminopeptidase PepN
NC_000962	2774555	snp	T	C	C:219 T:1	CDS	+	992/1641	331/546	missense_variant c.992T>C p.Val331Ala	Rv2471	aglA	alpha-glucosidase AglA
NC_000962	2775361	snp	C	T	T:205 C:0	CDS	+	90/294	30/97	synonymous_variant c.90C>T p.Arg30Arg	Rv2472		hypothetical protein
NC_000962	2779136	snp	T	C	C:192 T:0	CDS	-	3127/4875	1043/1624	missense_variant c.3127A>G p.Ser1043Gly	Rv2476c	gdh	NAD-dependent glutamate dehydrogenase
NC_000962	2786952	snp	A	G	G:252 A:0	CDS	-	2332/2370	778/789	missense_variant c.2332T>C p.Cys778Arg	Rv2482c	plsB2	glycerol-3-phosphate acyltransferase
NC_000962	2789798	snp	G	T	T:191 G:0	CDS	-	1225/1743	409/580	synonymous_variant c.1225C>A p.Arg409Arg	Rv2483c	plsC	bifunctional L-3-phosphoserine phosphatase/1-acyl-sn-glycerol-3-phosphate acyltransferase
NC_000962	2791098	snp	C	T	T:225 C:0	CDS	-	1397/1476	466/491	missense_variant c.1397G>A p.Gly466Asp	Rv2484c		diacyglycerol O-acyltransferase
NC_000962	2792351	snp	G	C	C:196 G:3	CDS	-	144/1476	48/491	synonymous_variant c.144C>G p.Arg48Arg	Rv2484c		diacyglycerol O-acyltransferase
NC_000962	2793810	snp	C	A	A:213 C:0	CDS	-	179/1266	60/421	missense_variant c.179G>T p.Arg60Leu	Rv2485c	lipQ	carboxylesterase LipQ
NC_000962	2794071	snp	G	A	A:202 G:1
NC_000962	2800087	snp	G	A	A:211 G:0	CDS	-	794/3414	265/1137	missense_variant c.794C>T p.Thr265Ile	Rv2488c		LuxR family transcriptional regulator
NC_000962	2802041	snp	C	T	T:240 C:1	CDS	-	4196/4983	1399/1660	missense_variant c.4196G>A p.Gly1399Asp	Rv2490c	PE_PGRS43	PE-PGRS family protein PE_PGRS43
NC_000962	2807486	snp	C	A	A:244 C:0	CDS	+	209/753	70/250	missense_variant c.209C>A p.Ala70Asp	Rv2492		hypothetical protein
NC_000962	2808452	snp	T	C	C:276 T:2	CDS	+	143/426	48/141	missense_variant c.143T>C p.Val48Ala	Rv2494	vapC38	ribonuclease VapC38
NC_000962	2809621	snp	T	C	C:260 T:0	CDS	-	319/1182	107/393	missense_variant c.319A>G p.Thr107Ala	Rv2495c	bkdC	branched-chain keto acid dehydrogenase E2 component
NC_000962	2809633	snp	A	C	C:257 A:0	CDS	-	307/1182	103/393	missense_variant c.307T>G p.Tyr103Asp	Rv2495c	bkdC	branched-chain keto acid dehydrogenase E2 component
NC_000962	2817502	snp	A	C	C:209 A:1	CDS	-	973/1590	325/529	missense_variant c.973T>G p.Phe325Val	Rv2502c	accD1	acetyl-/propionyl-CoA carboxylase subunit beta
NC_000962	2818837	snp	A	G	G:205 A:0	CDS	-	291/657	97/218	synonymous_variant c.291T>C p.Gly97Gly	Rv2503c	scoB	succinyl-CoA:3-ketoacid-CoA transferase subunit B
NC_000962	2821342	snp	C	T	T:184 C:0	CDS	-	255/1644	85/547	synonymous_variant c.255G>A p.Ala85Ala	Rv2505c	fadD35	fatty-acid--CoA ligase FadD35
NC_000962	2825466	snp	G	A	A:207 G:0	CDS	+	789/807	263/268	synonymous_variant c.789G>A p.Lys263Lys	Rv2509		short-chain type dehydrogenase/reductase
NC_000962	2825581	snp	T	G	G:201 T:0	CDS	-	1509/1602	503/533	synonymous_variant c.1509A>C p.Ile503Ile	Rv2510c		hypothetical protein
NC_000962	2827984	snp	G	T	T:184 G:0
NC_000962	2828019	snp	T	C	C:188 T:0
NC_000962	2830525	snp	C	A	A:182 C:0	CDS	+	365/423	122/140	missense_variant c.365C>A p.Thr122Lys	Rv2513		hypothetical protein
NC_000962	2833329	snp	G	A	A:210 G:0	CDS	-	185/804	62/267	missense_variant c.185C>T p.Ala62Val	Rv2516c		hypothetical protein
NC_000962	2835984	snp	T	C	C:212 T:0	CDS	+	200/1479	67/492	missense_variant c.200T>C p.Val67Ala	Rv2519	PE26	PE family protein PE26
NC_000962	2841022	snp	A	G	G:197 A:1	CDS	-	8311/9210	2771/3069	missense_variant c.8311T>C p.Cys2771Arg	Rv2524c	fas	fatty acid synthase
NC_000962	2847281	snp	A	G	G:212 A:0	CDS	-	2052/9210	684/3069	synonymous_variant c.2052T>C p.Asp684Asp	Rv2524c	fas	fatty acid synthase
NC_000962	2850631	snp	T	C	C:240 T:0
NC_000962	2851162	complex	AACATT	C	C:225 AACATT:0	CDS	+	72/228	24/75	frameshift_variant&missense_variant c.72_77delAACATTinsC p.Glu24fs	Rv2526	vapB17	antitoxin VapB17
NC_000962	2855259	snp	A	G	G:205 A:0	CDS	-	2523/2844	841/947	synonymous_variant c.2523T>C p.Ala841Ala	Rv2531c		amino acid decarboxylase
NC_000962	2865760	snp	A	G	G:179 A:0	CDS	+	631/1212	211/403	missense_variant c.631A>G p.Thr211Ala	Rv2542		hypothetical protein
NC_000962	2865882	snp	T	C	C:192 T:0	CDS	+	753/1212	251/403	synonymous_variant c.753T>C p.Val251Val	Rv2542		hypothetical protein
NC_000962	2866607	snp	G	A	A:231 G:0	CDS	+	140/660	47/219	missense_variant c.140G>A p.Gly47Asp	Rv2543	lppA	lipoprotein LppA
NC_000962	2866647	snp	G	A	A:164 G:0	CDS	+	180/660	60/219	synonymous_variant c.180G>A p.Lys60Lys	Rv2543	lppA	lipoprotein LppA
NC_000962	2866671	snp	G	A	A:98 G:0	CDS	+	204/660	68/219	synonymous_variant c.204G>A p.Glu68Glu	Rv2543	lppA	lipoprotein LppA
NC_000962	2866677	snp	A	C	C:86 A:0	CDS	+	210/660	70/219	synonymous_variant c.210A>C p.Leu70Leu	Rv2543	lppA	lipoprotein LppA
NC_000962	2866863	snp	C	G	G:36 C:0	CDS	+	396/660	132/219	synonymous_variant c.396C>G p.Ala132Ala	Rv2543	lppA	lipoprotein LppA
NC_000962	2866876	complex	ATTGCCG	GTTGTCA	GTTGTCA:51 ATTGCCG:0	CDS	+	409/660	137/219	missense_variant c.409_415delATTGCCGinsGTTGTCA p.IleAlaAla137ValValThr	Rv2543	lppA	lipoprotein LppA
NC_000962	2867207	snp	C	G	G:63 C:1	CDS	+	84/663	28/220	synonymous_variant c.84C>G p.Ala28Ala	Rv2544	lppB	lipoprotein LppB
NC_000962	2867552	snp	A	G	G:19 A:0	CDS	+	429/663	143/220	synonymous_variant c.429A>G p.Arg143Arg	Rv2544	lppB	lipoprotein LppB
NC_000962	2867575	snp	T	C	C:52 T:0	CDS	+	452/663	151/220	missense_variant c.452T>C p.Val151Ala	Rv2544	lppB	lipoprotein LppB
NC_000962	2867594	snp	G	A	A:82 G:0	CDS	+	471/663	157/220	synonymous_variant c.471G>A p.Leu157Leu	Rv2544	lppB	lipoprotein LppB
NC_000962	2867756	snp	T	C	C:239 T:0	CDS	+	633/663	211/220	synonymous_variant c.633T>C p.Ile211Ile	Rv2544	lppB	lipoprotein LppB
NC_000962	2867880	del,snp	TA	T,TT	T,TT:224,5 TA:0	CDS	+	99/279	33/92	frameshift_variant c.99delA p.Leu33fs	Rv2545	vapB18	antitoxin VapB18
NC_000962	2880702	snp	G	C	C:204 G:0	CDS	+	628/978	210/325	missense_variant c.628G>C p.Val210Leu	Rv2560		hypothetical protein
NC_000962	2881597	del	AG	A	A:189 AG:0
NC_000962	2881974	snp	G	A	A:195 G:0
NC_000962	2884068	snp	A	C	C:198 A:0	CDS	+	727/993	243/330	missense_variant c.727A>C p.Met243Leu	Rv2564	glnQ	glutamine ABC transporter ATP-binding protein
NC_000962	2886570	snp	A	G	G:200 A:1	CDS	+	198/3423	66/1140	synonymous_variant c.198A>G p.Glu66Glu	Rv2566		hypothetical protein
NC_000962	2888201	snp	T	C	C:181 T:0	CDS	+	1829/3423	610/1140	missense_variant c.1829T>C p.Leu610Pro	Rv2566		hypothetical protein
NC_000962	2889633	snp	T	C	C:207 T:0	CDS	+	3261/3423	1087/1140	synonymous_variant c.3261T>C p.Ala1087Ala	Rv2566		hypothetical protein
NC_000962	2891267	snp	C	T	T:247 C:0	CDS	+	1473/2655	491/884	synonymous_variant c.1473C>T p.Gly491Gly	Rv2567		hypothetical protein
NC_000962	2891728	snp	A	G	G:217 A:1	CDS	+	1934/2655	645/884	missense_variant c.1934A>G p.Gln645Arg	Rv2567		hypothetical protein
NC_000962	2894208	snp	G	A	A:167 G:0	CDS	-	201/945	67/314	synonymous_variant c.201C>T p.Ser67Ser	Rv2569c		hypothetical protein
NC_000962	2898522	snp	T	C	C:233 T:0	CDS	+	480/741	160/246	synonymous_variant c.480T>C p.Tyr160Tyr	Rv2573		2-dehydropantoate 2-reductase
NC_000962	2903439	snp	G	A	A:223 G:0	CDS	-	93/1023	31/340	synonymous_variant c.93C>T p.Ser31Ser	Rv2578c		hypothetical protein
NC_000962	2910461	snp	G	T	T:243 G:0	CDS	-	440/672	147/223	missense_variant c.440C>A p.Ala147Glu	Rv2584c	apt	adenine phosphoribosyltransferase
NC_000962	2911293	snp	C	G	G:195 C:0	CDS	-	1385/1674	462/557	missense_variant c.1385G>C p.Cys462Ser	Rv2585c		lipoprotein
NC_000962	2912294	snp	T	G	G:160 T:1	CDS	-	384/1674	128/557	synonymous_variant c.384A>C p.Ala128Ala	Rv2585c		lipoprotein
NC_000962	2922846	complex	CCA	TCT	TCT:271 CCA:0	CDS	+	1296/1632	432/543	missense_variant c.1296_1298delCCAinsTCT p.Gln433Leu	Rv2591	PE_PGRS44	PE-PGRS family protein PE_PGRS44
NC_000962	2923391	snp	T	C	C:221 T:0	CDS	-	843/1035	281/344	synonymous_variant c.843A>G p.Pro281Pro	Rv2592c	ruvB	Holliday junction ATP-dependent DNA helicase RuvB
NC_000962	2925962	snp	T	C	C:165 T:0	CDS	+	229/405	77/134	missense_variant c.229T>C p.Cys77Arg	Rv2596	vapC40	ribonuclease VapC40
NC_000962	2927939	snp	T	C	C:139 T:0
NC_000962	2939373	snp	G	C	C:224 G:1	CDS	-	590/951	197/316	missense_variant c.590C>G p.Ser197Cys	Rv2611c		phosphatidylinositol mannoside acyltransferase
NC_000962	2939657	snp	T	C	C:261 T:0	CDS	-	306/951	102/316	missense_variant c.306A>G p.Ile102Met	Rv2611c		phosphatidylinositol mannoside acyltransferase
NC_000962	2944515	snp	A	C	C:13 A:1	CDS	-	471/1386	157/461	synonymous_variant c.471T>G p.Gly157Gly	Rv2615c	PE_PGRS45	PE-PGRS family protein PE_PGRS45
NC_000962	2948230	snp	G	A	A:260 G:0	CDS	-	329/675	110/224	missense_variant c.329C>T p.Ala110Val	Rv2621c		transcriptional regulator
NC_000962	2954439	snp	T	C	C:214 T:1	CDS	-	310/1242	104/413	missense_variant c.310A>G p.Arg104Gly	Rv2627c		hypothetical protein
NC_000962	2955957	snp	A	C	C:230 A:0	CDS	+	191/1125	64/374	missense_variant c.191A>C p.Asp64Ala	Rv2629		hypothetical protein
NC_000962	2961715	snp	C	G	G:260 C:5	CDS	-	727/2337	243/778	missense_variant c.727G>C p.Gly243Arg	Rv2634c	PE_PGRS46	PE-PGRS family protein PE_PGRS46
NC_000962	2966519	snp	G	A	A:235 G:3
NC_000962	2969197	snp	A	G	G:196 A:0
NC_000962	2974933	snp	A	G	G:319 A:0	CDS	-	302/1440	101/479	missense_variant c.302T>C p.Ile101Thr	Rv2650c		prophage protein
NC_000962	2975227	snp	T	G	G:300 T:0	CDS	-	8/1440	3/479	missense_variant c.8A>C p.Asn3Thr	Rv2650c		prophage protein
NC_000962	2980861	snp	A	G	G:172 A:0
NC_000962	2983873	snp	A	G	G:214 A:0
NC_000962	2984740	snp	A	G	G:281 A:0	CDS	+	8/522	3/173	missense_variant c.8A>G p.His3Arg	Rv2668		hypothetical protein
NC_000962	2988630	snp	C	G	G:232 C:1	CDS	+	949/1587	317/528	missense_variant c.949C>G p.His317Asp	Rv2672		protease
NC_000962	2994187	snp	T	C	C:254 T:0	CDS	-	876/1074	292/357	synonymous_variant c.876A>G p.Leu292Leu	Rv2678c	hemE	uroporphyrinogen decarboxylase
NC_000962	3003115	snp	C	G	G:237 C:0	CDS	+	1133/1287	378/428	missense_variant c.1133C>G p.Ala378Gly	Rv2685	arsB1	arsenic-transport integral membrane protein ArsB
NC_000962	3005185	snp	G	T	T:170 G:0	CDS	-	466/906	156/301	missense_variant c.466C>A p.Pro156Thr	Rv2688c		antibiotic ABC transporter ATP-binding protein
NC_000962	3009692	snp	A	G	G:204 A:0	CDS	+	349/684	117/227	missense_variant c.349A>G p.Thr117Ala	Rv2691	ceoB	TRK system potassium uptake protein CeoB
NC_000962	3009834	snp	A	G	G:193 A:0	CDS	+	491/684	164/227	missense_variant c.491A>G p.Asp164Gly	Rv2691	ceoB	TRK system potassium uptake protein CeoB
NC_000962	3010420	snp	A	G	G:226 A:0	CDS	+	397/663	133/220	missense_variant c.397A>G p.Ile133Val	Rv2692	ceoC	TRK system potassium uptake protein CeoC
NC_000962	3010993	snp	C	T	T:225 C:0	CDS	-	376/672	126/223	missense_variant c.376G>A p.Gly126Arg	Rv2693c		integral membrane protein
NC_000962	3017465	snp	T	C	C:174 T:0	CDS	+	608/798	203/265	missense_variant c.608T>C p.Ile203Thr	Rv2702	ppgK	polyphosphate glucokinase
NC_000962	3021892	del	GTTCGACGAC	G	G:141 GTTCGACGAC:0	CDS	+	72/447	24/148	disruptive_inframe_deletion c.72_80delCTTCGACGA p.Phe25_Asp27del	Rv2709		transmembrane protein
NC_000962	3024021	snp	C	A	A:210 C:1	CDS	+	457/693	153/230	synonymous_variant c.457C>A p.Arg153Arg	Rv2711	ideR	iron-dependent repressor and activator IdeR
NC_000962	3024343	snp	G	A	A:174 G:0	CDS	-	986/1059	329/352	missense_variant c.986C>T p.Thr329Ile	Rv2712c		hypothetical protein
NC_000962	3027798	snp	T	C	C:228 T:0	CDS	+	734/975	245/324	missense_variant c.734T>C p.Val245Ala	Rv2714		hypothetical protein
NC_000962	3031168	snp	A	G	G:200 A:0	CDS	-	370/498	124/165	missense_variant c.370T>C p.Tyr124His	Rv2719c		membrane protein
NC_000962	3033189	snp	G	A	A:184 G:0	CDS	-	1431/2100	477/699	synonymous_variant c.1431C>T p.Pro477Pro	Rv2721c		hypothetical protein
NC_000962	3034765	complex	ACGA	GCGC	GCGC:189 ACGA:0	CDS	+	131/249	44/82	missense_variant c.131_134delACGAinsGCGC p.TyrGlu44CysAla	Rv2722		hypothetical protein
NC_000962	3036826	snp	C	T	T:218 C:0	CDS	-	466/1161	156/386	missense_variant c.466G>A p.Val156Met	Rv2724c	fadE20	acyl-CoA dehydrogenase FadE20
NC_000962	3037377	snp	T	C	C:226 T:0
NC_000962	3041871	snp	G	T	T:169 G:0	CDS	-	605/906	202/301	missense_variant c.605C>A p.Ala202Glu	Rv2729c		integral membrane protein
NC_000962	3048912	snp	C	G	G:211 C:2	CDS	-	175/525	59/174	missense_variant c.175G>C p.Val59Leu	Rv2736c	recX	regulatory protein RecX
NC_000962	3054081	snp	A	G	G:219 A:0	CDS	+	168/1578	56/525	synonymous_variant c.168A>G p.Gly56Gly	Rv2741	PE_PGRS47	PE-PGRS family protein PE_PGRS47
NC_000962	3054321	snp	A	G	G:227 A:0	CDS	+	408/1578	136/525	synonymous_variant c.408A>G p.Gly136Gly	Rv2741	PE_PGRS47	PE-PGRS family protein PE_PGRS47
NC_000962	3054724	snp	A	G	G:192 A:0	CDS	+	811/1578	271/525	missense_variant c.811A>G p.Ser271Gly	Rv2741	PE_PGRS47	PE-PGRS family protein PE_PGRS47
NC_000962	3069167	snp	A	G	G:239 A:0	CDS	-	917/1623	306/540	missense_variant c.917T>C p.Leu306Pro	Rv2756c	hsdM	type I restriction/modification system DNA methylase HsdM
NC_000962	3074796	snp	T	C	C:189 T:3	CDS	+	161/738	54/245	missense_variant c.161T>C p.Phe54Ser	Rv2765		hydrolase
NC_000962	3078178	snp	C	T	T:255 C:0	CDS	-	808/828	270/275	missense_variant c.808G>A p.Val270Met	Rv2769c	PE27	PE family protein PE27
NC_000962	3079877	snp	A	G	G:204 A:0	CDS	-	581/1149	194/382	missense_variant c.581T>C p.Phe194Ser	Rv2770c	PPE44	PPE family protein PPE44
NC_000962	3080304	snp	G	A	A:176 G:4	CDS	-	154/1149	52/382	synonymous_variant c.154C>T p.Leu52Leu	Rv2770c	PPE44	PPE family protein PPE44
NC_000962	3080795	snp	A	G	G:161 A:0	CDS	-	239/453	80/150	missense_variant c.239T>C p.Leu80Pro	Rv2771c		hypothetical protein
NC_000962	3086788	snp	T	C	C:232 T:0
NC_000962	3091931	snp	C	T	T:214 C:2	CDS	-	667/2259	223/752	missense_variant c.667G>A p.Ala223Thr	Rv2783c	gpsI	bifunctional guanosine pentaphosphate synthetase/polyribonucleotide nucleotidyltransferase
NC_000962	3103682	snp	T	C	C:303 T:0	CDS	-	259/684	87/227	missense_variant c.259A>G p.Met87Val	Rv2794c	pptT	4'-phosphopantetheinyl transferase
NC_000962	3104189	snp	A	G	G:169 A:0	CDS	-	723/975	241/324	synonymous_variant c.723T>C p.Cys241Cys	Rv2795c		hypothetical protein
NC_000962	3110140	snp	G	T	T:206 G:2
NC_000962	3111476	snp	C	T	T:251 C:3	CDS	-	348/1044	116/347	synonymous_variant c.348G>A p.Ser116Ser	Rv2802c		arginine/hypothetical protein
NC_000962	3112877	snp	G	A	A:192 G:0	CDS	+	218/630	73/209	missense_variant c.218C>T p.Ala73Val	Rv2805		hypothetical protein
NC_000962	3113872	snp	A	T	T:202 A:0	CDS	+	215/1155	72/384	missense_variant c.215A>T p.Glu72Val	Rv2807		hypothetical protein
NC_000962	3115384	snp	G	C	C:203 G:0
NC_000962	3118000	snp	A	G	G:209 A:0	CDS	+	1183/1410	395/469	missense_variant c.1183A>G p.Arg395Gly	Rv2812		transposase
NC_000962	3133054	mnp	CG	GC	GC:220 CG:1	CDS	-	486/648	162/215	missense_variant c.485_486delCGinsGC p.Ser162Cys	Rv2825c		hypothetical protein
NC_000962	3133536	snp	T	C	C:196 T:1	CDS	-	4/648	2/215	missense_variant c.4A>G p.Lys2Glu	Rv2825c		hypothetical protein
NC_000962	3135606	snp	A	G	G:254 A:0
NC_000962	3135912	snp	G	C	C:147 G:0	CDS	-	422/546	141/181	missense_variant c.422C>G p.Thr141Arg	Rv2828c		hypothetical protein
NC_000962	3135950	mnp	CG	GC	GC:207 CG:0	CDS	-	384/546	128/181	missense_variant c.383_384delCGinsGC p.Ser128Cys	Rv2828c		hypothetical protein
NC_000962	3137058	snp	G	A	A:193 G:0	CDS	-	167/216	56/71	missense_variant c.167C>T p.Ala56Val	Rv2830c	vapB22	antitoxin VapB22
NC_000962	3137736	snp	G	T	T:221 G:0	CDS	+	466/750	156/249	missense_variant c.466G>T p.Asp156Tyr	Rv2831	echA16	enoyl-CoA hydratase EchA16
NC_000962	3142539	snp	C	A	A:266 C:2	CDS	-	1090/1320	364/439	missense_variant c.1090G>T p.Val364Phe	Rv2836c	dinF	DNA-damage-inducible protein DinF
NC_000962	3144623	snp	C	T	T:235 C:2	CDS	-	23/1011	8/336	missense_variant c.23G>A p.Ser8Asn	Rv2838c	rbfA	ribosome-binding factor RbfA
NC_000962	3156201	ins	C	CG	CG:271 C:0	CDS	-	1320/1374	440/457	frameshift_variant c.1320dupC p.Gly441fs	Rv2848c	cobB	cobyrinic acid A,C-diamide synthase
NC_000962	3162805	snp	C	G	G:271 C:0	CDS	+	538/1848	180/615	missense_variant c.538C>G p.Arg180Gly	Rv2853	PE_PGRS48	PE-PGRS family protein PE_PGRS48
NC_000962	3165636	snp	G	A	A:256 G:5	CDS	+	432/1380	144/459	synonymous_variant c.432G>A p.Ser144Ser	Rv2855	mtr	mycothione reductase
NC_000962	3169339	snp	C	T	T:224 C:3	CDS	-	21/777	7/258	synonymous_variant c.21G>A p.Arg7Arg	Rv2857c		3-oxoacyl-ACP reductase
NC_000962	3174496	snp	A	G	G:266 A:0	CDS	-	148/585	50/194	missense_variant c.148T>C p.Cys50Arg	Rv2862c		hypothetical protein
NC_000962	3174692	del	AC	A	A:150 AC:1
NC_000962	3177452	snp	C	A	A:163 C:0
NC_000962	3177884	snp	C	A	A:225 C:0	CDS	+	63/264	21/87	synonymous_variant c.63C>A p.Arg21Arg	Rv2866	relG	toxin RelG
NC_000962	3180988	snp	C	A	A:262 C:0	CDS	-	775/1215	259/404	missense_variant c.775G>T p.Val259Phe	Rv2869c	rip	zinc metalloprotease
NC_000962	3186860	snp	T	G	G:166 T:0	CDS	+	2014/2088	672/695	missense_variant c.2014T>G p.Tyr672Asp	Rv2874	dipZ	integral membrane C-type cytochrome biogenesis protein DipZ
NC_000962	3189242	snp	A	G	G:186 A:0	CDS	-	156/522	52/173	synonymous_variant c.156T>C p.Ala52Ala	Rv2878c	mpt53	soluble secreted antigen Mpt53
NC_000962	3190145	del	TC	T	T:220 TC:0
NC_000962	3194241	ins	C	CG	CG:89 C:0	CDS	-	1307/1383	436/460	frameshift_variant c.1307dupC p.Gly438fs	Rv2885c		transposase
NC_000962	3200282	snp	C	T	T:264 C:0	CDS	+	17/750	6/249	missense_variant c.17C>T p.Ala6Val	Rv2891		hypothetical protein
NC_000962	3209156	snp	G	A	A:183 G:0	CDS	-	251/831	84/276	missense_variant c.251C>T p.Ala84Val	Rv2899c	fdhD	formate dehydrogenase accessory protein FdhD
NC_000962	3214869	snp	A	G	G:177 A:0	CDS	+	242/945	81/314	missense_variant c.242A>G p.Gln81Arg	Rv2905	lppW	lipoprotein LppW
NC_000962	3215622	del	CG	C	C:207 CG:0
NC_000962	3216078	snp	T	C	C:168 T:3	CDS	-	280/693	94/230	missense_variant c.280A>G p.Thr94Ala	Rv2906c	trmD	tRNA (guanine-N1)-methyltransferase
NC_000962	3222936	snp	C	T	T:208 C:3	CDS	-	589/1758	197/585	missense_variant c.589G>A p.Ala197Thr	Rv2914c	pknI	serine/threonine-protein kinase PknI
NC_000962	3226181	snp	A	C	C:210 A:0	CDS	-	105/1578	35/525	synonymous_variant c.105T>G p.Arg35Arg	Rv2916c	ffh	signal recognition particle protein
NC_000962	3228143	snp	G	T	T:237 G:0	CDS	+	1781/1881	594/626	missense_variant c.1781G>T p.Arg594Leu	Rv2917		hypothetical protein
NC_000962	3238119	del	CGTG	C	C:183 CGTG:1	CDS	-	380/414	126/137	disruptive_inframe_deletion c.378_380delCAC p.Thr127del	Rv2923c		hypothetical protein
NC_000962	3247316	snp	C	G	G:229 C:1	CDS	+	1872/5631	624/1876	missense_variant c.1872C>G p.Asp624Glu	Rv2931	ppsA	phthiocerol synthesis polyketide synthase type I PpsA
NC_000962	3247851	complex	GCCCGG	ACTCGC	ACTCGC:124 GCCCGG:0	CDS	+	2407/5631	803/1876	missense_variant c.2407_2412delGCCCGGinsACTCGC p.Ala803Thr	Rv2931	ppsA	phthiocerol synthesis polyketide synthase type I PpsA
NC_000962	3247865	complex	GCAAAACCGGTTT	TAGGGACCGATTC	TAGGGACCGATTC:115 GCAAAACCGGTTT:0	CDS	+	2421/5631	807/1876	missense_variant c.2421_2433delGCAAAACCGGTTTinsTAGGGACCGATTC p.GlnAsn808ArgAsp	Rv2931	ppsA	phthiocerol synthesis polyketide synthase type I PpsA
NC_000962	3247883	snp	T	C	C:143 T:0	CDS	+	2439/5631	813/1876	synonymous_variant c.2439T>C p.Ser813Ser	Rv2931	ppsA	phthiocerol synthesis polyketide synthase type I PpsA
NC_000962	3248074	complex	GC	AT	AT:122 GC:0	CDS	+	2630/5631	877/1876	missense_variant c.2630_2631delGCinsAT p.Arg877His	Rv2931	ppsA	phthiocerol synthesis polyketide synthase type I PpsA
NC_000962	3249025	snp	T	G	G:246 T:0	CDS	+	3581/5631	1194/1876	missense_variant c.3581T>G p.Leu1194Arg	Rv2931	ppsA	phthiocerol synthesis polyketide synthase type I PpsA
NC_000962	3256494	snp	A	G	G:212 A:0	CDS	+	810/6567	270/2188	synonymous_variant c.810A>G p.Gly270Gly	Rv2933	ppsC	phthiocerol synthesis polyketide synthase type I PpsC
NC_000962	3266030	snp	A	G	G:270 A:1	CDS	+	3783/5484	1261/1827	synonymous_variant c.3783A>G p.Ser1261Ser	Rv2934	ppsD	phthiocerol synthesis polyketide synthase type I PpsD
NC_000962	3269581	snp	A	G	G:232 A:0	CDS	+	1845/4467	615/1488	synonymous_variant c.1845A>G p.Ala615Ala	Rv2935	ppsE	phthiocerol synthesis polyketide synthase type I PpsE
NC_000962	3270784	snp	A	G	G:265 A:0	CDS	+	3048/4467	1016/1488	synonymous_variant c.3048A>G p.Gln1016Gln	Rv2935	ppsE	phthiocerol synthesis polyketide synthase type I PpsE
NC_000962	3276703	snp	T	G	G:264 T:1	CDS	-	6013/6336	2005/2111	missense_variant c.6013A>C p.Thr2005Pro	Rv2940c	mas	multifunctional mycocerosic acid synthase
NC_000962	3284640	snp	A	G	G:223 A:0	CDS	+	1306/1743	436/580	missense_variant c.1306A>G p.Thr436Ala	Rv2941	fadD28	long-chain-fatty-acid--AMP ligase FadD28
NC_000962	3284855	snp	C	T	T:248 C:0	CDS	+	1521/1743	507/580	synonymous_variant c.1521C>T p.Ile507Ile	Rv2941	fadD28	long-chain-fatty-acid--AMP ligase FadD28
NC_000962	3296371	ins	G	GCCGCGGC	GCCGCGGC:139 G:3	CDS	-	1469/1491	490/496	frameshift_variant c.1463_1469dupGCCGCGG p.Arg491fs	Rv2947c	pks15	polyketide synthase
NC_000962	3296843	snp	A	G	G:254 A:0	CDS	-	998/1491	333/496	missense_variant c.998T>C p.Val333Ala	Rv2947c	pks15	polyketide synthase
NC_000962	3299664	snp	G	C	C:287 G:5	CDS	-	291/2118	97/705	synonymous_variant c.291C>G p.Ala97Ala	Rv2948c	fadD22	p-hydroxybenzoyl--AMP ligase
NC_000962	3299915	snp	C	A	A:247 C:2	CDS	-	40/2118	14/705	missense_variant c.40G>T p.Ala14Ser	Rv2948c	fadD22	p-hydroxybenzoyl--AMP ligase
NC_000962	3300869	snp	C	T	T:238 C:4	CDS	-	1587/1860	529/619	synonymous_variant c.1587G>A p.Ala529Ala	Rv2950c	fadD29	long-chain-fatty-acid--AMP ligase FadD29
NC_000962	3304966	snp	G	A	A:275 G:0	CDS	+	526/813	176/270	missense_variant c.526G>A p.Gly176Arg	Rv2952		phthiotriol/phenolphthiotriol dimycocerosates methyltransferase
NC_000962	3308606	snp	G	A	A:225 G:1
NC_000962	3309186	ins	C	CG	CG:178 C:4	CDS	+	525/732	175/243	frameshift_variant c.524dupG p.Lys176fs	Rv2956		hypothetical protein
NC_000962	3309311	snp	C	A	A:217 C:1	CDS	+	644/732	215/243	missense_variant c.644C>A p.Thr215Lys	Rv2956		hypothetical protein
NC_000962	3310427	snp	T	C	C:210 T:0
NC_000962	3310626	snp	T	C	C:219 T:1
NC_000962	3314412	snp	A	G	G:186 A:2	CDS	-	711/1350	237/449	synonymous_variant c.711T>C p.Ala237Ala	Rv2962c		PGL/p-HBAD biosynthesis rhamnosyltransferase
NC_000962	3316955	snp	A	C	C:236 A:0	CDS	+	427/933	143/310	missense_variant c.427A>C p.Met143Leu	Rv2964	purU	formyltetrahydrofolate deformylase
NC_000962	3326554	snp	A	C	C:203 A:0	CDS	+	454/849	152/282	missense_variant c.454A>C p.Asn152His	Rv2971		oxidoreductase
NC_000962	3331361	del	ACG	A	A:196 ACG:0	CDS	-	251/255	84/84	frameshift_variant c.250_251delCG p.Arg84fs	Rv2975c		hypothetical protein
NC_000962	3335708	snp	G	C	C:188 G:0	CDS	-	41/585	14/194	missense_variant c.41C>G p.Pro14Arg	Rv2979c		resolvase
NC_000962	3336825	snp	T	C	C:237 T:0	CDS	-	1093/1122	365/373	missense_variant c.1093A>G p.Thr365Ala	Rv2981c	ddlA	D-alanine--D-alanine ligase
NC_000962	3338603	snp	G	C	C:198 G:0	CDS	-	397/1005	133/334	missense_variant c.397C>G p.Pro133Ala	Rv2982c	gpdA2	glycerol-3-phosphate dehydrogenase
NC_000962	3347207	snp	T	G	G:199 T:4	CDS	-	513/861	171/286	missense_variant c.513A>C p.Glu171Asp	Rv2990c		hypothetical protein
NC_000962	3352932	snp	C	G	G:234 C:0	CDS	-	537/1011	179/336	synonymous_variant c.537G>C p.Thr179Thr	Rv2995c	leuB	3-isopropylmalate dehydrogenase
NC_000962	3358235	snp	A	T	T:268 A:0	CDS	+	634/966	212/321	missense_variant c.634A>T p.Met212Leu	Rv2999	lppY	lipoprotein LppY
NC_000962	3363338	snp	A	G	G:239 A:0
NC_000962	3367765	snp	G	A	A:204 G:0	CDS	-	1029/1530	343/509	synonymous_variant c.1029C>T p.Gly343Gly	Rv3009c	gatB	aspartyl/glutamyl-tRNA(Asn/Gln) amidotransferase subunit B
NC_000962	3375165	snp	A	C	C:277 A:2	CDS	-	500/1014	167/337	missense_variant c.500T>G p.Phe167Cys	Rv3015c		hypothetical protein
NC_000962	3379708	complex	GAGCG	CAGCC	CAGCC:60 GAGCG:1
NC_000962	3379718	snp	T	C	C:61 T:2
NC_000962	3379726	complex	CCCCGGCCAAC	ACCCCGTCACA	ACCCCGTCACA:60 CCCCGGCCAAC:2
NC_000962	3379742	snp	T	C	C:94 T:3
NC_000962	3379751	snp	A	C	C:116 A:3
NC_000962	3379757	snp	A	C	C:124 A:3
NC_000962	3379763	snp	G	A	A:143 G:3
NC_000962	3379784	complex	CCCCC	ACCCG	ACCCG:184 CCCCC:0
NC_000962	3401871	snp	A	G	G:192 A:0	CDS	-	48/864	16/287	synonymous_variant c.48T>C p.Ala16Ala	Rv3041c		ABC transporter ATP-binding protein
NC_000962	3402816	snp	C	T	T:199 C:0	CDS	-	347/1230	116/409	missense_variant c.347G>A p.Gly116Glu	Rv3042c	serB2	phosphoserine phosphatase SerB
NC_000962	3403869	snp	C	T	T:165 C:4	CDS	-	1053/1722	351/573	synonymous_variant c.1053G>A p.Gly351Gly	Rv3043c	ctaD	cytochrome C oxidase cytochrome 1
NC_000962	3404376	snp	C	G	G:184 C:0	CDS	-	546/1722	182/573	synonymous_variant c.546G>C p.Thr182Thr	Rv3043c	ctaD	cytochrome C oxidase cytochrome 1
NC_000962	3408150	snp	T	C	C:257 T:0	CDS	-	157/285	53/94	missense_variant c.157A>G p.Thr53Ala	Rv3047c		hypothetical protein
NC_000962	3412611	snp	T	C	C:265 T:0	CDS	-	1556/2082	519/693	missense_variant c.1556A>G p.Gln519Arg	Rv3051c	nrdE	ribonucleoside-diphosphate reductase subunit alpha
NC_000962	3420825	snp	A	G	G:202 A:0	CDS	+	1334/1479	445/492	missense_variant c.1334A>G p.Asp445Gly	Rv3059	cyp136	cytochrome P450 Cyp136
NC_000962	3425854	snp	C	T	T:323 C:0	CDS	+	271/1524	91/507	missense_variant c.271C>T p.Pro91Ser	Rv3062	ligB	DNA ligase
NC_000962	3428917	snp	C	A	A:222 C:0	CDS	+	1675/2277	559/758	missense_variant c.1675C>A p.Arg559Ser	Rv3063	cstA	carbon starvation protein A
NC_000962	3440464	complex	TGTGG	GGTGC	GGTGC:189 TGTGG:0	CDS	+	924/1812	308/603	missense_variant c.924_928delTGTGGinsGGTGC p.Gly310Arg	Rv3077		hydrolase
NC_000962	3445541	snp	C	T	T:187 C:3	CDS	-	448/3333	150/1110	missense_variant c.448G>A p.Val150Met	Rv3080c	pknK	serine/threonine-protein kinase PknK
NC_000962	3446699	snp	C	G	G:208 C:0	CDS	+	660/1239	220/412	missense_variant c.660C>G p.Phe220Leu	Rv3081		hypothetical protein
NC_000962	3447293	snp	T	G	G:178 T:1
NC_000962	3450725	snp	T	C	C:230 T:0	CDS	+	729/927	243/308	synonymous_variant c.729T>C p.Val243Val	Rv3084	lipR	acetyl-hydrolase LipR
NC_000962	3454263	snp	C	G	G:204 C:0	CDS	+	1339/1419	447/472	missense_variant c.1339C>G p.Leu447Val	Rv3087		diacyglycerol O-acyltransferase
NC_000962	3455686	snp	G	C	C:239 G:1	CDS	+	1347/1425	449/474	synonymous_variant c.1347G>C p.Leu449Leu	Rv3088	tgs4	diacyglycerol O-acyltransferase
NC_000962	3456666	snp	A	G	G:222 A:0	CDS	+	906/1512	302/503	synonymous_variant c.906A>G p.Ala302Ala	Rv3089	fadD13	long chain-fatty-acid--CoA ligase FadD13
NC_000962	3462135	snp	G	C	C:234 G:0	CDS	-	630/1005	210/334	missense_variant c.630C>G p.Cys210Trp	Rv3093c		oxidoreductase
NC_000962	3466919	snp	C	G	G:223 C:0	CDS	-	173/1314	58/437	missense_variant c.173G>C p.Gly58Ala	Rv3097c	lipY	triacylglycerol lipase Lip
NC_000962	3467465	snp	C	G	G:220 C:0	CDS	-	198/453	66/150	synonymous_variant c.198G>C p.Ala66Ala	Rv3098c		hypothetical protein
NC_000962	3473996	ins	G	GA	GA:193 G:0
NC_000962	3477942	snp	A	G	G:279 A:0	CDS	+	294/1080	98/359	synonymous_variant c.294A>G p.Thr98Thr	Rv3109	moaA1	cyclic pyranopterin monophosphate synthase
NC_000962	3480474	snp	G	A	A:353 G:1	CDS	+	401/669	134/222	missense_variant c.401G>A p.Gly134Glu	Rv3113		phosphatase
NC_000962	3480789	snp	T	C	C:318 T:0	CDS	+	31/531	11/176	missense_variant c.31T>C p.Ser11Pro	Rv3114		hypothetical protein
NC_000962	3482717	snp	A	G	G:144 A:6	repeat_region	-			intergenic_region n.3482717A>G
NC_000962	3486977	snp	A	G	G:212 A:0	CDS	+	469/1203	157/400	missense_variant c.469A>G p.Lys157Glu	Rv3121	cyp141	cytochrome P450 Cyp141
NC_000962	3487108	snp	C	T	T:220 C:0	CDS	+	600/1203	200/400	synonymous_variant c.600C>T p.Ala200Ala	Rv3121	cyp141	cytochrome P450 Cyp141
NC_000962	3492025	snp	A	C	C:292 A:2	CDS	-	98/315	33/104	missense_variant c.98T>G p.Leu33Trp	Rv3126c		hypothetical protein
NC_000962	3498198	snp	C	T	T:238 C:2	CDS	-	1068/1737	356/578	synonymous_variant c.1068G>A p.Glu356Glu	Rv3132c	devS	two component sensor histidine kinase DevS
NC_000962	3500149	snp	G	A	A:244 G:1	CDS	-	601/807	201/268	synonymous_variant c.601C>T p.Leu201Leu	Rv3134c		universal stress protein
NC_000962	3500243	snp	G	C	C:232 G:1	CDS	-	507/807	169/268	synonymous_variant c.507C>G p.Ala169Ala	Rv3134c		universal stress protein
NC_000962	3503895	snp	C	T	T:245 C:0	CDS	+	503/783	168/260	missense_variant c.503C>T p.Pro168Leu	Rv3137		histidinol-phosphatase
NC_000962	3508970	snp	A	G	G:198 A:0	CDS	+	876/972	292/323	synonymous_variant c.876A>G p.Glu292Glu	Rv3141	fadB4	NADPH quinone oxidoreductase FadB
NC_000962	3509626	snp	C	A	A:183 C:0
NC_000962	3510120	snp	T	G	G:271 T:0	CDS	-	1198/1230	400/409	missense_variant c.1198A>C p.Lys400Gln	Rv3144c	PPE52	PPE family protein PPE52
NC_000962	3518167	snp	A	G	G:231 A:1	CDS	+	1422/2421	474/806	missense_variant c.1422A>G p.Ile474Met	Rv3151	nuoG	NADH-quinone oxidoreductase subunit G
NC_000962	3518555	snp	A	G	G:214 A:0	CDS	+	1810/2421	604/806	missense_variant c.1810A>G p.Thr604Ala	Rv3151	nuoG	NADH-quinone oxidoreductase subunit G
NC_000962	3529067	snp	G	C	C:491 G:1	CDS	-	97/1773	33/590	missense_variant c.97C>G p.Arg33Gly	Rv3159c	PPE53	PPE family protein PPE53
NC_000962	3530955	snp	C	G	G:198 C:0	CDS	-	184/1149	62/382	missense_variant c.184G>C p.Val62Leu	Rv3161c		dioxygenase
NC_000962	3542049	snp	G	A	A:179 G:0
NC_000962	3542219	snp	G	A	A:246 G:0	CDS	+	82/708	28/235	missense_variant c.82G>A p.Gly28Ser	Rv3174		short-chain dehydrogenase/reductase
NC_000962	3550347	snp	C	T	T:217 C:0
NC_000962	3550789	snp	C	G	G:296 C:0	CDS	+	75/330	25/109	synonymous_variant c.75C>G p.Ala25Ala	Rv3183		transcriptional regulator
NC_000962	3556275	snp	A	G	G:225 A:1	CDS	-	413/1266	138/421	missense_variant c.413T>C p.Leu138Pro	Rv3190c		hypothetical protein
NC_000962	3571828	snp	G	C	C:225 G:0	CDS	-	716/942	239/313	missense_variant c.716C>G p.Pro239Arg	Rv3199c	nudC	NADH pyrophosphatase
NC_000962	3576231	snp	T	C	C:204 T:0	CDS	-	806/3306	269/1101	missense_variant c.806A>G p.Gln269Arg	Rv3201c		ATP-dependent DNA helicase
NC_000962	3577497	snp	C	T	T:194 C:0	CDS	-	2704/3168	902/1055	missense_variant c.2704G>A p.Glu902Lys	Rv3202c		ATP-dependent DNA helicase
NC_000962	3580636	del	CT	C	C:175 CT:0
NC_000962	3581414	snp	A	G	G:187 A:0	CDS	+	100/306	34/101	missense_variant c.100A>G p.Thr34Ala	Rv3204		DNA-methyltransferase
NC_000962	3587446	snp	G	A	A:221 G:0	CDS	-	94/696	32/231	synonymous_variant c.94C>T p.Leu32Leu	Rv3210c		hypothetical protein
NC_000962	3590686	ins	G	GC	GC:109 G:0
NC_000962	3591063	snp	T	C	C:206 T:0	CDS	-	430/801	144/266	missense_variant c.430A>G p.Lys144Glu	Rv3213c		SOJ/ParA-like protein
NC_000962	3597249	snp	C	G	G:231 C:0	CDS	-	286/1506	96/501	missense_variant c.286G>C p.Gly96Arg	Rv3220c		two component sensor kinase
NC_000962	3600576	snp	C	T	T:215 C:0	CDS	+	726/849	242/282	synonymous_variant c.726C>T p.Cys242Cys	Rv3224		iron-regulated short-chain dehydrogenase/reductase
NC_000962	3600701	snp	G	A	A:198 G:0
NC_000962	3604821	snp	G	C	C:290 G:0	CDS	+	96/993	32/330	synonymous_variant c.96G>C p.Ala32Ala	Rv3228		hypothetical protein
NC_000962	3610391	ins	A	AC	AC:218 A:0	CDS	-	798/816	266/271	frameshift_variant c.798_799insG p.Ser267fs	Rv3234c	tgs3	diacyglycerol O-acyltransferase
NC_000962	3612813	snp	T	C	C:187 T:0	CDS	-	304/1158	102/385	missense_variant c.304A>G p.Thr102Ala	Rv3236c		integral membrane transport protein
NC_000962	3614982	snp	T	C	C:212 T:0	CDS	-	2622/3147	874/1048	synonymous_variant c.2622A>G p.Leu874Leu	Rv3239c		transmembrane transport protein
NC_000962	3615837	snp	C	T	T:201 C:4	CDS	-	1767/3147	589/1048	synonymous_variant c.1767G>A p.Arg589Arg	Rv3239c		transmembrane transport protein
NC_000962	3621423	snp	A	G	G:197 A:0
NC_000962	3622441	snp	A	C	C:199 A:0	CDS	-	651/843	217/280	synonymous_variant c.651T>G p.Val217Val	Rv3243c		hypothetical protein
NC_000962	3625065	snp	T	G	G:172 T:0	CDS	-	1549/1704	517/567	missense_variant c.1549A>C p.Met517Leu	Rv3245c	mtrB	two component sensory histidine kinase MtrB
NC_000962	3626562	snp	G	A	A:244 G:0	CDS	-	52/1704	18/567	missense_variant c.52C>T p.Pro18Ser	Rv3245c	mtrB	two component sensory histidine kinase MtrB
NC_000962	3628520	snp	G	A	A:159 G:0	CDS	-	1128/1488	376/495	synonymous_variant c.1128C>T p.Ser376Ser	Rv3248c	sahH	adenosylhomocysteinase
NC_000962	3638093	snp	G	A	A:211 G:0	CDS	-	617/1398	206/465	missense_variant c.617C>T p.Ser206Leu	Rv3257c	pmmA	phosphomannomutase PmmA
NC_000962	3643985	snp	A	C	C:210 A:0	CDS	+	809/1662	270/553	missense_variant c.809A>C p.Glu270Ala	Rv3263		DNA methylase
NC_000962	3653988	snp	G	A	A:259 G:0	CDS	+	541/1185	181/394	missense_variant c.541G>A p.Val181Met	Rv3272		hypothetical protein
NC_000962	3654718	snp	C	T	T:256 C:6	CDS	+	82/2295	28/764	synonymous_variant c.82C>T p.Leu28Leu	Rv3273		transmembrane carbonic anhydrase
NC_000962	3664457	snp	C	A	A:278 C:0	CDS	+	239/669	80/222	missense_variant c.239C>A p.Ala80Asp	Rv3282		hypothetical protein
NC_000962	3665753	snp	G	A	A:160 G:0	CDS	+	826/894	276/297	missense_variant c.826G>A p.Glu276Lys	Rv3283	sseA	thiosulfate sulfurtransferase SseA
NC_000962	3670040	snp	C	T	T:169 C:0	CDS	-	372/378	124/125	synonymous_variant c.372G>A p.Ala124Ala	Rv3289c		transmembrane protein
NC_000962	3674157	snp	T	A	A:263 T:0	CDS	+	556/1485	186/494	missense_variant c.556T>A p.Cys186Ser	Rv3293	pcd	piperideine-6-carboxylic acid dehydrogenase
NC_000962	3675504	snp	G	T	T:198 G:0	CDS	-	492/810	164/269	synonymous_variant c.492C>A p.Ile164Ile	Rv3294c		hypothetical protein
NC_000962	3677840	snp	G	C	C:185 G:3	CDS	+	1066/4542	356/1513	missense_variant c.1066G>C p.Gly356Arg	Rv3296	lhr	ATP-dependent helicase
NC_000962	3678249	snp	A	C	C:242 A:0	CDS	+	1475/4542	492/1513	missense_variant c.1475A>C p.Lys492Thr	Rv3296	lhr	ATP-dependent helicase
NC_000962	3680932	snp	G	A	A:209 G:2	CDS	+	4158/4542	1386/1513	synonymous_variant c.4158G>A p.Pro1386Pro	Rv3296	lhr	ATP-dependent helicase
NC_000962	3681548	snp	A	C	C:188 A:0	CDS	+	229/768	77/255	synonymous_variant c.229A>C p.Arg77Arg	Rv3297	nei	endonuclease VIII
NC_000962	3689523	snp	G	T	T:175 G:0	CDS	-	1416/1482	472/493	stop_gained c.1416C>A p.Cys472*	Rv3303c	lpdA	NAD(P)H quinone reductase LpdA
NC_000962	3690016	snp	A	G	G:197 A:1	CDS	-	923/1482	308/493	missense_variant c.923T>C p.Leu308Ser	Rv3303c	lpdA	NAD(P)H quinone reductase LpdA
NC_000962	3693681	snp	A	C	C:234 A:0	CDS	-	309/1185	103/394	synonymous_variant c.309T>G p.Ala103Ala	Rv3306c	amiB1	amidase AmiB
NC_000962	3704596	snp	G	C	C:238 G:0	CDS	+	160/435	54/144	missense_variant c.160G>C p.Val54Leu	Rv3317	sdhD	succinate dehydrogenase hydrophobic membrane anchor subunit
NC_000962	3704770	snp	A	G	G:190 A:0	CDS	+	334/435	112/144	missense_variant c.334A>G p.Thr112Ala	Rv3317	sdhD	succinate dehydrogenase hydrophobic membrane anchor subunit
NC_000962	3714211	snp	G	T	T:191 G:0	CDS	-	122/939	41/312	missense_variant c.122C>A p.Pro41Gln	Rv3328c	sigJ	ECF RNA polymerase sigma factor SigJ
NC_000962	3714757	snp	A	C	C:182 A:0	CDS	+	366/1317	122/438	missense_variant c.366A>C p.Gln122His	Rv3329		aminotransferase
NC_000962	3718357	snp	C	T	T:199 C:0	CDS	+	1268/1509	423/502	missense_variant c.1268C>T p.Pro423Leu	Rv3331	sugI	sugar-transport integral membrane protein SugI
NC_000962	3721806	snp	G	C	C:235 G:0	CDS	-	795/870	265/289	synonymous_variant c.795C>G p.Gly265Gly	Rv3335c		integral membrane protein
NC_000962	3730466	snp	A	G	G:31 A:2	CDS	-	6470/7572	2157/2523	missense_variant c.6470T>C p.Ile2157Thr	Rv3343c	PPE54	PPE family protein PPE54
NC_000962	3730993	snp	A	G	G:427 A:11	CDS	-	5943/7572	1981/2523	synonymous_variant c.5943T>C p.Gly1981Gly	Rv3343c	PPE54	PPE family protein PPE54
NC_000962	3732624	snp	A	G	G:216 A:7	CDS	-	4312/7572	1438/2523	synonymous_variant c.4312T>C p.Leu1438Leu	Rv3343c	PPE54	PPE family protein PPE54
NC_000962	3735802	snp	C	G	G:132 C:0	CDS	-	1134/7572	378/2523	synonymous_variant c.1134G>C p.Thr378Thr	Rv3343c	PPE54	PPE family protein PPE54
NC_000962	3736628	snp	T	G	G:284 T:0	CDS	-	308/7572	103/2523	missense_variant c.308A>C p.Glu103Ala	Rv3343c	PPE54	PPE family protein PPE54
NC_000962	3737466	del	AGCCGCTGCCGCCGGCGCCGCCGGCGCCGCCGCCACC	A	A:94 AGCCGCTGCCGCCGGCGCCGCCGGCGCCGCCGCCACC:1	CDS	-	534/1017	167/338	conservative_inframe_deletion c.499_534delGGTGGCGGCGGCGCCGGCGGCGCCGGCGGCAGCGGC p.Gly167_Gly178del	Rv3344c	PE_PGRS49	PE-PGRS family protein PE_PGRS49
NC_000962	3738416	del	TG	T	T:245 TG:0	CDS	-	4358/4617	1453/1538	frameshift_variant c.4358delC p.Pro1453fs	Rv3345c	PE_PGRS50	PE-PGRS family protein PE_PGRS50
NC_000962	3738516	ins	C	CTGCCACCGCTGCCGCCGCTGCCGCCGT	CTGCCACCGCTGCCGCCGCTGCCGCCGT:76 C:1	CDS	-	4258/4617	1420/1538	conservative_inframe_insertion c.4258_4259insACGGCGGCAGCGGCGGCAGCGGTGGCA p.Gly1419_Ser1420insAsnGlyGlySerGlyGlySerGlyGly	Rv3345c	PE_PGRS50	PE-PGRS family protein PE_PGRS50
NC_000962	3741572	snp	G	A	A:273 G:0	CDS	-	1203/4617	401/1538	synonymous_variant c.1203C>T p.Gly401Gly	Rv3345c	PE_PGRS50	PE-PGRS family protein PE_PGRS50
NC_000962	3743656	snp	G	A	A:217 G:0
NC_000962	3743899	snp	G	A	A:189 G:0	CDS	-	9286/9474	3096/3157	synonymous_variant c.9286C>T p.Leu3096Leu	Rv3347c	PPE55	PPE family protein PPE55
NC_000962	3746409	snp	A	G	G:235 A:2	CDS	-	6776/9474	2259/3157	missense_variant c.6776T>C p.Leu2259Pro	Rv3347c	PPE55	PPE family protein PPE55
NC_000962	3750177	complex	AA	TC	TC:135 AA:1	CDS	-	3008/9474	1003/3157	missense_variant c.3007_3008delTTinsGA p.Phe1003Asp	Rv3347c	PPE55	PPE family protein PPE55
NC_000962	3750185	complex	CGAC	GGTG	GGTG:127 CGAC:1	CDS	-	3000/9474	999/3157	missense_variant c.2997_3000delGTCGinsCACC p.MetSer999IleThr	Rv3347c	PPE55	PPE family protein PPE55
NC_000962	3750193	snp	G	A	A:134 G:1	CDS	-	2992/9474	998/3157	missense_variant c.2992C>T p.Leu998Phe	Rv3347c	PPE55	PPE family protein PPE55
NC_000962	3750205	complex	CGACAT	TGACGG	TGACGG:134 CGACAT:1	CDS	-	2980/9474	992/3157	missense_variant c.2975_2980delATGTCGinsCCGTCA p.AsnValAsp992ThrValAsn	Rv3347c	PPE55	PPE family protein PPE55
NC_000962	3750407	snp	G	C	C:178 G:4	CDS	-	2778/9474	926/3157	synonymous_variant c.2778C>G p.Gly926Gly	Rv3347c	PPE55	PPE family protein PPE55
NC_000962	3750417	complex	AAGCT	TAGCC	TAGCC:174 AAGCT:2	CDS	-	2768/9474	922/3157	missense_variant c.2764_2768delAGCTTinsGGCTA p.SerPhe922GlyTyr	Rv3347c	PPE55	PPE family protein PPE55
NC_000962	3752207	snp	A	G	G:184 A:0	CDS	-	978/9474	326/3157	synonymous_variant c.978T>C p.Ile326Ile	Rv3347c	PPE55	PPE family protein PPE55
NC_000962	3753116	snp	C	T	T:135 C:1	CDS	-	69/9474	23/3157	synonymous_variant c.69G>A p.Pro23Pro	Rv3347c	PPE55	PPE family protein PPE55
NC_000962	3753164	snp	T	G	G:200 T:0	CDS	-	21/9474	7/3157	synonymous_variant c.21A>C p.Pro7Pro	Rv3347c	PPE55	PPE family protein PPE55
NC_000962	3754508	snp	G	C	C:209 G:0	mobile_element	-	730/945	244/314	missense_variant c.730C>G p.Leu244Val
NC_000962	3761016	del	GC	G	G:231 GC:0	CDS	-	6086/11151	2029/3716	frameshift_variant c.6086delG p.Gly2029fs	Rv3350c	PPE56	PPE family protein PPE56
NC_000962	3761191	snp	A	G	G:209 A:0	CDS	-	5912/11151	1971/3716	missense_variant c.5912T>C p.Val1971Ala	Rv3350c	PPE56	PPE family protein PPE56
NC_000962	3762013	snp	A	C	C:165 A:0	CDS	-	5090/11151	1697/3716	missense_variant c.5090T>G p.Leu1697Arg	Rv3350c	PPE56	PPE family protein PPE56
NC_000962	3775169	snp	G	A	A:214 G:2	CDS	-	2333/2631	778/876	missense_variant c.2333C>T p.Ser778Leu	Rv3365c		hypothetical protein
NC_000962	3775409	snp	T	C	C:196 T:0	CDS	-	2093/2631	698/876	missense_variant c.2093A>G p.Gln698Arg	Rv3365c		hypothetical protein
NC_000962	3775441	snp	A	C	C:188 A:0	CDS	-	2061/2631	687/876	missense_variant c.2061T>G p.Ser687Arg	Rv3365c		hypothetical protein
NC_000962	3778011	mnp	GG	AT	AT:209 GG:1	CDS	+	275/465	92/154	missense_variant c.275_276delGGinsAT p.Arg92His	Rv3366	spoU	tRNA/rRNA methylase SpoU
NC_000962	3778396	snp	C	T	T:223 C:0
NC_000962	3779671	ins	C	CGGCAACGGT	CGGCAACGGT:157 C:4	CDS	+	1133/1767	378/588	disruptive_inframe_insertion c.1124_1132dupGCAACGGTG p.Gly375_Gly377dup	Rv3367	PE_PGRS51	PE-PGRS family protein PE_PGRS51
NC_000962	3794867	ins	C	CCA	CCA:253 C:1	CDS	-			intergenic_region n.3794867_3794868insCA	Rv3379c	dxs2	1-deoxy-D-xylulose-5-phosphate synthase
NC_000962	3798095	snp	A	C	C:283 A:0	CDS	-	395/1053	132/350	missense_variant c.395T>G p.Val132Gly	Rv3383c	idsB	polyprenyl synthetase IdsB
NC_000962	3798596	snp	A	G	G:209 A:0
NC_000962	3802140	del	ACGGCGGGGCCGGCGGCGG	A	A:160 ACGGCGGGGCCGGCGGCGG:0	CDS	+	503/2196	168/731	disruptive_inframe_deletion c.503_520delGCGGCGGCGGGGCCGGCG p.Gly168_Gly173del	Rv3388	PE_PGRS52	PE-PGRS family protein PE_PGRS52
NC_000962	3804299	snp	G	A	A:223 G:2	CDS	-	493/873	165/290	missense_variant c.493C>T p.Pro165Ser	Rv3389c	htdY	3-hydroxyacyl-thioester dehydratase HtdY
NC_000962	3811672	complex	GTAA	TTAG	TTAG:181 GTAA:0
NC_000962	3815477	snp	G	T	T:286 G:2	CDS	-	630/1080	210/359	synonymous_variant c.630C>A p.Ala210Ala	Rv3398c	idsA1	multifunctional dimethylallyltransferase/geranyltranstransferase/farnesylt ranstransferase
NC_000962	3817117	snp	C	A	A:188 C:0	CDS	+	989/1047	330/348	missense_variant c.989C>A p.Ala330Glu	Rv3399		S-adenosylmethionine-dependent methyltransferase
NC_000962	3819921	snp	T	C	C:265 T:7	CDS	+	1880/2361	627/786	missense_variant c.1880T>C p.Leu627Ser	Rv3401		glycosyl hydrolase
NC_000962	3821845	snp	G	T	T:176 G:0	CDS	-	47/1239	16/412	missense_variant c.47C>A p.Ala16Glu	Rv3402c		hypothetical protein
NC_000962	3821987	snp	C	T	T:221 C:3
NC_000962	3823159	snp	A	T	T:241 A:0	CDS	-	705/1602	235/533	synonymous_variant c.705T>A p.Val235Val	Rv3403c		hypothetical protein
NC_000962	3826501	snp	C	T	T:194 C:0	CDS	+	250/300	84/99	missense_variant c.250C>T p.Arg84Cys	Rv3407	vapB47	antitoxin VapB47
NC_000962	3826684	snp	C	T	T:177 C:0	CDS	+	137/411	46/136	missense_variant c.137C>T p.Ser46Leu	Rv3408	vapC47	ribonuclease VapC47
NC_000962	3829770	snp	T	C	C:219 T:0	CDS	-	141/1128	47/375	synonymous_variant c.141A>G p.Pro47Pro	Rv3410c	guaB3	oxidoreductase
NC_000962	3830349	snp	C	T	T:238 C:0	CDS	-	1171/1590	391/529	missense_variant c.1171G>A p.Ala391Thr	Rv3411c	guaB2	inosine-5'-monophosphate dehydrogenase
NC_000962	3830695	snp	A	G	G:208 A:1	CDS	-	825/1590	275/529	synonymous_variant c.825T>C p.Ala275Ala	Rv3411c	guaB2	inosine-5'-monophosphate dehydrogenase
NC_000962	3834486	snp	T	C	C:201 T:0	CDS	-	36/828	12/275	synonymous_variant c.36A>G p.Gln12Gln	Rv3415c		hypothetical protein
NC_000962	3838871	snp	A	G	G:197 A:0	CDS	-	192/477	64/158	synonymous_variant c.192T>C p.Ala64Ala	Rv3420c	rimI	ribosomal-protein-alanine acetyltransferase RimI
NC_000962	3841790	snp	A	G	G:464 A:3	CDS	-	287/363	96/120	missense_variant c.287T>C p.Val96Ala	Rv3424c		hypothetical protein
NC_000962	3842463	del	TA	T	T:222 TA:0	CDS	+	228/531	76/176	frameshift_variant c.228delA p.Lys76fs	Rv3425	PPE57	PPE family protein PPE57
NC_000962	3842620	snp	A	G	G:251 A:5	CDS	+	382/531	128/176	missense_variant c.382A>G p.Thr128Ala	Rv3425	PPE57	PPE family protein PPE57
NC_000962	3842625	snp	A	G	G:254 A:5	CDS	+	387/531	129/176	synonymous_variant c.387A>G p.Pro129Pro	Rv3425	PPE57	PPE family protein PPE57
NC_000962	3843407	del	CG	C	C:197 CG:0	CDS	+	377/699	126/232	frameshift_variant c.377delG p.Gly126fs	Rv3426	PPE58	PPE family protein PPE58
NC_000962	3844756	del	GC	G	G:133 GC:0	CDS	-	1214/1233	405/410	frameshift_variant c.1214delG p.Gly405fs	Rv3428c		transposase
NC_000962	3844992	snp	T	A	A:280 T:0	CDS	-	979/1233	327/410	missense_variant c.979A>T p.Ser327Cys	Rv3428c		transposase
NC_000962	3845695	snp	C	T	T:233 C:0	CDS	-	276/1233	92/410	synonymous_variant c.276G>A p.Arg92Arg	Rv3428c		transposase
NC_000962	3846791	snp	A	G	G:97 A:3
NC_000962	3847215	snp	T	C	C:135 T:0	CDS	+	51/537	17/178	synonymous_variant c.51T>C p.Gly17Gly	Rv3429	PPE59	PPE family protein PPE59
NC_000962	3847221	snp	T	C	C:145 T:1	CDS	+	57/537	19/178	synonymous_variant c.57T>C p.Gly19Gly	Rv3429	PPE59	PPE family protein PPE59
NC_000962	3847235	complex	CTGC	TTTT	TTTT:164 CTGC:0	CDS	+	71/537	24/178	missense_variant c.71_74delCTGCinsTTTT p.SerAla24PhePhe	Rv3429	PPE59	PPE family protein PPE59
NC_000962	3851887	complex	AT	CC	CC:232 AT:0	CDS	-	1327/1422	442/473	missense_variant c.1326_1327delATinsGG p.Ser443Ala	Rv3433c		bifunctional ADP-dependent (S)-NAD(P)H-hydrate dehydratase/NAD(P)H-hydrate epimerase
NC_000962	3859893	snp	C	T	T:245 C:0	CDS	-	84/312	28/103	synonymous_variant c.84G>A p.Glu28Glu	Rv3440c		hypothetical protein
NC_000962	3862472	del	GA	G	G:189 GA:0
NC_000962	3863138	snp	G	A	A:213 G:0	CDS	-	127/318	43/105	missense_variant c.127C>T p.Pro43Ser	Rv3445c	esxU	ESAT-6 like protein EsxU
NC_000962	3863681	snp	C	G	G:208 C:0	CDS	-	851/1215	284/404	missense_variant c.851G>C p.Arg284Pro	Rv3446c		hypothetical protein
NC_000962	3864995	snp	T	C	C:240 T:0	CDS	-	3244/3711	1082/1236	missense_variant c.3244A>G p.Ser1082Gly	Rv3447c	eccC4	ESX-4 secretion system protein EccC4
NC_000962	3870010	snp	A	G	G:263 A:0	CDS	+	259/1368	87/455	missense_variant c.259A>G p.Thr87Ala	Rv3449	mycP4	membrane-anchored mycosin
NC_000962	3871246	snp	T	C	C:266 T:0	CDS	-	1251/1413	417/470	synonymous_variant c.1251A>G p.Gly417Gly	Rv3450c	eccB4	ESX-4 secretion system protein EccB4
NC_000962	3874722	del	AT	A	A:213 AT:0
NC_000962	3877421	snp	A	G	G:194 A:0	CDS	-	12/543	4/180	synonymous_variant c.12T>C p.Pro4Pro	Rv3456c	rplQ	50S ribosomal protein L17
NC_000962	3877960	snp	A	C	C:219 A:1	CDS	-	548/1044	183/347	missense_variant c.548T>G p.Val183Gly	Rv3457c	rpoA	DNA-directed RNA polymerase subunit alpha
NC_000962	3883178	snp	A	C	C:276 A:0	CDS	+	345/609	115/202	missense_variant c.345A>C p.Glu115Asp	Rv3465	rmlC	dTDP-4-dehydrorhamnose 3,5-epimerase
NC_000962	3884906	snp	A	G	G:190 A:0	CDS	+	943/954	315/317	missense_variant c.943A>G p.Lys315Glu	Rv3467		hypothetical protein
NC_000962	3885886	snp	T	C	C:300 T:0	CDS	-	184/1095	62/364	missense_variant c.184A>G p.Ile62Val	Rv3468c		dTDP-glucose 4,6-dehydratase
NC_000962	3892671	snp	A	G	G:254 A:0
NC_000962	3893480	snp	G	A	A:257 G:2
NC_000962	3894732	snp	A	G	G:159 A:0	CDS	+	307/1182	103/393	missense_variant c.307A>G p.Arg103Gly	Rv3478	PPE60	PE family protein PPE60
NC_000962	3895585	snp	C	T	T:256 C:0	CDS	+	1160/1182	387/393	missense_variant c.1160C>T p.Pro387Leu	Rv3478	PPE60	PE family protein PPE60
NC_000962	3895727	snp	C	A	A:185 C:0
NC_000962	3896340	snp	T	G	G:195 T:0	CDS	+	521/3066	174/1021	missense_variant c.521T>G p.Leu174Arg	Rv3479		transmembrane protein
NC_000962	3898408	snp	A	G	G:231 A:0	CDS	+	2589/3066	863/1021	synonymous_variant c.2589A>G p.Ala863Ala	Rv3479		transmembrane protein
NC_000962	3902318	ins	A	AT	AT:173 A:0	CDS	-	494/663	165/220	frameshift_variant c.494dupA p.Asn165fs	Rv3483c		hypothetical protein
NC_000962	3906311	snp	G	A	A:210 G:0	CDS	-	697/834	233/277	missense_variant c.697C>T p.Arg233Cys	Rv3487c	lipF	carboxylesterase LipF
NC_000962	3908465	snp	A	G	G:199 A:2	CDS	+	230/1503	77/500	missense_variant c.230A>G p.Glu77Gly	Rv3490	otsA	trehalose-phosphate synthase
NC_000962	3909235	snp	G	C	C:194 G:0	CDS	+	1000/1503	334/500	missense_variant c.1000G>C p.Val334Leu	Rv3490	otsA	trehalose-phosphate synthase
NC_000962	3916386	snp	G	T	T:267 G:3	CDS	-	571/1074	191/357	missense_variant c.571C>A p.Arg191Ser	Rv3497c	mce4C	Mce family protein Mce4C
NC_000962	3927595	snp	G	A	A:19 G:0	CDS	+	1027/4146	343/1381	missense_variant c.1027G>A p.Ala343Thr	Rv3507	PE_PGRS53	PE-PGRS family protein PE_PGRS53
NC_000962	3927605	complex	TG	AA	AA:31 TG:0	CDS	+	1037/4146	346/1381	missense_variant c.1037_1038delTGinsAA p.Met346Lys	Rv3507	PE_PGRS53	PE-PGRS family protein PE_PGRS53
NC_000962	3928784	ins	C	CCGGCGGGGCCGGCGGTAA	CCGGCGGGGCCGGCGGTAA:112 C:0	CDS	+	2232/4146	744/1381	disruptive_inframe_insertion c.2231_2232insTAACGGCGGGGCCGGCGG p.Gly744_Gln745insAsnGlyGlyAlaGlyGly	Rv3507	PE_PGRS53	PE-PGRS family protein PE_PGRS53
NC_000962	3934542	snp	T	G	G:158 T:0	CDS	+	3538/5706	1180/1901	missense_variant c.3538T>G p.Ser1180Ala	Rv3508	PE_PGRS54	PE-PGRS family protein PE_PGRS54
NC_000962	3934699	snp	G	A	A:314 G:0	CDS	+	3695/5706	1232/1901	missense_variant c.3695G>A p.Ser1232Asn	Rv3508	PE_PGRS54	PE-PGRS family protein PE_PGRS54
NC_000962	3934733	mnp	GG	CA	CA:325 GG:2	CDS	+	3729/5706	1243/1901	missense_variant c.3729_3730delGGinsCA p.Ala1244Thr	Rv3508	PE_PGRS54	PE-PGRS family protein PE_PGRS54
NC_000962	3937996	snp	A	G	G:276 A:2	CDS	-	429/1548	143/515	synonymous_variant c.429T>C p.Ile143Ile	Rv3509c	ilvX	acetohydroxyacid synthase large subunit
NC_000962	3940802	snp	A	G	G:238 A:0	CDS	+	1186/2145	396/714	missense_variant c.1186A>G p.Asn396Asp	Rv3511	PE_PGRS55	PE-PGRS family protein PE_PGRS55
NC_000962	3941276	del	ACCGGCGGGG	A	A:122 ACCGGCGGGG:0	CDS	+	1666/2145	556/714	conservative_inframe_deletion c.1666_1674delGGGGCCGGC p.Gly556_Gly558del	Rv3511	PE_PGRS55	PE-PGRS family protein PE_PGRS55
NC_000962	3941515	complex	GG	AA	AA:23 GG:2	CDS	+	1899/2145	633/714	missense_variant c.1899_1900delGGinsAA p.Ala634Thr	Rv3511	PE_PGRS55	PE-PGRS family protein PE_PGRS55
NC_000962	3942481	snp	C	G	G:332 C:0
NC_000962	3942640	snp	T	C	C:335 T:0
NC_000962	3943019	snp	C	G	G:226 C:0
NC_000962	3943126	del	CCGGCGGCACCGGAGGCGA	C	C:29 CCGGCGGCACCGGAGGCGA:0
NC_000962	3944465	del	CG	C	C:164 CG:0	CDS	+	659/1152	220/383	frameshift_variant c.659delG p.Gly220fs	Rv3512	PE_PGRS56	PE-PGRS family protein PE_PGRS56
NC_000962	3948612	ins	A	ACGGCGGCAC	ACGGCGGCAC:80 A:3	CDS	+	2855/4470	952/1489	disruptive_inframe_insertion c.2846_2854dupCCGGCGGCA p.Thr949_Gly951dup	Rv3514	PE_PGRS57	PE-PGRS family protein PE_PGRS57
NC_000962	3949531	complex	CC	GG	GG:143 CC:1	CDS	+	3738/4470	1246/1489	missense_variant c.3738_3739delCCinsGG p.Pro1247Ala	Rv3514	PE_PGRS57	PE-PGRS family protein PE_PGRS57
NC_000962	3952308	snp	C	A	A:191 C:0	CDS	-	163/1647	55/548	missense_variant c.163G>T p.Asp55Tyr	Rv3515c	fadD19	acyl-CoA synthetase
NC_000962	3952800	snp	G	A	A:193 G:0	CDS	+	257/792	86/263	missense_variant c.257G>A p.Gly86Asp	Rv3516	echA19	enoyl-CoA hydratase EchA19
NC_000962	3958403	snp	A	G	G:222 A:0	CDS	+	883/912	295/303	missense_variant c.883A>G p.Asn295Asp	Rv3521		hypothetical protein
NC_000962	3959418	snp	C	T	T:263 C:0	CDS	+	971/1065	324/354	missense_variant c.971C>T p.Thr324Ile	Rv3522	ltp4	lipid transfer protein
NC_000962	3959730	snp	T	C	C:230 T:1	CDS	+	202/1185	68/394	missense_variant c.202T>C p.Phe68Leu	Rv3523	ltp3	lipid carrier protein
NC_000962	3962187	snp	G	A	A:225 G:0	CDS	-	138/525	46/174	synonymous_variant c.138C>T p.Asp46Asp	Rv3525c		siderophore-binding protein
NC_000962	3964518	snp	G	A	A:300 G:2	CDS	-	675/714	225/237	synonymous_variant c.675C>T p.Pro225Pro	Rv3528c		hypothetical protein
NC_000962	3968006	snp	A	C	C:250 A:0	CDS	-	939/1128	313/375	missense_variant c.939T>G p.Phe313Leu	Rv3531c		hypothetical protein
NC_000962	3970594	snp	C	G	G:204 C:1
NC_000962	3976595	snp	G	T	T:260 G:0	CDS	+	1227/1692	409/563	missense_variant c.1227G>T p.Arg409Ser	Rv3537	kstD	3-oxosteroid 1-dehydrogenase
NC_000962	3979990	snp	C	G	G:235 C:0	CDS	-	670/1161	224/386	missense_variant c.670G>C p.Val224Leu	Rv3540c	ltp2	lipid transfer protein
NC_000962	3981983	snp	G	A	A:203 G:0	CDS	-	1158/1164	386/387	synonymous_variant c.1158C>T p.Pro386Pro	Rv3543c	fadE29	acyl-CoA dehydrogenase FadE29
NC_000962	3984321	snp	G	A	A:217 G:0	CDS	-	1125/1302	375/433	synonymous_variant c.1125C>T p.His375His	Rv3545c	cyp125	steroid C26-monooxygenase
NC_000962	3987370	del	CG	C	C:236 CG:0
NC_000962	3993058	snp	G	A	A:204 G:0	CDS	+	374/2058	125/685	missense_variant c.374G>A p.Gly125Glu	Rv3554	fdxB	electron transfer protein FdxB
NC_000962	4001622	snp	T	C	C:240 T:2
NC_000962	4005114	snp	G	C	C:239 G:0	CDS	+	824/960	275/319	missense_variant c.824G>C p.Trp275Ser	Rv3563	fadE32	acyl-CoA dehydrogenase FadE32
NC_000962	4005607	snp	T	C	C:282 T:0	CDS	+	361/957	121/318	synonymous_variant c.361T>C p.Leu121Leu	Rv3564	fadE33	acyl-CoA dehydrogenase FadE33
NC_000962	4008747	snp	A	G	G:243 A:1	CDS	-	536/564	179/187	missense_variant c.536T>C p.Ile179Thr	Rv3567c	hsaB	flavin-dependent monooxygenase reductase subunit HsaB
NC_000962	4022388	snp	G	A	A:203 G:0	CDS	-	6/969	2/322	synonymous_variant c.6C>T p.Pro2Pro	Rv3579c		23S rRNA (guanosine(2251)-2'-O)-methyltransferase RlmB
NC_000962	4024273	snp	T	C	C:193 T:0	CDS	-	75/480	25/159	synonymous_variant c.75A>G p.Val25Val	Rv3581c	ispF	2C-methyl-D-erythritol 2,4-cyclodiphosphate synthase
NC_000962	4026899	snp	G	A	A:220 G:0	CDS	+	456/1443	152/480	synonymous_variant c.456G>A p.Gln152Gln	Rv3585	radA	DNA repair protein RadA
NC_000962	4028752	snp	A	G	G:249 A:0	CDS	+	862/1077	288/358	missense_variant c.862A>G p.Thr288Ala	Rv3586		DNA integrity scanning protein DisA
NC_000962	4032154	ins	G	GC	GC:207 G:5	CDS	-	1004/1755	335/584	frameshift_variant c.1004dupG p.Asn336fs	Rv3590c	PE_PGRS58	PE-PGRS family protein PE_PGRS58
NC_000962	4032218	snp	G	A	A:274 G:0	CDS	-	941/1755	314/584	missense_variant c.941C>T p.Ala314Val	Rv3590c	PE_PGRS58	PE-PGRS family protein PE_PGRS58
NC_000962	4032625	snp	G	T	T:214 G:1	CDS	-	534/1755	178/584	synonymous_variant c.534C>A p.Gly178Gly	Rv3590c	PE_PGRS58	PE-PGRS family protein PE_PGRS58
NC_000962	4033577	snp	A	G	G:201 A:3	CDS	-	466/774	156/257	missense_variant c.466T>C p.Phe156Leu	Rv3591c		hydrolase
NC_000962	4034827	snp	C	T	T:247 C:0	CDS	+	476/1359	159/452	missense_variant c.476C>T p.Ala159Val	Rv3593	lpqF	lipoprotein LpqF
NC_000962	4037283	snp	T	G	G:272 T:0	CDS	-	768/1320	256/439	synonymous_variant c.768A>C p.Gly256Gly	Rv3595c	PE_PGRS59	PE-PGRS family protein PE_PGRS59
NC_000962	4041581	snp	C	T	T:197 C:0	CDS	-	1360/1518	454/505	missense_variant c.1360G>A p.Ala454Thr	Rv3598c	lysS	lysine--tRNA ligase
NC_000962	4046007	snp	C	T	T:242 C:4	CDS	-	112/912	38/303	missense_variant c.112G>A p.Val38Met	Rv3603c		hypothetical protein
NC_000962	4050811	snp	G	A	A:205 G:0	CDS	-	2073/2283	691/760	synonymous_variant c.2073C>T p.Tyr691Tyr	Rv3610c	ftsH	zinc metalloprotease FtsH
NC_000962	4053050	snp	A	G	G:43 A:1	repeat_region	-			intergenic_region n.4053050A>G
NC_000962	4055801	snp	G	A	A:234 G:1	CDS	-	575/1179	192/392	missense_variant c.575C>T p.Thr192Ile	Rv3616c	espA	ESX-1 secretion-associated protein EspA
NC_000962	4056416	snp	C	A	A:269 C:0
NC_000962	4056693	snp	G	T	T:252 G:0
NC_000962	4059143	snp	A	C	C:266 A:0	CDS	+	446/1188	149/395	missense_variant c.446A>C p.Glu149Ala	Rv3618		monooxygenase
NC_000962	4059904	snp	A	G	G:236 A:0
NC_000962	4060100	snp	G	A	A:17 G:0	CDS	-	169/285	57/94	synonymous_variant c.169C>T p.Leu57Leu	Rv3619c	esxV	ESAT-6 like protein EsxV
NC_000962	4060588	snp	T	C	C:215 T:0	CDS	-	4/297	2/98	missense_variant c.4A>G p.Thr2Ala	Rv3620c	esxW	ESAT-6 like protein EsxW
NC_000962	4068341	snp	T	A	A:205 T:0	CDS	-	714/1098	238/365	synonymous_variant c.714A>T p.Gly238Gly	Rv3629c		integral membrane protein
NC_000962	4069292	snp	G	A	A:225 G:0	CDS	+	118/1296	40/431	missense_variant c.118G>A p.Ala40Thr	Rv3630		integral membrane protein
NC_000962	4070939	snp	G	A	A:202 G:8	CDS	+	426/726	142/241	synonymous_variant c.426G>A p.Lys142Lys	Rv3631		transferase
NC_000962	4088270	complex	T	CAA	CAA:115 T:0
NC_000962	4089058	snp	T	C	C:307 T:0	CDS	+	278/2316	93/771	missense_variant c.278T>C p.Leu93Pro	Rv3649		helicase
NC_000962	4094346	ins	T	TCGGCGCCGGCGGCGCCGG	TCGGCGCCGGCGGCGCCGG:125 T:0	CDS	+	419/588	140/195	disruptive_inframe_insertion c.418_419insGCGCCGGCGGCGCCGGCG p.Gly139_Glu140insGlyAlaGlyGlyAlaGly	Rv3653	PE_PGRS61	PE-PGRS family-related protein PE_PGRS61
NC_000962	4095001	del	CG	C	C:178 CG:0	CDS	-	299/378	100/125	frameshift_variant c.299delC p.Ser100fs	Rv3655c		hypothetical protein
NC_000962	4095295	snp	T	C	C:252 T:0	CDS	-	6/378	2/125	synonymous_variant c.6A>G p.Glu2Glu	Rv3655c		hypothetical protein
NC_000962	4100821	snp	G	C	C:209 G:1	ncRNA	+			non_coding_transcript_variant	RVnc0036a	MTS2823	Putative small regulatory RNA
NC_000962	4100975	snp	T	C	C:204 T:0
NC_000962	4101429	snp	C	T	T:187 C:4	CDS	-	607/771	203/256	missense_variant c.607G>A p.Glu203Lys	Rv3662c		hypothetical protein
NC_000962	4107074	snp	T	C	C:243 T:0	CDS	-	11/1626	4/541	missense_variant c.11A>G p.Gln4Arg	Rv3666c	dppA	dipeptide ABC transporter substrate-binding lipoprotein DppA
NC_000962	4111303	snp	G	C	C:211 G:0	CDS	+	477/519	159/172	synonymous_variant c.477G>C p.Val159Val	Rv3669		transmembrane protein
NC_000962	4112242	snp	C	A	A:196 C:0	CDS	+	897/984	299/327	synonymous_variant c.897C>A p.Gly299Gly	Rv3670	ephE	epoxide hydrolase EphE
NC_000962	4112429	snp	T	C	C:198 T:0	CDS	-	1087/1194	363/397	missense_variant c.1087A>G p.Ile363Val	Rv3671c		serine protease
NC_000962	4115890	snp	G	C	C:237 G:0	CDS	-	5/738	2/245	missense_variant c.5C>G p.Pro2Arg	Rv3674c	nth	endonuclease III
NC_000962	4116610	snp	G	A	A:190 G:0	CDS	+	133/675	45/224	missense_variant c.133G>A p.Asp45Asn	Rv3676	crp	cAMP receptor protein
NC_000962	4120390	snp	G	C	C:250 G:0	CDS	+	596/1161	199/386	missense_variant c.596G>C p.Gly199Ala	Rv3680		anion transporter ATPase
NC_000962	4120983	snp	A	G	G:230 A:1
NC_000962	4122287	snp	G	T	T:191 G:2	CDS	+	372/2433	124/810	synonymous_variant c.372G>T p.Ala124Ala	Rv3682	ponA2	bifunctional penicillin-insensitive transglycosylase/penicillin-sensitive transpeptidase
NC_000962	4123770	snp	G	A	A:209 G:0	CDS	+	1855/2433	619/810	missense_variant c.1855G>A p.Ala619Thr	Rv3682	ponA2	bifunctional penicillin-insensitive transglycosylase/penicillin-sensitive transpeptidase
NC_000962	4124349	del	GCC	G	G:179 GCC:1
NC_000962	4133316	snp	A	T	T:214 A:0	CDS	+	799/1002	267/333	missense_variant c.799A>T p.Thr267Ser	Rv3691		hypothetical protein
NC_000962	4137829	snp	C	T	T:252 C:0	CDS	+	624/933	208/310	synonymous_variant c.624C>T p.Ala208Ala	Rv3695		membrane protein
NC_000962	4145737	snp	A	G	G:238 A:0	CDS	-	1155/1278	385/425	synonymous_variant c.1155T>C p.Tyr385Tyr	Rv3703c	etgB	iron(II)-dependent oxidoreductase EgtB
NC_000962	4151855	snp	A	G	G:254 A:0	CDS	-	363/1038	121/345	synonymous_variant c.363T>C p.Pro121Pro	Rv3708c	asd	aspartate-semialdehyde dehydrogenase
NC_000962	4153504	ins	A	AT	AT:205 A:2
NC_000962	4156099	snp	C	A	A:181 C:0	CDS	-	631/990	211/329	missense_variant c.631G>T p.Val211Leu	Rv3711c	dnaQ	DNA polymerase III subunit epsilon
NC_000962	4156503	snp	C	T	T:204 C:0	CDS	-	227/990	76/329	missense_variant c.227G>A p.Gly76Asp	Rv3711c	dnaQ	DNA polymerase III subunit epsilon
NC_000962	4158493	snp	C	T	T:208 C:0	CDS	+	267/696	89/231	synonymous_variant c.267C>T p.Ile89Ile	Rv3713	cobQ2	cobyric acid synthase CobQ
NC_000962	4159195	snp	T	C	C:199 T:0	CDS	-	627/891	209/296	synonymous_variant c.627A>G p.Pro209Pro	Rv3714c		hypothetical protein
NC_000962	4160371	snp	C	A	A:204 C:0	CDS	-	130/612	44/203	missense_variant c.130G>T p.Gly44Cys	Rv3715c	recR	recombination protein RecR
NC_000962	4162339	snp	A	G	G:173 A:0	CDS	+	34/1413	12/470	missense_variant c.34A>G p.Thr12Ala	Rv3719		hypothetical protein
NC_000962	4166441	snp	G	A	A:201 G:2	CDS	-	291/1737	97/578	synonymous_variant c.291C>T p.His97His	Rv3721c	dnaZX	DNA polymerase III subunit gamma/tau
NC_000962	4167656	snp	A	G	G:148 A:4	CDS	-	473/1308	158/435	missense_variant c.473T>C p.Met158Thr	Rv3722c		hypothetical protein
NC_000962	4169852	snp	G	T	T:194 G:1
NC_000962	4170739	snp	G	C	C:233 G:0	CDS	+	526/930	176/309	missense_variant c.526G>C p.Val176Leu	Rv3725		oxidoreductase
NC_000962	4170964	ins	G	GA	GA:228 G:0	CDS	+	752/930	251/309	frameshift_variant c.751_752insA p.Gly251fs	Rv3725		oxidoreductase
NC_000962	4174131	snp	G	C	C:176 G:0	CDS	+	1177/1809	393/602	missense_variant c.1177G>C p.Gly393Arg	Rv3727		oxidoreductase
NC_000962	4179089	snp	C	T	T:218 C:0	CDS	+	805/2331	269/776	missense_variant c.805C>T p.Pro269Ser	Rv3729		transferase
NC_000962	4179832	snp	G	C	C:206 G:0	CDS	+	1548/2331	516/776	missense_variant c.1548G>C p.Gln516His	Rv3729		transferase
NC_000962	4182387	snp	G	C	C:241 G:0	CDS	+	630/1077	210/358	synonymous_variant c.630G>C p.Val210Val	Rv3731	ligC	DNA ligase C
NC_000962	4182695	snp	G	A	A:217 G:0	CDS	+	938/1077	313/358	missense_variant c.938G>A p.Arg313His	Rv3731	ligC	DNA ligase C
NC_000962	4186678	snp	G	A	A:192 G:0	CDS	+	45/1062	15/353	synonymous_variant c.45G>A p.Leu15Leu	Rv3736		AraC/XylS family transcriptional regulator
NC_000962	4187485	snp	T	C	C:202 T:0	CDS	+	852/1062	284/353	synonymous_variant c.852T>C p.Ala284Ala	Rv3736		AraC/XylS family transcriptional regulator
NC_000962	4187817	snp	A	G	G:212 A:0	CDS	+	119/1590	40/529	missense_variant c.119A>G p.Asp40Gly	Rv3737		transmembrane protein
NC_000962	4189210	snp	G	T	T:284 G:0	CDS	+	1512/1590	504/529	synonymous_variant c.1512G>T p.Pro504Pro	Rv3737		transmembrane protein
NC_000962	4194501	snp	G	A	A:220 G:0	CDS	-	873/1983	291/660	synonymous_variant c.873C>T p.Phe291Phe	Rv3743c	ctpJ	cation transporter ATPase J
NC_000962	4197138	ins	C	CT	CT:152 C:0
NC_000962	4198611	del	CG	C	C:161 CG:0
NC_000962	4204168	snp	T	C	C:230 T:5	CDS	-	250/1131	84/376	missense_variant c.250A>G p.Asn84Asp	Rv3758c	proV	glycine betaine/carnitine/choline/L-proline ABC transporter ATP-binding protein ProV
NC_000962	4204441	snp	A	G	G:262 A:0	CDS	-	933/948	311/315	synonymous_variant c.933T>C p.His311His	Rv3759c	proX	glycine betaine/carnitine/choline/L-proline ABC transporter substrate-binding lipoprotein ProX
NC_000962	4205120	snp	A	G	G:250 A:0	CDS	-	254/948	85/315	missense_variant c.254T>C p.Leu85Pro	Rv3759c	proX	glycine betaine/carnitine/choline/L-proline ABC transporter substrate-binding lipoprotein ProX
NC_000962	4205325	snp	A	G	G:305 A:4	CDS	-	49/948	17/315	missense_variant c.49T>C p.Trp17Arg	Rv3759c	proX	glycine betaine/carnitine/choline/L-proline ABC transporter substrate-binding lipoprotein ProX
NC_000962	4210274	snp	A	G	G:233 A:0	CDS	-	736/1428	246/475	missense_variant c.736T>C p.Cys246Arg	Rv3764c	tcrY	two component sensor kinase TcrY
NC_000962	4212832	del	GACC	G	G:227 GACC:0	CDS	+	542/690	181/229	disruptive_inframe_deletion c.542_544delCCA p.Thr181del	Rv3766		hypothetical protein
NC_000962	4214988	snp	G	A	A:162 G:0
NC_000962	4215484	snp	G	C	C:165 G:0	CDS	-	292/576	98/191	missense_variant c.292C>G p.Pro98Ala	Rv3770c		hypothetical protein
NC_000962	4217557	snp	A	G	G:198 A:0	CDS	+	424/1062	142/353	missense_variant c.424A>G p.Thr142Ala	Rv3772	hisC2	histidinol-phosphate aminotransferase
NC_000962	4218416	snp	C	A	A:195 C:0	CDS	-	410/585	137/194	missense_variant c.410G>T p.Gly137Val	Rv3773c		hypothetical protein
NC_000962	4218941	snp	G	A	A:210 G:0	CDS	+	93/825	31/274	synonymous_variant c.93G>A p.Gly31Gly	Rv3774	echA21	enoyl-CoA hydratase EchA21
NC_000962	4221070	del	AC	A	A:229 AC:0
NC_000962	4221423	snp	C	T	T:220 C:0	CDS	+	335/1560	112/519	missense_variant c.335C>T p.Ser112Leu	Rv3776		hypothetical protein
NC_000962	4221490	snp	C	G	G:211 C:0	CDS	+	402/1560	134/519	synonymous_variant c.402C>G p.Leu134Leu	Rv3776		hypothetical protein
NC_000962	4222073	snp	A	G	G:281 A:0	CDS	+	985/1560	329/519	missense_variant c.985A>G p.Met329Val	Rv3776		hypothetical protein
NC_000962	4222882	snp	A	G	G:227 A:0	CDS	+	189/987	63/328	synonymous_variant c.189A>G p.Leu63Leu	Rv3777		oxidoreductase
NC_000962	4223172	snp	T	C	C:174 T:0	CDS	+	479/987	160/328	missense_variant c.479T>C p.Val160Ala	Rv3777		oxidoreductase
NC_000962	4229167	snp	T	C	C:199 T:1	CDS	+	821/915	274/304	missense_variant c.821T>C p.Val274Ala	Rv3782	glfT1	galactofuranosyl transferase GlfT
NC_000962	4231865	snp	C	A	A:33 C:0	CDS	+	546/1074	182/357	synonymous_variant c.546C>A p.Val182Val	Rv3785		hypothetical protein
NC_000962	4234960	snp	A	C	C:191 A:0	CDS	+	181/486	61/161	missense_variant c.181A>C p.Ile61Leu	Rv3788		hypothetical protein
NC_000962	4236237	snp	C	T	T:209 C:1	CDS	+	459/1386	153/461	synonymous_variant c.459C>T p.Thr153Thr	Rv3790	dprE1	decaprenylphosphoryl-beta-D-ribose oxidase
NC_000962	4242643	snp	C	T	T:220 C:0	CDS	+	2781/3285	927/1094	synonymous_variant c.2781C>T p.Arg927Arg	Rv3793	embC	arabinosyltransferase C
NC_000962	4243460	snp	C	T	T:205 C:0	CDS	+	228/3285	76/1094	synonymous_variant c.228C>T p.Cys76Cys	Rv3794	embA	arabinosyltransferase A
NC_000962	4251297	snp	G	C	C:166 G:0	CDS	+	213/1782	71/593	synonymous_variant c.213G>C p.Gly71Gly	Rv3797	fadE35	acyl-CoA dehydrogenase FadE35
NC_000962	4252066	snp	T	C	C:229 T:0	CDS	+	982/1782	328/593	missense_variant c.982T>C p.Ser328Pro	Rv3797	fadE35	acyl-CoA dehydrogenase FadE35
NC_000962	4254290	snp	T	G	G:125 T:0	mobile_element	+	1298/1335	433/444	missense_variant c.1298T>G p.Leu433Arg
NC_000962	4254431	snp	G	A	A:209 G:0	CDS	-	1518/1569	506/522	synonymous_variant c.1518C>T p.Asp506Asp	Rv3799c	accD4	propionyl-CoA carboxylase subunit beta AccD
NC_000962	4255922	snp	A	G	G:226 A:0	CDS	-	27/1569	9/522	synonymous_variant c.27T>C p.His9His	Rv3799c	accD4	propionyl-CoA carboxylase subunit beta AccD
NC_000962	4256210	snp	G	T	T:185 G:0	CDS	-	4937/5202	1646/1733	missense_variant c.4937C>A p.Ala1646Asp	Rv3800c	pks13	polyketide synthase
NC_000962	4257220	snp	A	G	G:238 A:0	CDS	-	3927/5202	1309/1733	synonymous_variant c.3927T>C p.Arg1309Arg	Rv3800c	pks13	polyketide synthase
NC_000962	4258106	snp	G	A	A:193 G:0	CDS	-	3041/5202	1014/1733	missense_variant c.3041C>T p.Thr1014Met	Rv3800c	pks13	polyketide synthase
NC_000962	4262388	snp	C	T	T:200 C:0	CDS	-	679/1914	227/637	missense_variant c.679G>A p.Gly227Ser	Rv3801c	fadD32	long-chain-fatty-acid--AMP ligase FadD32
NC_000962	4264381	ins	G	GC	GC:232 G:0
NC_000962	4267647	snp	T	C	C:195 T:0	CDS	-	1190/1884	397/627	missense_variant c.1190A>G p.Asp397Gly	Rv3805c	aftB	terminal beta-(1->2)-arabinofuranosyltransferase
NC_000962	4280708	snp	G	A	A:223 G:0	CDS	-	81/756	27/251	synonymous_variant c.81C>T p.Val27Val	Rv3815c		acyltransferase
NC_000962	4284429	snp	G	A	A:262 G:0	CDS	-	1397/1407	466/468	missense_variant c.1397C>T p.Pro466Leu	Rv3820c	papA2	trehalose-2-sulfate acyltransferase
NC_000962	4287164	snp	A	G	G:243 A:1	CDS	+	444/1215	148/404	synonymous_variant c.444A>G p.Gly148Gly	Rv3822		hypothetical protein
NC_000962	4290135	snp	C	T	T:194 C:0	CDS	-	1395/3270	465/1089	synonymous_variant c.1395G>A p.Leu465Leu	Rv3823c	mmpL8	integral membrane transport protein MmpL8
NC_000962	4292690	ins	G	GA	GA:264 G:0	CDS	-	484/1536	162/511	frameshift_variant c.484dupT p.Ser162fs	Rv3824c	papA1	acyltransferase
NC_000962	4296015	snp	G	A	A:209 G:0	CDS	-	3591/6381	1197/2126	synonymous_variant c.3591C>T p.Asp1197Asp	Rv3825c	pks2	phthioceranic/hydroxyphthioceranic acid synthase
NC_000962	4301075	snp	G	C	C:239 G:1	CDS	+	1264/1755	422/584	missense_variant c.1264G>C p.Glu422Gln	Rv3826	fadD23	long-chain-fatty-acid--CoA ligase FadD23
NC_000962	4302036	snp	T	C	C:215 T:0	CDS	-	754/1227	252/408	missense_variant c.754A>G p.Thr252Ala	Rv3827c		transposase
NC_000962	4303498	ins	T	TG	TG:218 T:0	CDS	-	1510/1611	504/536	frameshift_variant c.1510dupC p.His504fs	Rv3829c		dehydrogenase
NC_000962	4305063	ins	G	GA	GA:214 G:0	CDS	-	622/630	208/209	frameshift_variant c.622dupT p.Ser208fs	Rv3830c		TetR family transcriptional regulator
NC_000962	4306155	snp	C	T	T:225 C:0	CDS	+	399/483	133/160	synonymous_variant c.399C>T p.Ser133Ser	Rv3831		hypothetical protein
NC_000962	4307179	snp	G	A	A:222 G:0	CDS	+	313/792	105/263	missense_variant c.313G>A p.Val105Ile	Rv3833		AraC family transcriptional regulator
NC_000962	4307241	snp	A	C	C:245 A:6	CDS	+	375/792	125/263	synonymous_variant c.375A>C p.Val125Val	Rv3833		AraC family transcriptional regulator
NC_000962	4308395	snp	G	A	A:176 G:0	CDS	-	520/1260	174/419	synonymous_variant c.520C>T p.Leu174Leu	Rv3834c	serS	serine--tRNA ligase
NC_000962	4309927	snp	T	G	G:185 T:0	CDS	+	881/1350	294/449	missense_variant c.881T>G p.Leu294Arg	Rv3835		hypothetical protein
NC_000962	4311664	snp	C	T	T:203 C:0	CDS	-	44/699	15/232	missense_variant c.44G>A p.Gly15Asp	Rv3837c		phosphoglycerate mutase
NC_000962	4313128	snp	C	T	T:158 C:0	CDS	+	364/777	122/258	missense_variant c.364C>T p.Pro122Ser	Rv3839		hypothetical protein
NC_000962	4314645	snp	A	G	G:193 A:2	CDS	+	468/546	156/181	synonymous_variant c.468A>G p.Leu156Leu	Rv3841	bfrB	bacterioferritin BfrB
NC_000962	4314800	snp	G	A	A:167 G:0	CDS	-	763/825	255/274	missense_variant c.763C>T p.His255Tyr	Rv3842c	glpQ1	glycerophosphoryl diester phosphodiesterase
NC_000962	4319985	snp	G	C	C:245 G:0
NC_000962	4322039	del	AC	A	A:259 AC:0	CDS	+	504/534	168/177	frameshift_variant c.504delC p.Ala169fs	Rv3847		hypothetical protein
NC_000962	4325211	del,snp	AAC	A,AAA	A,AAA:235,12 AAC:8	CDS	+	141/405	47/134	frameshift_variant c.141_142delAC p.Pro48fs	Rv3852	hns	histone-like protein Hns
NC_000962	4327898	snp	A	G	G:231 A:3	CDS	+	350/651	117/216	missense_variant c.350A>G p.His117Arg	Rv3855	ethR	HTH-type transcriptional repressor EthR
NC_000962	4328663	snp	G	C	C:244 G:3	CDS	-	746/1008	249/335	missense_variant c.746C>G p.Ala249Gly	Rv3856c		hypothetical protein
NC_000962	4329782	snp	G	A	A:194 G:0
NC_000962	4338595	del	GC	G	G:166 GC:0
NC_000962	4338732	snp	G	A	A:173 G:0
NC_000962	4340028	snp	G	C	C:251 G:0
NC_000962	4347240	snp	C	T	T:166 C:2	CDS	+	760/2244	254/747	synonymous_variant c.760C>T p.Leu254Leu	Rv3870	eccCa1	ESX-1 secretion system protein EccCa
NC_000962	4350305	snp	G	A	A:183 G:0	CDS	+	1479/1776	493/591	synonymous_variant c.1479G>A p.Pro493Pro	Rv3871	eccCb1	ESX-1 secretion system protein EccCb
NC_000962	4351039	snp	G	T	T:202 G:0	CDS	+	295/300	99/99	stop_gained c.295G>T p.Glu99*	Rv3872	PE35	PE family protein PE35
NC_000962	4356110	snp	G	C	C:208 G:0	CDS	+	1104/1536	368/511	synonymous_variant c.1104G>C p.Leu368Leu	Rv3877	eccD1	ESX-1 secretion system protein EccD1
NC_000962	4357597	snp	C	G	G:232 C:0	CDS	-	2186/2190	729/729	missense_variant c.2186G>C p.Cys729Ser	Rv3879c	espK	ESX-1 secretion-associated protein EspK
NC_000962	4357804	snp	T	G	G:216 T:0	CDS	-	1979/2190	660/729	missense_variant c.1979A>C p.Glu660Ala	Rv3879c	espK	ESX-1 secretion-associated protein EspK
NC_000962	4359165	snp	G	C	C:80 G:1	CDS	-	618/2190	206/729	synonymous_variant c.618C>G p.Thr206Thr	Rv3879c	espK	ESX-1 secretion-associated protein EspK
NC_000962	4359653	snp	C	T	T:202 C:1	CDS	-	130/2190	44/729	missense_variant c.130G>A p.Asp44Asn	Rv3879c	espK	ESX-1 secretion-associated protein EspK
NC_000962	4359828	snp	G	A	A:191 G:0
NC_000962	4362568	snp	T	G	G:194 T:1	CDS	-	853/1389	285/462	synonymous_variant c.853A>C p.Arg285Arg	Rv3882c	eccE1	ESX-1 secretion system protein EccE1
NC_000962	4366195	snp	T	C	C:245 T:0	CDS	-	644/1860	215/619	missense_variant c.644A>G p.Glu215Gly	Rv3884c	eccA2	ESX-2 secretion system protein EccA
NC_000962	4366272	snp	G	C	C:270 G:0	CDS	-	567/1860	189/619	synonymous_variant c.567C>G p.Ala189Ala	Rv3884c	eccA2	ESX-2 secretion system protein EccA
NC_000962	4368084	snp	G	C	C:224 G:0	CDS	-	438/1614	146/537	synonymous_variant c.438C>G p.Val146Val	Rv3885c	eccE2	ESX-2 secretion system protein EccE
NC_000962	4372353	snp	G	C	C:229 G:0	CDS	-	354/1026	118/341	synonymous_variant c.354C>G p.Arg118Arg	Rv3888c		membrane protein
NC_000962	4375628	snp	G	T	T:217 G:0	CDS	-	56/1200	19/399	missense_variant c.56C>A p.Thr19Lys	Rv3892c	PPE69	PPE family protein PPE69
NC_000962	4378504	snp	T	C	C:216 T:1	CDS	-	1949/4191	650/1396	missense_variant c.1949A>G p.Asp650Gly	Rv3894c	eccC2	ESX-2 type VII secretion system protein EccC
NC_000962	4379044	del,snp	CG	C,CC	C,CC:240,9 CG:0	CDS	-	1408/4191	470/1396	frameshift_variant c.1408delC p.Arg470fs	Rv3894c	eccC2	ESX-2 type VII secretion system protein EccC
NC_000962	4379680	snp	C	G	G:179 C:0	CDS	-	773/4191	258/1396	missense_variant c.773G>C p.Arg258Pro	Rv3894c	eccC2	ESX-2 type VII secretion system protein EccC
NC_000962	4381618	snp	C	G	G:245 C:5	CDS	-	323/1488	108/495	missense_variant c.323G>C p.Gly108Ala	Rv3895c	eccB2	ESX-2 secretion system protein EccB
NC_000962	4382054	snp	T	C	C:174 T:0	CDS	-	798/909	266/302	synonymous_variant c.798A>G p.Ala266Ala	Rv3896c		hypothetical protein
NC_000962	4382275	snp	G	T	T:238 G:0	CDS	-	577/909	193/302	missense_variant c.577C>A p.Gln193Lys	Rv3896c		hypothetical protein
NC_000962	4383144	ins	C	CCGGGG	CCGGGG:223 C:1	CDS	-	496/633	166/210	frameshift_variant c.496_497insCCCCG p.Gly166fs	Rv3897c		hypothetical protein
NC_000962	4383655	snp	A	G	G:245 A:3	CDS	-	331/333	111/110	stop_lost&splice_region_variant c.331T>C p.Ter111Glnext*?	Rv3898c		hypothetical protein
NC_000962	4383868	snp	G	A	A:205 G:1	CDS	-	118/333	40/110	missense_variant c.118C>T p.Pro40Ser	Rv3898c		hypothetical protein
NC_000962	4384007	snp	C	G	G:206 C:0
NC_000962	4386228	snp	T	C	C:182 T:0	CDS	-	81/936	27/311	synonymous_variant c.81A>G p.Leu27Leu	Rv3900c		hypothetical protein
NC_000962	4393178	snp	A	G	G:154 A:0
NC_000962	4393590	snp	C	G	G:262 C:0	CDS	+	142/747	48/248	missense_variant c.142C>G p.Arg48Gly	Rv3908	mutT4	mutator protein MutT
NC_000962	4393770	del	GGCGAGACCGCCGAGCAGACCGCCATCC	G	G:97 GGCGAGACCGCCGAGCAGACCGCCATCC:7	CDS	+	328/747	110/248	conservative_inframe_deletion c.328_354delACCGCCGAGCAGACCGCCATCCGCGAG p.Thr110_Glu118del	Rv3908	mutT4	mutator protein MutT
NC_000962	4397736	snp	C	T	T:236 C:0	CDS	+	1140/3555	380/1184	synonymous_variant c.1140C>T p.Ile380Ile	Rv3910		peptidoglycan biosynthesis protein
NC_000962	4400660	del	AC	A	A:211 AC:0	CDS	+	478/669	160/222	frameshift_variant c.478delC p.Arg160fs	Rv3911	sigM	ECF RNA polymerase sigma factor SigM
NC_000962	4407588	snp	T	C	C:245 T:2	CDS	-	615/675	205/224	synonymous_variant c.615A>G p.Ala205Ala	Rv3919c	gid	16S rRNA (guanine(527)-N(7))-methyltransferase RsmG
NC_000962	4407927	snp	T	G	G:232 T:0	CDS	-	276/675	92/224	missense_variant c.276A>C p.Glu92Asp	Rv3919c	gid	16S rRNA (guanine(527)-N(7))-methyltransferase RsmG
NC_000962	4408923	snp	C	T	T:209 C:0
