# Supplementary material for: Genetic diversity and transmission pattern of multidrug-resistant tuberculosis based on whole-genome sequencing in Wuhan, China
Source: Front Public Health. 2025 Jan 28;13:1442987. doi: 10.3389/fpubh.2025.1442987 (PMC11810889; doi:10.3389/fpubh.2025.1442987)
Supplement: Supplementary file 2 [file Table_1.XLSX]

## Sheet: mapping info
#sample	rname	startpos	endpos	numreads	covbases	coverage	meandepth	meanbaseq	meanmapq
S025	NC_000962	1	4411532	5416781	4382305	99.3375	168.692	40	59
S027	NC_000962	1	4411532	6775119	4381891	99.3281	212.586	40	58.9
S028	NC_000962	1	4411532	6971925	4381499	99.3192	217.191	40.1	58.8
S029	NC_000962	1	4411532	6633358	4380162	99.2889	209.262	40	58.9
S030	NC_000962	1	4411532	5564046	4381802	99.3261	173.734	40.1	58.8
S031	NC_000962	1	4411532	6968158	4381340	99.3156	216.145	40.1	58.8
S032	NC_000962	1	4411532	7225950	4382423	99.3402	225.517	40.1	58.9
S033	NC_000962	1	4411532	7183301	4380606	99.299	221.486	40.1	59
S034	NC_000962	1	4411532	5678761	4381070	99.3095	176.397	40.1	58.8
S035	NC_000962	1	4411532	6413140	4399930	99.737	200.497	40.1	59
S036	NC_000962	1	4411532	5990367	4381103	99.3102	187.866	40	58.9
S037	NC_000962	1	4411532	7339703	4381931	99.329	229.513	40.1	58.9
S038	NC_000962	1	4411532	6599773	4382245	99.3361	206.825	40.1	58.9
S039	NC_000962	1	4411532	6838547	4381700	99.3238	214.916	40.1	58.8
S040	NC_000962	1	4411532	5959853	4380782	99.303	187.783	40.1	58.9
S041	NC_000962	1	4411532	6458343	4381733	99.3245	201.505	40	58.8
S042	NC_000962	1	4411532	6963121	4380772	99.3027	214.919	40.1	59
S043	NC_000962	1	4411532	8270311	4381314	99.315	258.38	40.1	58.9
S044	NC_000962	1	4411532	7834078	4382751	99.3476	243.414	40.1	58.8
S045	NC_000962	1	4411532	6641418	4380123	99.288	209.574	40	58.8
S046	NC_000962	1	4411532	6748030	4381963	99.3297	211.412	40.1	58.8
S047	NC_000962	1	4411532	6968360	4382023	99.3311	217.688	40.1	58.9
S048	NC_000962	1	4411532	6301024	4381111	99.3104	196.462	40.1	58.9
S049	NC_000962	1	4411532	7294479	4382635	99.345	225.837	40.1	58.8
S050	NC_000962	1	4411532	5796148	4381774	99.3254	180.81	40.1	58.7
S051	NC_000962	1	4411532	6365691	4381912	99.3286	197.914	40.1	58.7
S052	NC_000962	1	4411532	6260365	4377962	99.239	195.887	40.1	59
S053	NC_000962	1	4411532	7574018	4381798	99.326	236.183	40.1	58.9
S054	NC_000962	1	4411532	6787888	4381868	99.3276	212.902	40.1	58.9
S055	NC_000962	1	4411532	6663861	4380534	99.2973	207.817	40.1	58.9
S059	NC_000962	1	4411532	6696505	4381279	99.3142	207.115	40.1	59
S060	NC_000962	1	4411532	7742555	4381529	99.3199	244.142	40	58.9
S061	NC_000962	1	4411532	5278530	4380115	99.2878	165.861	40	58.8
S062	NC_000962	1	4411532	7777279	4382292	99.3372	244.708	40.1	58.8
S063	NC_000962	1	4411532	6115636	4381629	99.3222	193.099	40	58.9
S064	NC_000962	1	4411532	7240772	4382157	99.3341	227.264	40	58.8
S065	NC_000962	1	4411532	7774858	4382216	99.3355	240.39	40.1	58.8
S066	NC_000962	1	4411532	6727220	4381972	99.3299	211.107	40	58.9
S067	NC_000962	1	4411532	6152593	4383369	99.3616	192.49	40.1	58.7
S068	NC_000962	1	4411532	6090948	4381350	99.3158	192.217	40	58.9
S069	NC_000962	1	4411532	6275759	4382588	99.3439	196.56	40	58.6
S070	NC_000962	1	4411532	7085852	4382850	99.3498	221.895	40	58.8
S071	NC_000962	1	4411532	7624189	4382485	99.3416	239.497	40	58.9
S072	NC_000962	1	4411532	5787786	4380787	99.3031	178.031	40.1	58.8
S074	NC_000962	1	4411532	6308532	4382097	99.3328	197.919	40	58.8
S075	NC_000962	1	4411532	7216463	4382788	99.3484	227.87	40	58.9
S076	NC_000962	1	4411532	6541043	4382222	99.3356	205.232	40	58.8
S078	NC_000962	1	4411532	6304119	4381284	99.3143	199.44	40	58.9
S079	NC_000962	1	4411532	6200582	4379138	99.2657	191.963	40.1	58.8
S080	NC_000962	1	4411532	5682350	4390939	99.5332	177.49	40.1	58.8
S081	NC_000962	1	4411532	6958230	4381477	99.3187	218.116	40	58.8
S082	NC_000962	1	4411532	6505199	4382465	99.3411	205.196	40	59
S083	NC_000962	1	4411532	5963392	4382434	99.3404	186.373	40.1	59
S084	NC_000962	1	4411532	5680695	4381901	99.3283	175.582	40.1	58.9
S085	NC_000962	1	4411532	6858851	4379896	99.2829	215.252	40.1	58.9
S086	NC_000962	1	4411532	6395395	4381450	99.3181	198.425	40.1	58.9
S087	NC_000962	1	4411532	5623085	4400408	99.7478	176.581	40	59
S088	NC_000962	1	4411532	7424509	4386182	99.4254	233.617	40	59
S089	NC_000962	1	4411532	7088260	4381720	99.3242	220.503	40	58.9
S090	NC_000962	1	4411532	6470856	4382660	99.3455	199.078	40.1	58.7
S091	NC_000962	1	4411532	7061907	4380845	99.3044	220.78	40	58.9
S092	NC_000962	1	4411532	6324663	4381560	99.3206	193.881	40.1	58.9
S093	NC_000962	1	4411532	7037237	4380948	99.3067	219.131	40	58.9
S094	NC_000962	1	4411532	6551314	4381919	99.3287	204.369	40	58.8
S096	NC_000962	1	4411532	6461939	4380575	99.2983	202.822	40	58.8
S097	NC_000962	1	4411532	6653540	4381495	99.3191	196.652	40.2	58.7
S098	NC_000962	1	4411532	5442829	4380064	99.2867	168.173	40	59
S100	NC_000962	1	4411532	5780816	4381937	99.3291	180.607	40	58.8
S101	NC_000962	1	4411532	5946586	4382066	99.3321	186.768	40	58.9
S102	NC_000962	1	4411532	7996748	4383406	99.3624	252.139	40	58.9
S103	NC_000962	1	4411532	5899005	4381703	99.3238	185.123	40	58.8
S104	NC_000962	1	4411532	8646309	4378446	99.25	270.121	40	59
S105	NC_000962	1	4411532	4351964	4379450	99.2728	137.856	40.1	58.6
S106	NC_000962	1	4411532	8859735	4383059	99.3546	195.921	40.4	58.6
S109	NC_000962	1	4411532	5425745	4395254	99.631	169.448	40	59
S111	NC_000962	1	4411532	5884008	4381639	99.3224	182.852	40	58.7
S112	NC_000962	1	4411532	4630885	4380626	99.2994	140.695	40.1	58.8
S113	NC_000962	1	4411532	6118242	4381575	99.3209	189.994	40.1	58.6
S114	NC_000962	1	4411532	6304757	4381777	99.3255	197.075	40.1	58.7
S115	NC_000962	1	4411532	6270477	4381849	99.3271	195.654	40	58.8
S117	NC_000962	1	4411532	6934595	4382735	99.3472	217.161	40	58.8
S118	NC_000962	1	4411532	5934010	4383176	99.3572	179.181	40.1	58.8
S119	NC_000962	1	4411532	6375034	4382155	99.3341	198.051	40.1	58.7
S120	NC_000962	1	4411532	5896417	4382867	99.3502	183.654	40	58.6
S122	NC_000962	1	4411532	5895945	4382797	99.3486	169.506	40.2	58.8
S123	NC_000962	1	4411532	6438112	4382868	99.3502	195.988	40.1	58.8
S124	NC_000962	1	4411532	7805718	4383337	99.3609	240.532	40	58.9
S125	NC_000962	1	4411532	8289287	4383635	99.3676	260.127	40	58.9
S126	NC_000962	1	4411532	6801424	4401655	99.7761	213.335	40	58.8
S127	NC_000962	1	4411532	6209340	4382793	99.3485	183.178	40.2	58.9
S128	NC_000962	1	4411532	7679074	4384734	99.3925	241.899	40	58.8
S129	NC_000962	1	4411532	7526653	4384230	99.3811	235.531	40	58.9
S130	NC_000962	1	4411532	7495018	4382699	99.3464	233.791	40	58.9
S131	NC_000962	1	4411532	6600467	4383647	99.3679	206.823	40	58.9
S132	NC_000962	1	4411532	7423136	4383965	99.3751	233.049	40	58.9
S133	NC_000962	1	4411532	7863557	4385298	99.4053	238.845	40	58.8
S134	NC_000962	1	4411532	8668843	4385828	99.4173	268.58	40	58.9
S135	NC_000962	1	4411532	7358145	4383127	99.3561	231.681	40	59
S136	NC_000962	1	4411532	7067353	4382167	99.3344	223.01	40	58.9
S137	NC_000962	1	4411532	6630562	4384169	99.3797	207.054	40	58.9
S138	NC_000962	1	4411532	7370193	4383444	99.3633	232.317	40	58.9
S139	NC_000962	1	4411532	7252729	4384277	99.3822	227.242	40	59
S140	NC_000962	1	4411532	7101661	4385093	99.4007	220.476	40	59
S141	NC_000962	1	4411532	7778493	4383952	99.3748	243.316	40	58.9
S142	NC_000962	1	4411532	6470461	4381865	99.3275	202.129	40	58.9
S143	NC_000962	1	4411532	6520941	4383069	99.3548	201.965	40.1	58.9
S144	NC_000962	1	4411532	8008218	4384290	99.3825	249.403	40	58.9
S145	NC_000962	1	4411532	8060570	4402323	99.7913	253.016	40	58.9
S147	NC_000962	1	4411532	6101172	4380915	99.306	187.381	40.1	58.9
S148	NC_000962	1	4411532	6310824	4382978	99.3527	199.025	40	59
S149	NC_000962	1	4411532	6956326	4382868	99.3502	220.333	40	59
S150	NC_000962	1	4411532	6199572	4383384	99.3619	196.189	40	59
S151	NC_000962	1	4411532	6663977	4410292	99.9719	208.912	40	58.7
S152	NC_000962	1	4411532	5088065	4378976	99.262	152.726	40	58.9
S154	NC_000962	1	4411532	6903737	4383955	99.3749	217.579	40	58.9
S155	NC_000962	1	4411532	6150770	4379681	99.278	193.403	40	58.8
S156	NC_000962	1	4411532	6740851	4383529	99.3652	210.59	40.1	58.9
S157	NC_000962	1	4411532	7240670	4382285	99.337	222.593	40.1	58.9
S158	NC_000962	1	4411532	7104405	4383719	99.3695	221.865	40	58.8
S159	NC_000962	1	4411532	7756557	4384672	99.3911	244.268	40	58.8
S160	NC_000962	1	4411532	6844106	4381980	99.3301	216.537	40	58.9
S161	NC_000962	1	4411532	5892567	4383167	99.357	186.38	40	59
S162	NC_000962	1	4411532	6936667	4383337	99.3609	217.362	40	58.8
S163	NC_000962	1	4411532	6907273	4382925	99.3515	212.96	40.1	58.8
S164	NC_000962	1	4411532	6223482	4382594	99.344	192.73	40	58.8
S165	NC_000962	1	4411532	7195770	4381620	99.322	227.919	40	58.9
S166	NC_000962	1	4411532	6467566	4383429	99.363	203.239	40	58.8
S168	NC_000962	1	4411532	6486254	4383254	99.359	196.641	40.1	58.9
S169	NC_000962	1	4411532	6449847	4382340	99.3383	204.148	40	59
S170	NC_000962	1	4411532	5012119	4382980	99.3528	151.56	40.1	58.8
S171	NC_000962	1	4411532	6308536	4381011	99.3082	194.563	40.1	58.7
S173	NC_000962	1	4411532	6704961	4382314	99.3377	208.642	40	58.8
S174	NC_000962	1	4411532	6732960	4384041	99.3768	212.604	40	59
S175	NC_000962	1	4411532	85465	3913645	88.714	2.69557	39.8	59
S176	NC_000962	1	4411532	7106621	4381916	99.3287	224.475	40	58.9
S177	NC_000962	1	4411532	6302447	4383743	99.3701	189.046	40.1	58.9
S178	NC_000962	1	4411532	9561879	4385018	99.399	300.748	40.1	58.9
S179	NC_000962	1	4411532	6318868	4381803	99.3261	200.047	40	59
S180	NC_000962	1	4411532	8581432	4384963	99.3977	268.973	40	58.9
S181	NC_000962	1	4411532	7284863	4382947	99.352	230.2	40	58.9
S182	NC_000962	1	4411532	9359421	4385406	99.4078	292.606	40	58.9
S193	NC_000962	1	4411532	6444195	4402030	99.7846	171.459	40.2	59
S194	NC_000962	1	4411532	6894864	4382286	99.3371	192.766	40.2	58.7
S195	NC_000962	1	4411532	7247135	4381576	99.321	198.527	40.2	58.7
S196	NC_000962	1	4411532	5650620	4380832	99.3041	160.704	40.2	58.7
S197	NC_000962	1	4411532	6021757	4381162	99.3116	165.185	40.2	58.8
S198	NC_000962	1	4411532	7089490	4381727	99.3244	191.924	40.2	58.7
S199	NC_000962	1	4411532	6710770	4382807	99.3489	181.019	40.2	58.8
S200	NC_000962	1	4411532	2976405	4409820	99.9612	88.3809	40.1	58.9
