# Supplementary material for: Genetic diversity and transmission pattern of multidrug-resistant tuberculosis based on whole-genome sequencing in Wuhan, China
Source: Front Public Health. 2025 Jan 28;13:1442987. doi: 10.3389/fpubh.2025.1442987 (PMC11810889; doi:10.3389/fpubh.2025.1442987)
Supplement: Supplementary file 3 [file Table_2.XLSX]

## Sheet: 149 
Table S1.Drug resistance gene mutation，lineage spectrum and drug susceptibility testing（DST） results of 149 MDR-MTB strains
sample	main_lineage	sub_lineage	rifampicin	isoniazid	pyrazinamide	ethambutol	streptomycin	fluoroquinolones	amikacin	kanamycin	capreomycin	ethionamide	para-aminosalicylic_acid	DST(RIF)	DST(INH)	DST(OFX)	DST(KAN)	DST(AMK)	DST(CAP)	DST(ETO)	DST(S)	DST(E)	DST(PAS)	DST(PZA)
M01	lineage2	lineage2.2.2	rpoB_p.Ser450Phe	katG_p.Ser315Thr	pncA_c.542_545del	embB_p.Met306Val	-	-	rrs_r.1401a>g	rrs_r.1401a>g	rrs_r.1401a>g	-	-	R	R	R	R	R	R	S	R	R	S	S
M02	lineage2	lineage2.2.1	rpoB_p.Ser450Leu	katG_p.Ser315Thr	-	embB_p.Asp354Ala	rpsL_p.Lys43Arg	-	-	-	-	-	-	R	R	S	S	S	S	S	R	R	S	S
M03	lineage2	lineage2.2.1	rpoB_p.Asp435Val	katG_p.Ser315ThrfabG1_c.-15C>T	-	-	rpsL_p.Lys43Arg	-	-	-	-	fabG1_c.-15C>T	-	R	R	S	S	S	S	S	R	S	S	S
M04	lineage2	lineage2.2.1	rpoB_p.Ser450Leu	katG_p.Ser315Thr	pncA_p.Ile133Thr	embB_p.Asp354AlaembB_p.Met306Ile	rpsL_p.Lys43Arg	-	rrs_r.1401a>g	rrs_r.1401a>g	rrs_r.1401a>g	-	-	R	R	R	S	S	S	S	R	S	R	S
M05	lineage2	lineage2.2.1	rpoB_p.Ser450Leu	katG_p.Ser315Thr	-	-	rpsL_p.Lys43Arg	-	-	-	-	-	-	R	R	S	S	S	S	S	R	S	S	S
M06	lineage2	lineage2.2.1	rpoB_p.Ser450Leu	katG_p.Ser315Thr	pncA_c.-11A>G	-	-	-	-	-	-	-	-	R	R	S	S	S	S	S	S	R	R	S
M07	lineage2	lineage2.2.1	rpoB_p.Ser450Leu	fabG1_c.-15C>T	-	-	rpsL_p.Lys43Arg	-	-	-	-	fabG1_c.-15C>T	-	R	R	S	S	S	S	S	R	S	S	S
M08	lineage2	lineage2.2.2	rpoB_p.His445Asp,rpoB_p.Asp435Tyr	katG_p.Ser315Thr	-	embB_p.Gln497Arg	-	-	-	-	-	-	-	R	R	S	S	S	S	S	S	R	S	S
M09	lineage2	lineage2.2.1	rpoB_p.Ser450Leu	ahpC_c.-52C>T	-	-	-	gyrA_p.Asp94Ala,gyrA_p.Ala90Val	-	-	-	-	-	R	R	R	S	S	S	S	S	R	S	S
M10	lineage4	lineage4.2.2	rpoB_p.His445Ser	katG_p.Ser315Thr	-	embB_p.Asp354Ala	-	gyrB_p.Asp461Asn	-	-	-	-	-	R	R	R	S	S	S	S	S	R	S	S
M11	lineage2	lineage2.2.1	rpoB_p.Ser450Leu	-	-	-	-	-	-	-	-	-	-	R	R	S	S	S	S	S	R	S	S	S
M12	lineage2	lineage2.2.1	rpoB_p.Ser450Leu	fabG1_c.-15C>T	-	-	-	-	-	-	-	fabG1_c.-15C>T	-	R	R	S	S	S	S	S	S	R	S	S
M13	lineage2	lineage2.2.1	rpoB_p.Ser450Leu	katG_p.Ser315Thr	pncA_p.His57Tyr	embB_p.Met306Leu	rpsL_p.Lys43Arg	-	-	-	-	ethA_c.1465_1466insG	-	R	R	S	S	S	S	S	R	R	S	S
M14	lineage2	lineage2.2.1	rpoB_p.His445Arg	katG_p.Ser315Thr	-	-	rpsL_p.Lys43Arg	-	-	-	-	-	-	R	R	S	S	S	S	S	R	R	S	S
M15	lineage2	lineage2.2.1	rpoB_p.Gln432Pro,rpoB_p.Glu761Asp	-	pncA_p.Gly108Arg	-	-	-	-	-	-	-	-	R	R	S	S	S	S	S	S	R	S	S
M16	lineage2	lineage2.2.1	rpoB_p.Ser450Leu	katG_p.Ser315Thr	-	embB_p.Met306Val	rpsL_p.Lys43Arg	gyrA_p.Asp94Gly,gyrA_p.Ala90Val	-	-	-	ethA_c.1341_1341del	-	R	R	R	S	S	S	S	R	R	S	S
M17	lineage2	lineage2.2.1	rpoB_p.Ser450Leu	katG_p.Ser315Thr	-	embB_p.Gly406Ser	rpsL_p.Lys43Arg	-	-	-	-	-	folC_p.Glu153Ala,thyA_p.His75Asn	R	R	S	S	S	S	S	R	S	R	S
M18	lineage2	lineage2.2.1	rpoB_p.Leu452Pro	katG_p.Ser315Thr	-	embB_p.Met306Val	-	-	-	-	-	-	-	R	R	S	S	S	S	S	S	R	S	S
M19	lineage2	lineage2.2.1	rpoB_p.His445Arg	katG_p.Ser315Thr	-	-	rpsL_p.Lys43Arg	-	-	-	-	-	-	R	R	S	S	S	S	S	R	S	S	S
M20	lineage2	lineage2.2.1	rpoB_c.1306_1308del	katG_p.Thr380IlefabG1_c.-15C>T	-	embB_p.Met306Val	rpsL_p.Lys43Arg	gyrA_p.Ser91Pro	rrs_r.1401a>g	rrs_r.1401a>g	rrs_r.1401a>g	fabG1_c.-15C>T	-	R	R	R	R	R	S	S	R	R	S	S
M21	lineage2	lineage2.2.1	rpoB_p.Ser450Leu	katG_p.Ser315Thr	-	-	rpsL_p.Lys43Arg	-	-	-	-	-	-	R	R	S	S	S	S	S	R	S	S	S
M22	lineage2	lineage2.2.1	rpoB_p.Ser450Trp	katG_p.Ala109Val	-	-	rrs_r.514a>c	-	-	-	-	-	-	R	R	S	S	S	S	S	S	S	S	S
M23	lineage2	lineage2.2.1	rpoB_p.Ser450Leu	katG_p.Ser315Thr	-	-	rpsL_p.Lys43Arg	-	-	-	-	-	-	R	R	S	S	S	S	S	R	S	S	S
M24	lineage2	lineage2.2.1	rpoB_p.Asp435Val	katG_p.Ser315Thr	pncA_p.Ile5Thr	embB_p.His1002Arg	rpsL_p.Lys43Arg	-	-	-	-	ethA_c.480_481del	-	R	R	S	S	S	S	S	R	S	S	S
M25	lineage2	lineage2.2.1	rpoB_p.His445Asp	fabG1_c.-15C>T	-	-	-	gyrA_p.Asp94Asn	-	-	-	fabG1_c.-15C>T	-	R	R	R	S	S	S	S	S	S	S	S
M26	lineage2	lineage2.2.1	rpoB_p.Ser450Leu	katG_p.Ser315Thr	-	-	-	-	-	-	-	-	-	R	R	S	S	S	S	S	S	S	S	S
M27	lineage2	lineage2.2.1	rpoB_p.Ser450Leu	katG_p.Ser315Thr	-	-	rpsL_p.Lys43Arg	gyrA_p.Ala90Val	-	-	-	-	-	R	R	S	S	S	S	S	R	S	S	S
M28	lineage2	lineage2.2.1	rpoB_p.Asp435Tyr	-	-	-	-	-	-	-	-	-	-	R	R	S	S	S	S	S	S	S	S	S
M29	lineage2	lineage2.2.1	rpoB_p.Asn437Asp,rpoB_p.Asp435Val	katG_p.Ser315ThrfabG1_c.-15C>T	-	-	rpsL_p.Lys43Arg	-	-	-	-	fabG1_c.-15C>T	-	R	R	S	S	S	S	S	R	S	S	S
M30	lineage2	lineage2.2.1	rpoB_p.His445Arg	katG_p.Ser315Thr	-	-	-	-	-	-	-	-	-	R	R	S	S	S	S	S	S	S	S	S
M31	lineage2	lineage2.2.1	rpoB_p.Ser450Leu	katG_p.Ser315Thr	-	-	rpsL_p.Lys43Arg	-	-	-	-	-	folC_p.Glu40Gly	R	R	S	S	S	S	S	R	S	S	S
M32	lineage2	lineage2.2.1	rpoB_p.Ser450Leu	fabG1_c.-15C>T	-	-	-	-	-	-	-	fabG1_c.-15C>T	-	R	R	S	S	S	S	S	S	S	S	S
M33	lineage2	lineage2.2.1	rpoB_p.His445Asp	katG_p.Ser315Thr	pncA_p.Val139Leu	-	rpsL_p.Lys43Arg	-	-	eis_c.-14C>T	-	-	-	R	R	S	S	S	S	S	R	S	S	S
M34	lineage2	lineage2.2.1	rpoB_p.Ser450Leu	katG_p.Ser315Thr	pncA_c.212_222del	embB_p.Gly406Asp	rpsL_p.Lys43Arg	-	-	-	-	-	-	R	R	S	S	S	S	S	R	S	S	S
M35	lineage2	lineage2.2.1	rpoB_p.Ser450Leu	katG_p.Ser315Thr	pncA_c.-11A>G	-	-	-	-	-	-	-	-	R	R	S	S	S	R	S	S	R	R	S
M36	lineage2	lineage2.2.1	-	katG_p.Ser315Thr	-	embB_p.Met306Val	rpsL_p.Lys43Arg	gyrA_p.Asp94Gly	-	-	-	-	thyX_c.-16C>T,thyA_p.Trp83Cys	R	R	R	S	S	S	S	R	S	R	S
M37	lineage2	lineage2.2.1	rpoB_p.Ser450Leu	katG_p.Ser315Thr	-	-	rpsL_p.Lys43Arg	-	-	-	-	-	folC_p.Ile43Thr	R	R	S	S	S	S	S	R	S	R	S
M38	lineage2	lineage2.2.1	rpoB_p.Leu430Pro,rpoB_p.His445Gln	katG_p.Ser315Thr	pncA_p.Ala46Glu	-	rrs_r.514a>c	gyrA_p.Ala90Val	-	-	-	-	-	R	R	R	S	S	S	S	R	S	S	S
M39	lineage2	lineage2.2.1	rpoB_p.Asp435Val	katG_p.Ser315Thr	pncA_c.451_452del	-	rpsL_p.Lys43Thr,rrs_r.514a>c	gyrA_p.Asp94Asn	-	-	-	-	-	R	R	R	S	S	S	S	R	S	S	S
M40	lineage2	lineage2.2.1	rpoB_p.Ser450Leu	fabG1_c.-15C>T	-	embB_p.Met306Ile	rpsL_p.Lys43Arg	gyrB_p.Thr500Asn	-	-	-	fabG1_c.-15C>T	-	R	R	S	S	S	S	S	R	S	S	S
M41	lineage2	lineage2.2.1	rpoB_p.Ser450Leu	-	-	-	-	gyrA_p.Asp94Gly,gyrA_p.Ser91Pro	-	-	-	-	-	R	R	R	S	S	S	S	S	S	S	S
M42	lineage2	lineage2.2.1	rpoB_p.His445Tyr	katG_p.Ser315Thr	-	-	rrs_r.514a>c	-	-	-	-	-	-	R	R	S	S	S	S	S	S	S	S	S
M43	lineage2	lineage2.2.1	rpoB_p.Ser450Leu	-	-	-	rpsL_p.Lys88Arg	-	-	-	-	-	-	R	R	S	S	S	S	S	R	S	S	S
M44	lineage2	lineage2.2.1	rpoB_p.Ser450Leu	katG_p.Ser315Thr	pncA_p.Gln10Pro	-	rpsL_p.Lys43Arg	-	-	-	-	-	-	R	R	S	S	S	S	S	R	S	S	S
M45	lineage2	lineage2.2.1	rpoB_p.Ser450Leu	katG_p.Ser315Thr	-	embB_p.Met306IleembB_p.Gly406Asp	rpsL_p.Lys43Arg	-	-	-	-	-	-	R	R	S	S	S	S	S	R	S	S	S
M46	lineage2	lineage2.2.1	rpoB_p.Ser450Leu	katG_p.Ser315Thr	-	embB_p.Gln497Arg	-	-	-	-	-	-	-	R	R	S	S	S	S	S	S	S	S	S
M47	lineage2	lineage2.2.1	rpoB_p.Ser450Leu	-	-	-	-	-	-	-	-	-	-	R	R	S	S	S	S	S	S	S	S	S
M48	lineage2	lineage2.2.1	rpoC_p.Leu527Val,rpoB_p.Gln432Pro	katG_p.Ser315Thr	-	embB_p.Met306Val	rpsL_p.Lys43Arg	-	-	-	-	-	-	R	R	S	S	S	S	S	R	S	S	S
M49	lineage2	lineage2.2.1	rpoB_p.Leu430Pro,rpoB_p.Asp435Gly	katG_p.Ser315Thr	-	embB_p.Met306Val	rpsL_p.Lys88Arg	gyrA_p.Asp94Ala	-	-	-	-	folC_p.Ile43Thr	R	R	R	S	S	S	S	R	R	S	S
M50	lineage2	lineage2.2.1	rpoB_p.Ser450Leu	katG_c.-7G>A	pncA_p.Ser67Pro	embB_p.Met306Ile	-	gyrA_p.Ala90Val	-	-	-	-	-	R	R	R	S	S	S	S	S	R	S	S
M51	lineage2	lineage2.2.1	rpoB_p.Ser450Leu	katG_p.Ser315Thr	-	-	rpsL_p.Lys43Arg	gyrA_p.Asp94Gly	-	-	-	-	-	R	R	R	S	S	S	S	R	S	S	S
M52	lineage2	lineage2.2.1	rpoB_p.Ser450Leu	katG_p.Ser315Thr	-	embB_p.Met306Val	rpsL_p.Lys43Arg	-	-	-	-	-	-	R	R	S	S	S	S	S	R	S	S	S
M53	lineage2	lineage2.2.1	rpoB_p.Ser450Leu	-	-	-	-	gyrA_p.Asp94Gly	-	-	-	-	-	R	R	R	S	S	S	S	S	S	S	S
M54	lineage2	lineage2.2.1	-	katG_p.Ser315Thr	-	embB_p.Met306Val	-	gyrA_p.Asp94Gly,gyrA_p.Ala90Val	-	-	-	-	-	R	R	R	S	S	S	S	S	R	S	S
M55	lineage2	lineage2.2.1	rpoB_p.Asn437Asp,rpoB_p.Asp435Val	katG_p.Ser315Thr	-	embB_p.Met306Ile	rpsL_p.Lys43Arg	-	-	-	-	-	-	R	R	S	S	S	S	S	R	S	S	S
M56	lineage2	lineage2.2.1	rpoB_p.Ser450Leu	katG_p.Ser315Thr	-	embB_p.Met306Val	rpsL_p.Lys43Arg	gyrA_p.Asp94Gly	-	-	-	-	-	R	R	R	S	S	S	S	R	S	S	S
M57	lineage4	lineage4.2.2	rpoB_p.His445Asp	katG_p.Ser315Thr	-	embB_p.Met306Ile	-	-	-	-	-	-	-	R	R	S	S	S	S	S	S	R	S	S
M58	lineage2	lineage2.2.1	rpoB_p.Ser450Leu	katG_p.Trp191Arg	-	embB_p.Met306Ile	rpsL_p.Lys43Arg	-	-	-	-	-	-	R	R	S	S	S	S	S	R	S	S	S
M59	lineage2	lineage2.2.1	rpoB_p.Leu452Pro	katG_p.Ser315Thr	pncA_p.Thr135Pro	-	rpsL_p.Lys88Arg	gyrA_p.Asp94Gly	-	-	-	-	-	R	R	R	S	S	S	S	R	S	S	S
M60	lineage2	lineage2.2.1	rpoB_p.Ser450Leu	ahpC_c.-52C>T	-	-	-	gyrA_p.Asp94Gly	-	-	-	-	-	R	R	R	S	S	S	S	S	S	S	S
M61	lineage2	lineage2.2.1.1	rpoB_p.Ser450Leu	ahpC_c.-48G>A	pncA_c.292_293insG	embB_p.Met306Val	-	-	-	-	-	-	-	R	R	S	S	S	S	S	S	R	S	S
M62	lineage2	lineage2.2.1	rpoB_p.Ser450Leu	-	-	-	-	-	-	-	-	-	-	R	R	S	S	S	S	S	S	S	S	S
M63	lineage2	lineage2.2.1	rpoB_p.Leu452Pro	katG_p.Ser315Thr	pncA_p.Asp49Gly	embB_p.Met306Val	-	-	-	-	-	-	-	R	R	S	S	S	S	S	S	R	S	S
M64	lineage2	lineage2.2.1	rpoB_p.Ser450Leu	katG_p.Ser315Asn	-	embB_p.Gln497Lys	rpsL_p.Lys43Arg	-	-	-	-	-	-	R	R	S	S	S	S	S	R	S	S	S
M65	lineage2	lineage2.2.1.1	rpoB_p.Ser450Leu	fabG1_c.-15C>T	-	embB_p.Gly406Ala	rpsL_p.Lys43Arg	gyrA_p.Ala90Val	-	-	-	fabG1_c.-15C>T	-	R	R	R	S	S	S	R	R	S	S	S
M66	lineage2	lineage2.2.1	rpoB_p.His445Leu	katG_p.Ser315Thr	-	embB_p.Met306Ile	rpsL_p.Lys88Arg	-	-	-	-	-	-	R	R	S	S	S	S	S	R	R	S	S
M67	lineage2	lineage2.2.1	rpoB_p.Ser450Leu	katG_p.Ser315Thr	-	-	-	gyrA_p.Asp94Gly	-	-	-	-	-	R	R	R	S	S	S	S	S	S	S	S
M68	lineage2	lineage2.2.1	rpoB_p.Ser450Leu	katG_p.Ser315Thr	pncA_p.Val7Gly	embB_p.Met306Val	rpsL_p.Lys43Arg	-	-	-	-	-	-	R	R	S	S	S	S	S	R	R	S	S
M69	lineage2	lineage2.2.1	rpoB_p.Ser450Leu	fabG1_c.-15C>T	-	-	rpsL_p.Lys43Arg	-	-	-	-	fabG1_c.-15C>T	-	R	R	S	S	S	S	S	R	S	S	S
M70	lineage2	lineage2.2.1	rpoB_p.Ser450Leu	katG_p.Ser315Thr	pncA_c.-11A>G	embB_p.Met306Val	rrs_r.514a>c	gyrA_p.Ala90Val	-	-	-	-	folC_p.Ile43Thr	R	R	R	S	S	S	S	R	R	S	S
M71	lineage2	lineage2.2.1	rpoB_p.Ser450Leu	katG_p.Ser315Thr	-	-	rpsL_p.Lys43Arg	-	-	-	-	-	-	R	R	S	S	S	S	S	R	S	S	S
M72	lineage2	lineage2.2.1	-	ahpC_c.-57C>T	pncA_p.Ala171Val	embB_p.Asp328Tyr	rpsL_p.Lys43Arg	-	-	-	-	-	-	R	R	S	S	S	S	S	R	R	S	S
M73	lineage2	lineage2.2.1	rpoB_p.Ser450Leu	katG_p.Ser315Thr	pncA_p.Leu27Pro	embB_p.Met306Val	-	gyrA_p.Ala90Val	-	-	-	-	-	R	R	R	S	S	S	S	S	R	S	S
M74	lineage2	lineage2.2.1	rpoB_p.Ser450Leu	katG_p.Ser315Thr	-	-	rpsL_p.Lys43Arg	-	-	-	-	-	-	R	R	S	S	S	S	S	R	S	S	S
M75	lineage4	lineage4.2.2	rpoB_p.His445Asp	-	-	-	-	-	-	-	-	-	-	R	R	S	S	S	S	S	S	S	S	S
M76	lineage2	lineage2.2.1	rpoB_p.Ser450Trp	katG_p.Ser315Thr	pncA_p.Leu182Ser	embB_p.Met306Val	rpsL_p.Lys88Met	-	-	eis_c.-10G>A	-	-	thyX_c.-16C>T	R	R	S	S	S	S	S	R	S	R	S
M77	lineage2	lineage2.2.1	rpoB_p.Ser450Leu	katG_p.Ser315Thr	-	-	-	-	-	-	-	-	-	R	R	S	S	S	S	S	S	S	S	S
M78	lineage2	lineage2.2.1	rpoB_p.His445Leu	katG_p.Ser315Thr	pncA_c.-11A>G	embA_c.-12C>TembB_p.Met306Ile	rpsL_p.Lys88Arg	-	-	-	-	-	-	R	R	S	S	S	S	S	R	R	S	S
M79	lineage2	lineage2.2.1	rpoB_p.Asp435Val	katG_p.Ser315ThrfabG1_c.-15C>T	-	-	rpsL_p.Lys43Arg	-	-	-	-	fabG1_c.-15C>T	-	R	R	S	S	S	S	S	R	S	S	S
M80	lineage2	lineage2.2.1	rpoB_p.Thr400Ala,rpoB_p.Ser450Leu	katG_p.Ser315Thr	-	embB_p.Met306Ile	rpsL_p.Lys43Thr,rrs_r.514a>c	-	-	-	-	ethA_c.752_753insG	-	R	R	S	S	S	S	S	R	S	S	S
M81	lineage2	lineage2.2.1	-	fabG1_c.-15C>T	pncA_p.Gly162Asp	-	-	-	-	-	-	fabG1_c.-15C>T	-	R	R	R	S	S	S	R	S	S	S	S
M82	lineage2	lineage2.2.1	rpoB_p.Ser450Leu	katG_p.Ser315Thr	-	-	rpsL_p.Lys43Arg	-	-	-	-	-	folC_p.Ile43Thr	R	R	S	S	S	S	S	R	S	R	S
M83	lineage2	lineage2.2.1	rpoB_p.Ser450Leu	katG_p.Trp191ArgfabG1_c.-15C>T	-	-	rpsL_p.Lys43Arg	-	-	-	-	fabG1_c.-15C>T	-	R	R	S	S	S	S	S	R	S	S	S
M84	lineage2	lineage2.2.1	rpoB_p.His445Asp	ahpC_c.-74G>AfabG1_c.-8T>C,katG_p.Ser315Gly	-	-	rpsL_p.Lys43Arg	-	-	-	-	fabG1_c.-8T>C	folC_p.Ser150Gly	R	R	S	S	S	S	S	R	S	R	S
M85	lineage2	lineage2.2.1	rpoB_p.Ser450Leu	katG_p.Ser315Thr	pncA_p.Gln10Pro	embB_p.Met306Ile	rpsL_p.Lys43Arg	-	-	-	-	-	-	R	R	S	S	S	S	S	R	S	S	S
M86	lineage2	lineage2.2.1	rpoB_p.Ser450Leu	katG_p.Ser315Thr	-	-	rpsL_p.Lys43Arg	-	-	-	-	-	-	R	R	S	S	S	S	S	R	S	S	S
M87	lineage2	lineage2.2.1	rpoB_p.Leu452Pro	katG_p.Ser315Thr	-	-	rpsL_p.Lys88Arg	-	-	-	-	-	-	R	R	S	S	S	S	S	R	S	S	S
M88	lineage2	lineage2.2.1	rpoB_p.Ser450Leu	katG_p.Ser315Thr	-	-	-	-	-	-	-	-	-	R	R	S	S	S	S	S	S	S	S	S
M89	lineage4	lineage4.4.2	rpoB_p.Ser450Leu	katG_p.Ser315Thr	-	embB_p.Met306Ile	-	-	-	-	-	-	-	R	R	S	S	S	S	S	R	S	S	S
M90	lineage2	lineage2.2.1	rpoB_p.Phe424Val	katG_p.Ser315Thr	pncA_c.171_172insA	embB_p.Met306Val	rpsL_p.Lys43Arg	-	-	-	-	ethA_c.-11A>G	-	R	R	S	S	S	S	S	R	R	S	R
M91	lineage2	lineage2.2.1	rpoB_p.Ser450Leu	katG_p.Ser315Thr	-	embB_p.Gln497Arg	-	gyrA_p.Ser91Pro	-	-	-	-	-	R	R	R	S	S	S	S	S	S	S	S
M92	lineage2	lineage2.2.1	rpoB_p.Ser450Leu	fabG1_c.-15C>T	-	-	-	-	-	-	-	fabG1_c.-15C>T	-	R	R	S	S	S	S	S	S	S	S	S
M93	lineage2	lineage2.2.1	rpoB_p.Ser450Leu	katG_p.Ser315Thr	-	embB_p.Met306Val	rpsL_p.Lys88Arg	-	-	-	-	-	-	R	R	S	S	S	S	S	R	R	S	S
M94	lineage2	lineage2.2.1	rpoB_p.Ser450Leu	katG_p.Ser315Thr	pncA_c.-11A>G	embB_p.Met306Val	rpsL_p.Lys88Arg	gyrA_p.Ala90Val	-	-	-	-	folC_p.Glu40Gly	R	R	R	S	S	S	S	R	R	R	R
M95	lineage2	lineage2.2.1	rpoB_p.His445Asp	katG_p.Ser315Thr	-	-	rpsL_p.Lys43Arg	-	-	-	-	-	-	R	R	S	S	S	S	S	R	S	S	S
M96	lineage2	lineage2.2.1	rpoB_p.Ser450Leu	fabG1_c.-15C>T	-	-	rpsL_p.Lys43Arg	-	-	-	-	fabG1_c.-15C>T	-	R	R	S	S	S	S	R	R	S	S	S
M97	lineage2	lineage2.2.1	rpoB_p.His445Tyr	katG_p.Ser315Thr	-	-	-	gyrA_p.Ala90Val	-	-	-	-	-	R	R	R	S	S	S	S	S	S	S	R
M98	lineage2	lineage2.2.1	rpoB_p.Ser450Trp	inhA_p.Ile194ThrkatG_p.Ser315Thr	pncA_p.Leu182Ser	embB_p.Met306Val	rpsL_p.Lys88Met	gyrA_p.Asp94Gly	-	eis_c.-10G>A	-	inhA_p.Ile194Thr,ethA_c.197_198insT	thyX_c.-16C>T	R	R	R	S	S	S	R	S	S	R	S
M99	lineage2	lineage2.2.1.1	rpoB_p.Ser450Leu	katG_p.Ser315Asn	-	-	rpsL_p.Lys43Arg	-	-	-	-	-	-	R	R	S	S	S	S	S	R	S	S	S
M100	lineage2	lineage2.2.1	rpoB_p.Asp435Val	katG_p.Ser315Thr	pncA_p.Ile5Thr	-	rpsL_p.Lys43Arg	-	-	-	-	ethA_c.191_192insT	-	R	R	S	S	S	S	S	R	S	S	S
M101	lineage2	lineage2.2.1	rpoB_p.Ser450Leu	fabG1_c.-15C>T	-	-	-	-	-	-	-	fabG1_c.-15C>T	-	R	R	S	S	S	S	S	S	S	S	S
M102	lineage2	lineage2.2.1	rpoB_p.Ser450Leu	katG_p.Ser315Thr	-	embB_p.Met306Val	rpsL_p.Lys43Arg	-	-	-	-	-	-	R	R	S	S	S	S	S	R	R	S	S
M103	lineage2	lineage2.2.1	rpoC_p.Leu527Val,rpoB_p.Ser450Leu	katG_p.Ser315Thr	pncA_p.Trp68Arg	-	rpsL_p.Lys43Arg	-	-	-	-	-	-	R	R	S	S	S	S	S	R	S	S	R
M104	lineage2	lineage2.2.1	rpoB_p.Asp435Val,rpoC_p.Leu527Val	katG_p.Ser315Thr	pncA_p.His71Arg	embB_p.Met306Val	rrs_r.514a>c	-	rrs_r.1401a>g	rrs_r.1401a>g	rrs_r.1401a>g	-	thyA_p.His75Asn,folC_p.Ser150Gly	R	R	S	R	R	R	S	R	R	R	R
M105	lineage2	lineage2.2.1	rpoC_p.Leu527Val,rpoB_p.Ser450Leu	katG_p.Ser315Thr	pncA_p.Trp68Arg	-	rpsL_p.Lys43Arg	-	-	-	-	-	-	R	R	S	S	S	S	S	R	S	S	R
M106	lineage2	lineage2.2.1	rpoB_p.Ser450Leu	katG_p.Ser315Thr	-	embB_p.Gly406Ala	rpsL_p.Lys43Arg	-	-	-	-	-	-	R	R	S	S	S	S	S	R	R	S	R
M107	lineage2	lineage2.2.1	rpoB_p.Asp435Val	katG_p.Ser315Ile	-	-	-	-	-	-	-	-	-	R	R	S	S	S	S	S	S	R	S	S
M108	lineage4	lineage4.4.2	rpoB_p.Ser450Leu	katG_p.Ser315Thr	-	embB_p.Met306Ile	rrs_r.514a>c	-	-	-	-	-	-	R	R	S	S	S	S	S	R	R	S	S
M109	lineage2	lineage2.2.1	rpoB_p.Ser450Leu	katG_p.Ser315Thr	pncA_p.His51Tyr	embB_p.Met306Val	-	-	rrs_r.1401a>g	rrs_r.1401a>g	rrs_r.1401a>g	-	-	R	R	S	R	R	R	S	S	R	S	R
M110	lineage2	lineage2.2.1	rpoB_p.Ser450Leu	katG_p.Ser315Thr	pncA_p.Gln10Pro	-	rpsL_p.Lys43Arg	-	-	-	-	-	-	R	R	S	S	S	S	S	R	S	S	R
M111	lineage2	lineage2.2.1	rpoB_p.Ser450Leu	ahpC_c.-81C>T	-	-	-	-	-	-	-	-	-	R	R	S	S	S	S	S	S	S	S	S
M112	lineage2	lineage2.2.1	rpoB_p.Ser450Leu	katG_p.Ser315Thr	pncA_p.Thr47Ala	embB_p.Gly406Ser	rpsL_p.Lys43Arg	gyrA_p.Ser91Pro	-	-	-	-	-	R	R	R	S	S	S	S	R	R	S	S
M113	lineage4	lineage4.4.2	rpoB_p.Ser450Leu	katG_p.Gln461Pro	-	-	-	gyrA_p.Asp94Gly	-	-	-	-	-	R	R	R	S	S	S	S	S	S	S	S
M114	lineage2	lineage2.2.1	rpoB_p.His445Tyr	fabG1_c.-15C>T	-	-	-	-	-	-	-	fabG1_c.-15C>T	thyA_p.His75Asn	R	R	S	S	S	S	S	R	S	S	S
M115	lineage2	lineage2.2.1	rpoB_p.Leu430Pro,rpoB_p.His445Gln	katG_p.Ser315Thr	-	embA_c.-16C>T	rrs_r.514a>c	-	-	-	-	-	-	R	R	S	S	S	S	S	S	S	S	S
M116	lineage2	lineage2.2.1	rpoB_p.Ser450Leu	katG_p.Ser315Asn	-	-	rrs_r.517c>t	-	-	-	-	-	-	R	R	R	S	S	S	S	R	R	S	R
M117	lineage2	lineage2.2.1	rpoB_p.Ser450Leu	katG_p.Ser315Thr	pncA_p.Tyr103*	embB_p.Glu405AspembA_c.-16C>T	rpsL_p.Lys43Arg	gyrA_p.Asp94Ala	-	-	-	-	-	R	R	R	S	S	S	S	R	R	S	R
M118	lineage2	lineage2.2.1	rpoB_p.Ser450Leu	katG_p.Ser315Thr	pncA_p.Tyr103*	embB_p.Glu405AspembA_c.-16C>T	rpsL_p.Lys43Arg	gyrA_p.Asp94Ala	-	-	-	-	-	R	R	S	S	S	S	S	R	S	S	S
M119	lineage2	lineage2.2.1	rpoB_p.Ser450Leu	ahpC_c.-81C>T	-	-	rpsL_p.Lys43Arg	-	-	-	-	fabG1_c.-15C>T	-	R	R	S	S	S	S	S	S	S	S	S
M120	lineage2	lineage2.2.1	rpoB_p.Asp435Tyr	-	-	-	-	-	-	-	-	-	-	R	R	S	S	S	S	S	R	R	S	R
M121	lineage2	lineage2.2.1	rpoB_p.His445Tyr	katG_p.Ser315Thr	pncA_p.Phe58Leu	embB_p.Met306IleembB_p.Gly406Asp	rpsL_p.Lys43Arg	-	-	-	-	ethA_c.1290_1290del	-	R	R	S	S	S	S	S	R	S	S	S
M122	lineage2	lineage2.2.1	rpoB_p.Ser450Leu	katG_p.Ser315Thr	-	-	rpsL_p.Lys43Arg	-	-	-	-	-	folC_p.Ile43Thr	R	R	S	S	S	S	S	S	S	S	S
M123	lineage2	lineage2.2.1	rpoB_p.Leu452Pro	katG_p.Ser315Thr	-	embA_c.-16C>T	-	-	-	-	-	-	-	R	R	S	S	S	S	S	R	R	S	S
M124	lineage2	lineage2.2.1	rpoB_p.Leu452Pro,rpoB_p.Asp435Gly	katG_p.Ser315Thr	-	embB_p.Met306Val	rpsL_p.Lys43Arg	-	-	-	-	-	folC_p.Ser150Gly	R	R	S	S	S	S	S	S	R	S	S
M125	lineage2	lineage2.2.1	rpoB_p.Ser450Leu	katG_p.Ser315Thr	-	embB_p.Met306Val	-	-	-	-	-	-	-	R	R	S	S	S	S	S	S	R	S	S
M126	lineage2	lineage2.2.1.1	rpoB_p.Ser450Leu	katG_p.Ser315Thr	-	-	-	gyrB_p.Asp461Ala	-	-	-	-	-	R	R	S	S	S	S	S	R	S	S	S
M127	lineage2	lineage2.2.1	rpoB_p.His445Asp	katG_p.Ser315Thr	-	embB_p.Met306Ile	rpsL_p.Lys43Arg	-	-	-	-	-	-	R	R	S	S	S	S	S	R	R	S	S
M128	lineage2	lineage2.2.1	rpoB_p.Gln432Pro	katG_p.Ser315Asn	-	-	-	-	-	-	-	-	thyA_p.His75Asn	R	R	R	S	S	S	S	R	R	S	R
M129	lineage2	lineage2.2.1	rpoB_p.Ser450Leu	katG_p.Gly125CysfabG1_c.-15C>T	pncA_p.His51Tyr	embB_p.Met306Val	rpsL_p.Lys88Arg	gyrA_p.His70Arg	-	-	-	fabG1_c.-15C>T	-	R	R	S	S	S	S	S	R	R	S	S
M130	lineage2	lineage2.2.1	rpoB_p.Leu430Pro,rpoB_p.His445Gln	katG_p.Ser315Thr	-	embA_c.-16C>G	rrs_r.514a>c	-	-	-	-	-	-	R	R	R	S	S	S	S	S	S	S	R
M131	lineage2	lineage2.2.1	rpoB_p.Ser450Leu	ahpC_c.-52C>T	-	-	-	gyrA_p.Asp94Tyr	-	-	-	-	-	R	R	R	S	S	S	S	S	S	R	R
M132	lineage2	lineage2.2.1	rpoB_p.Ser450Leu	katG_c.-7G>A	pncA_p.Ser67Pro	embB_p.Met306Ile	-	gyrA_p.Ala90Val	-	-	-	-	-	R	R	S	S	S	S	S	R	S	S	R
M133	lineage2	lineage2.2.1	rpoB_p.Ser450Leu	katG_p.Ser315Thr	pncA_p.Val7Gly	-	rpsL_p.Lys43Arg	-	-	-	-	-	-	R	R	S	S	S	S	S	S	S	S	S
M134	lineage2	lineage2.2.1	rpoB_p.Ser450Leu	inhA_p.Ser94AlafabG1_c.-15C>T	pncA_p.His71Tyr	embB_p.Met306Ile	rrs_r.514a>c	gyrA_p.Ala90Val	rrs_r.1401a>g	rrs_r.1401a>g	rrs_r.1401a>g	inhA_p.Ser94Ala,fabG1_c.-15C>T	-	R	R	S	S	S	S	S	S	S	S	S
M135	lineage2	lineage2.2.1	rpoB_p.Ser450Leu	katG_p.Ser315Thr	-	-	rrs_r.517c>t	-	-	-	-	-	-	R	R	S	S	S	S	S	R	S	S	S
M136	lineage2	lineage2.2.1	rpoB_p.His445Arg	katG_p.Ser315Thr	-	-	rpsL_p.Lys43Arg	-	-	-	-	-	-	R	R	S	R	S	R	S	S	S	S	S
M137	lineage2	lineage2.2.1	rpoB_p.Asp435Val	katG_p.Ser315Thr	-	-	-	gyrA_p.Gly88Cys	rrs_r.1401a>g	rrs_r.1401a>g	rrs_r.1401a>g	-	-	R	R	S	S	S	S	S	R	S	S	R
M138	lineage2	lineage2.2.1	rpoB_p.Ser450Leu	katG_p.Ser315Thr	pncA_p.Val128Gly	embB_p.Met306Val	rpsL_p.Lys43Arg	-	-	-	-	-	-	R	R	S	S	S	S	S	R	S	S	S
M139	lineage2	lineage2.2.1	rpoB_p.Ser450Leu	ahpC_c.-52C>T	-	embB_p.Gly406Asp	rpsL_p.Lys43Arg	-	-	-	-	-	-	R	R	R	S	S	S	S	S	R	S	R
M140	lineage2	lineage2.2.1	rpoB_p.Ser450Leu	katG_p.Ser315Thr	pncA_p.Leu27Pro	embB_p.Met306Val	-	gyrA_p.Ala90Val	-	-	-	-	-	R	R	S	S	S	S	R	R	S	S	S
M141	lineage2	lineage2.2.1	rpoC_p.Leu527Val,rpoB_p.Ser450Leu	katG_c.53_53del	-	-	rpsL_p.Lys43Arg	-	-	-	-	fabG1_c.-15C>T	-	R	R	R	S	S	R	S	R	R	S	R
M142	lineage4	lineage4.2.2	rpoB_p.Ser450Leu	katG_p.Ser315Thr	pncA_c.305_306insC	embB_p.Gln497Lys	-	-	-	-	-	-	-	R	R	S	S	S	S	S	S	S	S	S
M143	lineage2	lineage2.2.1.1	rpoB_p.Ser450Leu	inhA_p.Ile194ThrfabG1_c.-15C>T	pncA_p.Val139Gly	-	rpsL_p.Lys43Arg	gyrA_p.Ser91Pro	-	-	-	inhA_p.Ile194Thr,fabG1_c.-15C>T	-	R	R	R	S	S	S	R	R	S	S	S
M144	lineage2	lineage2.2.1	rpoB_p.Leu452Pro	katG_p.Ser315Thr	-	embB_p.Gly406Asp	-	-	-	-	-	-	-	R	R	S	S	S	S	S	S	S	S	S
M145	lineage2	lineage2.2.1	rpoB_p.Ser450Leu	fabG1_c.-8T>CkatG_p.Ser315Thr	pncA_p.Leu27Pro	embB_p.Met306Val	-	gyrA_p.Ala90Val	-	-	-	fabG1_c.-8T>C	-	R	R	R	S	S	S	S	S	R	S	S
M146	lineage2	lineage2.2.1	rpoB_p.Asp435Val	katG_p.Ser315Ile	pncA_p.Pro62Gln	embA_c.-16C>TembB_p.Gln497Pro	-	-	-	-	-	-	-	R	R	S	S	S	S	S	S	R	S	S
M147	lineage2	lineage2.2.1.1	rpoB_p.Ser450Leu	inhA_p.Ile194ThrfabG1_c.-15C>T	pncA_p.Val139Gly	-	rpsL_p.Lys43Arg	gyrA_p.Ser91Pro	-	-	-	inhA_p.Ile194Thr,fabG1_c.-15C>T	thyX_c.-16C>T	R	R	R	S	S	S	R	R	S	R	S
M148	lineage2	lineage2.2.1	rpoB_p.Ser450Leu	-	-	-	-	-	-	-	-	-	-	R	R	S	S	S	S	S	S	S	S	S
M149	lineage2	lineage2.2.1	rpoB_p.Ser450Leu	katG_c.276_276del	pncA_p.Gln10PropncA_p.Thr47Ala	embB_p.Gly406SerembB_p.Met306Val	rpsL_p.Lys43Arg	gyrA_p.Ser91Pro	-	-	-	-	-	R	R	S	S	S	S	S	S	S	S	S
